# Supplementary material for: Crystal structure of [4-(2-meth­oxy­phen­yl)-3-methyl-1-phenyl-6-tri­fluoro­methyl-1H-pyrazolo­[3,4-b]pyridin-5-yl](thio­phen-2-yl)methanone
Source: Acta Crystallogr Sect E Struct Rep Online. 2014 Aug 6;70(Pt 9):o974–5. doi: 10.1107/S1600536814017437 (PMC4186079; doi:10.1107/S1600536814017437)
Supplement: Supplementary file 1 [file e-70-0o974-sup1.cif]

##############################################################################
#                                                                            #
# This CIF contains the data in a paper accepted for publication in          #
# Acta Crystallographica Section E. It conforms to the requirements of       #
# Notes for Authors for Acta Crystallographica Section E, and has been       #
# peer reviewed under the auspices of the IUCr Commission on Journals.       #
#                                                                            #
# Full details of the Crystallographic Information File format               #
# are given in the paper "The Crystallographic Information File (CIF):       #
# a New Standard Archive File for Crystallography" by S. R. Hall, F. H.      #
# Allen and I. D. Brown [Acta Cryst. (1991), A47, 655-685].                  #
#                                                                            #
# The current version of the core CIF dictionary is obtainable from          #
# ftp://ftp.iucr.org/pub/cif_core.dic.                                       #
#                                                                            #
# Software is freely available for graphical display of the structure(s)     #
# in this CIF. For information consult the CIF software page                 #
# http://www.iucr.org/resources/cif/software.                                #
#                                                                            #
# This file may be used for bona fide research purposes within the           #
# scientific community so long as proper attribution is given to the journal # 
# article from which it was obtained.                                        #
#                                                                            #
##############################################################################
data_I
_database_code_depnum_ccdc_archive 'CCDC 1016829'
_audit_creation_method     SHELXL-2013
_journal_date_recd_electronic     2014-07-07
_journal_date_accepted     2014-07-29
_journal_name_full     'Acta Crystallographica, Section E'
_journal_year     2014
_journal_volume     70
_journal_issue      9
_journal_page_first     o974
_journal_page_last     o975
_journal_paper_category     HO
_journal_paper_doi     10.1107/S1600536814017437
_journal_coeditor_code     HG5397
_publ_contact_author_name     'R.V. Krishnakumar'
_publ_contact_author_address
;
Department of Physics
Thiagarajar College
Madurai 625 009
India
;
_publ_contact_author_email     mailtorvkk@yahoo.co.in
_publ_contact_author_fax     '+91 452 2312375'
_publ_contact_author_phone     '+91 452 2311875'
_publ_section_title
;\
Crystal structure of
[4-(2-methoxyphenyl)-3-methyl-1-phenyl-6-trifluoromethyl-1<i>H</i>-\
pyrazolo[3,4-<i>b</i>]pyridin-5-yl](thiophen-2-yl)methanone
;
loop_
    _publ_author_name
    _publ_author_footnote
    _publ_author_address
    'Rajni Swamy, V.' .
;
Department of Physics
Thiagarajar College
Madurai 625 009
India
;
    'Gunasekaran, P.' .
;
School of Chemistry
Madurai Kamaraj University
Madurai 625 021
India
;
    'Krishnakumar, R.V.' .
;
Department of Physics
Thiagarajar College
Madurai 625 009
India
;
    'Srinivasan, N.' .
;
Department of Physics
Thiagarajar College
Madurai 625 009
India
;
    'M\"uller, P.' .
;
X-Ray Diffraction Facility,
MIT Department of Chemistry,
77 Massachusetts Avenue, Building 2,
Room 325, Cambridge, MA,
02139-4307, USA
;
_chemical_name_systematic
;\
[4-(2-Methoxyphenyl)-3-methyl-1-phenyl-6-trifluoromethyl-1<i>H</i>-\
pyrazolo[3,4-<i>b</i>]pyridin-5-yl](thiophen-2-yl)methanone
;
_chemical_name_common     ?
_chemical_formula_moiety     'C26 H18 F3 N3 O2 S'
_chemical_formula_sum     'C26 H18 F3 N3 O2 S'
_chemical_formula_iupac     'C26 H18 F3 N3 O2 S'
_chemical_formula_weight     493.49
_chemical_melting_point     ?
_shelx_space_group_comment
;
The symmetry employed for this shelxl refinement is uniquely defined
by the following loop, which should always be used as a source of
symmetry information in preference to the above space-group names.
They are only intended as comments.
;
_space_group_crystal_system     monoclinic
_space_group_name_H-M_alt     'C 2/c'
_space_group_name_Hall     '-C 2yc'
loop_
    _space_group_symop_operation_xyz
    'x, y, z'
    '-x, y, -z+1/2'
    'x+1/2, y+1/2, z'
    '-x+1/2, y+1/2, -z+1/2'
    '-x, -y, -z'
    'x, -y, z-1/2'
    '-x+1/2, -y+1/2, -z'
    'x+1/2, -y+1/2, z-1/2'
_cell_length_a     18.9343(11)
_cell_length_b     11.6347(6)
_cell_length_c     20.9800(12)
_cell_angle_alpha     90
_cell_angle_beta     92.511(2)
_cell_angle_gamma     90
_cell_volume     4617.3(4)
_cell_formula_units_Z     8
_cell_measurement_reflns_used     2784
_cell_measurement_theta_min     2.1
_cell_measurement_theta_max     28.0
_cell_measurement_temperature     301(2)
_exptl_crystal_description     needle
_exptl_crystal_colour     yellow
_exptl_crystal_size_max     0.250
_exptl_crystal_size_mid     0.160
_exptl_crystal_size_min     0.120
_exptl_crystal_density_diffrn     1.420
_exptl_crystal_density_meas     ?
_exptl_crystal_density_method     ?
_exptl_crystal_F_000     2032
_exptl_absorpt_coefficient_mu     0.194
_exptl_absorpt_correction_type     multi-scan
_exptl_absorpt_process_details     '(<i>SADABS</i>; Bruker, 2009)'
_shelx_estimated_absorpt_T_min     0.953
_shelx_estimated_absorpt_T_max     0.977
_exptl_absorpt_correction_T_min     0.949
_exptl_absorpt_correction_T_max     0.979
_exptl_special_details     ?
_diffrn_ambient_temperature     301(2)
_diffrn_radiation_type     MoK\a
_diffrn_radiation_wavelength     0.71073
_diffrn_measurement_device_type     'Bruker SMART APEXII CCD'
_diffrn_measurement_method     '\w and \f scans'
_diffrn_detector_area_resol_mean     ?
_diffrn_reflns_number     23854
_diffrn_reflns_av_R_equivalents     0.0394
_diffrn_reflns_theta_min     2.153
_diffrn_reflns_theta_max     27.995
_diffrn_reflns_theta_full     25.242
_diffrn_measured_fraction_theta_max     0.984
_diffrn_measured_fraction_theta_full     0.992
_diffrn_reflns_limit_h_min     -24
_diffrn_reflns_limit_h_max     24
_diffrn_reflns_limit_k_min     -13
_diffrn_reflns_limit_k_max     15
_diffrn_reflns_limit_l_min     -27
_diffrn_reflns_limit_l_max     27
_refine_special_details     ?
_reflns_number_total     5492
_reflns_number_gt     3784
_reflns_threshold_expression     I>2\s(I)
_refine_ls_structure_factor_coef     Fsqd
_refine_ls_matrix_type     full
_refine_ls_R_factor_all     0.0750
_refine_ls_R_factor_gt     0.0475
_refine_ls_wR_factor_gt     0.1191
_refine_ls_wR_factor_ref     0.1384
_refine_ls_goodness_of_fit_ref     1.024
_refine_ls_restrained_S_all     1.022
_refine_ls_number_reflns     5492
_refine_ls_number_parameters     346
_refine_ls_number_restraints     142
_refine_ls_hydrogen_treatment     constr
_refine_ls_weighting_scheme     calc
_refine_ls_weighting_details
              'w=1/[\s^2^(Fo^2^)+(0.0601P)^2^+3.2782P] where P=(Fo^2^+2Fc^2^)/3'
_atom_sites_solution_hydrogens     geom
_atom_sites_solution_primary     ?
_atom_sites_solution_secondary     ?
_refine_ls_shift/su_max     0.000
_refine_ls_shift/su_mean     0.000
_refine_diff_density_max     0.326
_refine_diff_density_min     -0.465
_refine_ls_extinction_method     none
_refine_ls_extinction_coef     .
loop_
    _atom_type_symbol
    _atom_type_description
    _atom_type_scat_dispersion_real
    _atom_type_scat_dispersion_imag
    _atom_type_scat_source
    'C' 'C' 0.0033 0.0016
                         'International Tables Vol C Tables 4.2.6.8 and 6.1.1.4'
    'H' 'H' 0.0000 0.0000
                         'International Tables Vol C Tables 4.2.6.8 and 6.1.1.4'
    'N' 'N' 0.0061 0.0033
                         'International Tables Vol C Tables 4.2.6.8 and 6.1.1.4'
    'O' 'O' 0.0106 0.0060
                         'International Tables Vol C Tables 4.2.6.8 and 6.1.1.4'
    'F' 'F' 0.0171 0.0103
                         'International Tables Vol C Tables 4.2.6.8 and 6.1.1.4'
    'S' 'S' 0.1246 0.1234
                         'International Tables Vol C Tables 4.2.6.8 and 6.1.1.4'
_computing_data_collection     'APEX2 (Bruker, 2009)'
_computing_cell_refinement     'SAINT (Bruker, 2009)'
_computing_data_reduction     'SAINT (Bruker, 2009)'
_computing_structure_solution     'SHELXS2013 (Sheldrick, 2008)'
_computing_structure_refinement     'SHELXL2013 (Sheldrick, 2008)'
_computing_molecular_graphics     'PLATON (Spek, 2009)'
_computing_publication_material     'SHELXL2013 (Sheldrick, 2008)'
loop_
    _atom_site_type_symbol
    _atom_site_label
    _atom_site_fract_x
    _atom_site_fract_y
    _atom_site_fract_z
    _atom_site_U_iso_or_equiv
    _atom_site_adp_type
    _atom_site_calc_flag
    _atom_site_occupancy
    _atom_site_disorder_assembly
    _atom_site_disorder_group
    O O1 0.30751(9) 0.60534(13) 0.20858(9) 0.0688(5) Uani d 1 . .
    O O2 0.11454(7) 0.93337(12) 0.14944(7) 0.0548(4) Uani d 1 . .
    N N1 0.30027(8) 1.00767(14) 0.01120(7) 0.0406(4) Uani d 1 . .
    N N2 0.23413(8) 1.00212(16) -0.01836(7) 0.0499(4) Uani d 1 . .
    N N3 0.36085(7) 0.91418(13) 0.10024(7) 0.0389(3) Uani d 1 . .
    C C1 0.19684(10) 0.92676(18) 0.01270(9) 0.0455(5) Uani d 1 . .
    C C2 0.23793(9) 0.88016(16) 0.06502(8) 0.0373(4) Uani d 1 . .
    C C3 0.22736(9) 0.80476(15) 0.11561(8) 0.0370(4) Uani d 1 . .
    C C4 0.28594(9) 0.78276(15) 0.15652(8) 0.0375(4) Uani d 1 . .
    C C5 0.35026(9) 0.83882(16) 0.14613(9) 0.0392(4) Uani d 1 . .
    C C25 0.41493(11) 0.8173(2) 0.18938(11) 0.0554(5) Uani d 1 . .
    F F1 0.46297(8) 0.89725(17) 0.18471(9) 0.0956(8) Uani d 0.958(3) A 1
    F F2 0.44581(9) 0.71752(16) 0.17541(10) 0.0964(7) Uani d 0.958(3) A 1
    F F3 0.39939(8) 0.80892(16) 0.25001(7) 0.0786(6) Uani d 0.958(3) A 1
    F F1A 0.4098(16) 0.7207(9) 0.2222(10) 0.098(8) Uani d 0.042(3) A 2
    F F2A 0.4215(12) 0.9027(11) 0.2288(9) 0.089(8) Uani d 0.042(3) A 2
    F F3A 0.4718(10) 0.8067(10) 0.1573(10) 0.070(7) Uani d 0.042(3) A 2
    C C6 0.30449(9) 0.93290(15) 0.06141(8) 0.0359(4) Uani d 1 . .
    C C7 0.27888(10) 0.69865(16) 0.21061(10) 0.0449(4) Uani d 1 . .
    C C8 0.23554(11) 0.73371(17) 0.26263(9) 0.0455(5) Uani d 1 . .
    S S1 0.20657(4) 0.63331(6) 0.31536(3) 0.0750(2) Uani d 1 . .
    C C9 0.16353(14) 0.7348(3) 0.35569(11) 0.0755(8) Uani d 1 . .
    H H9 0.1372 0.7189 0.3911 0.091 Uiso calc 1 . .
    C C10 0.17100(13) 0.8413(2) 0.33156(10) 0.0654(6) Uani d 1 . .
    H H10 0.1514 0.9071 0.3487 0.078 Uiso calc 1 . .
    C C11 0.21214(11) 0.84097(18) 0.27723(9) 0.0510(5) Uani d 1 . .
    H H11 0.2222 0.9065 0.2539 0.061 Uiso calc 1 . .
    C C12 0.34875(9) 1.09282(17) -0.00852(8) 0.0406(4) Uani d 1 . .
    C C13 0.41925(10) 1.08884(18) 0.01057(10) 0.0488(5) Uani d 1 . .
    H H13 0.4367 1.0284 0.0357 0.059 Uiso calc 1 . .
    C C14 0.46389(12) 1.1758(2) -0.00798(11) 0.0596(6) Uani d 1 . .
    H H14 0.5114 1.1741 0.0053 0.072 Uiso calc 1 . .
    C C15 0.43889(13) 1.2640(2) -0.04558(13) 0.0725(7) Uani d 1 . .
    H H15 0.4694 1.3213 -0.0585 0.087 Uiso calc 1 . .
    C C16 0.36868(14) 1.2678(2) -0.06417(15) 0.0842(9) Uani d 1 . .
    H H16 0.3515 1.3283 -0.0893 0.101 Uiso calc 1 . .
    C C17 0.32333(12) 1.1824(2) -0.04591(12) 0.0667(7) Uani d 1 . .
    H H17 0.2757 1.1852 -0.0588 0.080 Uiso calc 1 . .
    C C18 0.15781(10) 0.75027(16) 0.12743(8) 0.0400(4) Uani d 1 . .
    C C19 0.10172(10) 0.81792(17) 0.14666(9) 0.0440(4) Uani d 1 . .
    C C20 0.03917(11) 0.7667(2) 0.16311(11) 0.0573(6) Uani d 1 . .
    H H20 0.0019 0.8116 0.1763 0.069 Uiso calc 1 . .
    C C21 0.03220(12) 0.6485(2) 0.15987(12) 0.0641(6) Uani d 1 . .
    H H21 -0.0099 0.6144 0.1710 0.077 Uiso calc 1 . .
    C C22 0.08657(13) 0.5807(2) 0.14044(11) 0.0613(6) Uani d 1 . .
    H H22 0.0812 0.5014 0.1380 0.074 Uiso calc 1 . .
    C C23 0.14961(11) 0.63175(17) 0.12456(10) 0.0495(5) Uani d 1 . .
    H H23 0.1868 0.5861 0.1119 0.059 Uiso calc 1 . .
    C C24 0.12313(11) 0.8992(2) -0.01037(11) 0.0665(7) Uani d 1 . .
    H H24A 0.1138 0.9338 -0.0514 0.100 Uiso calc 1 . .
    H H24B 0.0904 0.9288 0.0193 0.100 Uiso calc 1 . .
    H H24C 0.1177 0.8174 -0.0138 0.100 Uiso calc 1 . .
    C C26 0.06586(14) 1.0042(2) 0.18061(14) 0.0743(7) Uani d 1 . .
    H H26A 0.0214 1.0044 0.1567 0.112 Uiso calc 1 . .
    H H26B 0.0840 1.0812 0.1835 0.112 Uiso calc 1 . .
    H H26C 0.0592 0.9751 0.2227 0.112 Uiso calc 1 . .
loop_
    _atom_site_aniso_label
    _atom_site_aniso_U_11
    _atom_site_aniso_U_22
    _atom_site_aniso_U_33
    _atom_site_aniso_U_12
    _atom_site_aniso_U_13
    _atom_site_aniso_U_23
    O1 0.0734(11) 0.0386(8) 0.0952(12) 0.0074(7) 0.0113(9) 0.0132(8)
    O2 0.0483(8) 0.0456(8) 0.0721(10) -0.0016(6) 0.0197(7) -0.0015(7)
    N1 0.0333(8) 0.0520(9) 0.0364(8) -0.0078(7) 0.0016(6) 0.0040(7)
    N2 0.0375(9) 0.0686(11) 0.0432(9) -0.0097(8) -0.0022(7) 0.0082(8)
    N3 0.0315(8) 0.0438(9) 0.0415(8) -0.0028(6) 0.0038(6) 0.0008(7)
    C1 0.0367(10) 0.0603(12) 0.0394(10) -0.0101(9) 0.0013(8) 0.0003(9)
    C2 0.0309(9) 0.0444(10) 0.0371(9) -0.0054(7) 0.0053(7) -0.0052(7)
    C3 0.0349(9) 0.0358(9) 0.0409(9) -0.0054(7) 0.0076(7) -0.0058(7)
    C4 0.0372(9) 0.0320(9) 0.0437(10) -0.0018(7) 0.0059(7) -0.0018(7)
    C5 0.0345(9) 0.0388(9) 0.0443(10) -0.0007(7) 0.0032(7) -0.0006(7)
    C25 0.0414(11) 0.0599(13) 0.0644(13) -0.0066(9) -0.0044(9) 0.0167(10)
    F1 0.0582(10) 0.1105(14) 0.1143(15) -0.0439(10) -0.0387(9) 0.0573(12)
    F2 0.0649(11) 0.0951(13) 0.1280(16) 0.0346(9) -0.0088(10) 0.0119(11)
    F3 0.0646(9) 0.1126(15) 0.0571(8) -0.0194(9) -0.0157(7) 0.0211(8)
    F1A 0.098(17) 0.106(11) 0.089(18) 0.005(15) -0.005(13) 0.060(11)
    F2A 0.052(15) 0.118(12) 0.093(16) 0.008(15) -0.036(11) -0.029(11)
    F3A 0.025(5) 0.099(18) 0.084(15) -0.028(11) -0.011(6) -0.006(11)
    C6 0.0335(9) 0.0407(9) 0.0339(8) -0.0034(7) 0.0068(7) -0.0035(7)
    C7 0.0422(10) 0.0363(10) 0.0560(12) -0.0066(8) -0.0014(8) 0.0067(8)
    C8 0.0496(11) 0.0415(11) 0.0452(10) -0.0113(8) -0.0014(8) 0.0121(8)
    S1 0.0858(5) 0.0661(4) 0.0737(4) -0.0167(3) 0.0118(3) 0.0319(3)
    C9 0.0747(17) 0.104(2) 0.0486(13) -0.0226(15) 0.0098(12) 0.0209(13)
    C10 0.0702(16) 0.0812(17) 0.0453(12) -0.0061(13) 0.0086(11) -0.0028(11)
    C11 0.0610(13) 0.0492(12) 0.0433(10) -0.0064(10) 0.0069(9) 0.0045(9)
    C12 0.0378(10) 0.0486(11) 0.0359(9) -0.0071(8) 0.0082(7) 0.0004(8)
    C13 0.0396(10) 0.0526(12) 0.0546(11) -0.0029(9) 0.0067(9) 0.0088(9)
    C14 0.0400(11) 0.0694(15) 0.0698(14) -0.0124(10) 0.0074(10) 0.0104(12)
    C15 0.0577(15) 0.0693(16) 0.0910(19) -0.0201(12) 0.0091(13) 0.0257(14)
    C16 0.0652(17) 0.0789(18) 0.108(2) -0.0117(14) -0.0018(15) 0.0485(17)
    C17 0.0458(12) 0.0777(16) 0.0758(15) -0.0090(11) -0.0058(11) 0.0299(13)
    C18 0.0386(10) 0.0442(10) 0.0375(9) -0.0105(8) 0.0044(7) -0.0020(7)
    C19 0.0399(10) 0.0490(11) 0.0433(10) -0.0076(8) 0.0051(8) 0.0008(8)
    C20 0.0391(11) 0.0674(15) 0.0664(14) -0.0090(10) 0.0127(10) 0.0022(11)
    C21 0.0473(13) 0.0717(16) 0.0743(15) -0.0273(11) 0.0128(11) 0.0011(12)
    C22 0.0650(15) 0.0510(13) 0.0682(14) -0.0282(11) 0.0063(11) -0.0068(11)
    C23 0.0504(12) 0.0463(11) 0.0523(11) -0.0131(9) 0.0070(9) -0.0079(9)
    C24 0.0428(12) 0.0990(19) 0.0567(13) -0.0215(12) -0.0099(10) 0.0125(12)
    C26 0.0680(16) 0.0596(15) 0.0976(19) 0.0103(12) 0.0274(14) -0.0030(13)
_geom_special_details
;
All e.s.d.'s (except the e.s.d. in the dihedral angle between two l.s. planes)
are estimated using the full covariance matrix. The cell e.s.d.'s are taken
into account individually in the estimation of e.s.d.'s in distances, angles
and torsion angles; correlations between e.s.d.'s in cell parameters are only
used when they are defined by crystal symmetry. An approximate (isotropic)
treatment of cell e.s.d.'s is used for estimating e.s.d.'s involving l.s.
planes.
;
loop_
    _geom_bond_atom_site_label_1
    _geom_bond_atom_site_label_2
    _geom_bond_site_symmetry_2
    _geom_bond_distance
    _geom_bond_publ_flag
    O1 C7 . 1.215(2) ?
    O2 C19 . 1.366(2) ?
    O2 C26 . 1.418(3) ?
    N1 C6 . 1.366(2) ?
    N1 N2 . 1.374(2) ?
    N1 C12 . 1.424(2) ?
    N2 C1 . 1.316(2) ?
    N3 C5 . 1.324(2) ?
    N3 C6 . 1.332(2) ?
    C1 C2 . 1.425(3) ?
    C1 C24 . 1.492(3) ?
    C2 C3 . 1.398(2) ?
    C2 C6 . 1.407(2) ?
    C3 C4 . 1.396(3) ?
    C3 C18 . 1.492(2) ?
    C4 C5 . 1.407(2) ?
    C4 C7 . 1.509(3) ?
    C5 C25 . 1.512(3) ?
    C25 F2A . 1.295(12) ?
    C25 F3A . 1.301(11) ?
    C25 F1 . 1.308(2) ?
    C25 F3 . 1.322(3) ?
    C25 F1A . 1.324(12) ?
    C25 F2 . 1.338(3) ?
    C7 C8 . 1.452(3) ?
    C8 C11 . 1.364(3) ?
    C8 S1 . 1.7153(18) ?
    S1 C9 . 1.683(3) ?
    C9 C10 . 1.349(4) ?
    C9 H9 . 0.9300 ?
    C10 C11 . 1.408(3) ?
    C10 H10 . 0.9300 ?
    C11 H11 . 0.9300 ?
    C12 C13 . 1.378(3) ?
    C12 C17 . 1.378(3) ?
    C13 C14 . 1.385(3) ?
    C13 H13 . 0.9300 ?
    C14 C15 . 1.367(3) ?
    C14 H14 . 0.9300 ?
    C15 C16 . 1.370(4) ?
    C15 H15 . 0.9300 ?
    C16 C17 . 1.379(3) ?
    C16 H16 . 0.9300 ?
    C17 H17 . 0.9300 ?
    C18 C23 . 1.389(3) ?
    C18 C19 . 1.396(3) ?
    C19 C20 . 1.383(3) ?
    C20 C21 . 1.383(3) ?
    C20 H20 . 0.9300 ?
    C21 C22 . 1.373(3) ?
    C21 H21 . 0.9300 ?
    C22 C23 . 1.387(3) ?
    C22 H22 . 0.9300 ?
    C23 H23 . 0.9300 ?
    C24 H24A . 0.9600 ?
    C24 H24B . 0.9600 ?
    C24 H24C . 0.9600 ?
    C26 H26A . 0.9600 ?
    C26 H26B . 0.9600 ?
    C26 H26C . 0.9600 ?
loop_
    _geom_angle_atom_site_label_1
    _geom_angle_atom_site_label_2
    _geom_angle_atom_site_label_3
    _geom_angle_site_symmetry_1
    _geom_angle_site_symmetry_3
    _geom_angle
    _geom_angle_publ_flag
    C19 O2 C26 . . 118.27(16) ?
    C6 N1 N2 . . 109.85(14) ?
    C6 N1 C12 . . 130.57(15) ?
    N2 N1 C12 . . 119.19(15) ?
    C1 N2 N1 . . 107.80(15) ?
    C5 N3 C6 . . 114.23(15) ?
    N2 C1 C2 . . 110.39(16) ?
    N2 C1 C24 . . 119.79(18) ?
    C2 C1 C24 . . 129.78(18) ?
    C3 C2 C6 . . 118.23(16) ?
    C3 C2 C1 . . 137.08(16) ?
    C6 C2 C1 . . 104.64(15) ?
    C4 C3 C2 . . 116.46(15) ?
    C4 C3 C18 . . 120.20(16) ?
    C2 C3 C18 . . 123.33(16) ?
    C3 C4 C5 . . 119.31(16) ?
    C3 C4 C7 . . 119.15(15) ?
    C5 C4 C7 . . 121.54(16) ?
    N3 C5 C4 . . 125.40(17) ?
    N3 C5 C25 . . 113.67(16) ?
    C4 C5 C25 . . 120.92(17) ?
    F2A C25 F3A . . 110.1(10) ?
    F1 C25 F3 . . 108.0(2) ?
    F2A C25 F1A . . 109.1(11) ?
    F3A C25 F1A . . 105.6(11) ?
    F1 C25 F2 . . 106.8(2) ?
    F3 C25 F2 . . 105.34(18) ?
    F2A C25 C5 . . 108.0(12) ?
    F3A C25 C5 . . 111.9(12) ?
    F1 C25 C5 . . 112.64(17) ?
    F3 C25 C5 . . 112.41(17) ?
    F1A C25 C5 . . 112.1(15) ?
    F2 C25 C5 . . 111.24(19) ?
    N3 C6 N1 . . 126.45(15) ?
    N3 C6 C2 . . 126.26(16) ?
    N1 C6 C2 . . 107.28(15) ?
    O1 C7 C8 . . 123.01(18) ?
    O1 C7 C4 . . 119.93(18) ?
    C8 C7 C4 . . 117.04(16) ?
    C11 C8 C7 . . 128.73(17) ?
    C11 C8 S1 . . 111.23(15) ?
    C7 C8 S1 . . 120.04(15) ?
    C9 S1 C8 . . 91.27(11) ?
    C10 C9 S1 . . 113.26(19) ?
    C10 C9 H9 . . 123.4 ?
    S1 C9 H9 . . 123.4 ?
    C9 C10 C11 . . 111.8(2) ?
    C9 C10 H10 . . 124.1 ?
    C11 C10 H10 . . 124.1 ?
    C8 C11 C10 . . 112.40(19) ?
    C8 C11 H11 . . 123.8 ?
    C10 C11 H11 . . 123.8 ?
    C13 C12 C17 . . 120.05(18) ?
    C13 C12 N1 . . 121.39(17) ?
    C17 C12 N1 . . 118.53(17) ?
    C12 C13 C14 . . 119.3(2) ?
    C12 C13 H13 . . 120.4 ?
    C14 C13 H13 . . 120.4 ?
    C15 C14 C13 . . 120.7(2) ?
    C15 C14 H14 . . 119.6 ?
    C13 C14 H14 . . 119.6 ?
    C14 C15 C16 . . 119.7(2) ?
    C14 C15 H15 . . 120.2 ?
    C16 C15 H15 . . 120.2 ?
    C15 C16 C17 . . 120.4(2) ?
    C15 C16 H16 . . 119.8 ?
    C17 C16 H16 . . 119.8 ?
    C12 C17 C16 . . 119.8(2) ?
    C12 C17 H17 . . 120.1 ?
    C16 C17 H17 . . 120.1 ?
    C23 C18 C19 . . 119.18(17) ?
    C23 C18 C3 . . 120.83(17) ?
    C19 C18 C3 . . 119.79(16) ?
    O2 C19 C20 . . 124.45(19) ?
    O2 C19 C18 . . 115.52(16) ?
    C20 C19 C18 . . 119.99(19) ?
    C21 C20 C19 . . 119.8(2) ?
    C21 C20 H20 . . 120.1 ?
    C19 C20 H20 . . 120.1 ?
    C22 C21 C20 . . 121.0(2) ?
    C22 C21 H21 . . 119.5 ?
    C20 C21 H21 . . 119.5 ?
    C21 C22 C23 . . 119.3(2) ?
    C21 C22 H22 . . 120.3 ?
    C23 C22 H22 . . 120.3 ?
    C22 C23 C18 . . 120.7(2) ?
    C22 C23 H23 . . 119.7 ?
    C18 C23 H23 . . 119.7 ?
    C1 C24 H24A . . 109.5 ?
    C1 C24 H24B . . 109.5 ?
    H24A C24 H24B . . 109.5 ?
    C1 C24 H24C . . 109.5 ?
    H24A C24 H24C . . 109.5 ?
    H24B C24 H24C . . 109.5 ?
    O2 C26 H26A . . 109.5 ?
    O2 C26 H26B . . 109.5 ?
    H26A C26 H26B . . 109.5 ?
    O2 C26 H26C . . 109.5 ?
    H26A C26 H26C . . 109.5 ?
    H26B C26 H26C . . 109.5 ?
loop_
    _geom_torsion_atom_site_label_1
    _geom_torsion_atom_site_label_2
    _geom_torsion_atom_site_label_3
    _geom_torsion_atom_site_label_4
    _geom_torsion_site_symmetry_1
    _geom_torsion_site_symmetry_2
    _geom_torsion_site_symmetry_3
    _geom_torsion_site_symmetry_4
    _geom_torsion
    _geom_torsion_publ_flag
    C6 N1 N2 C1 . . . . 0.8(2) ?
    C12 N1 N2 C1 . . . . -172.79(16) ?
    N1 N2 C1 C2 . . . . 0.5(2) ?
    N1 N2 C1 C24 . . . . -177.61(19) ?
    N2 C1 C2 C3 . . . . 175.6(2) ?
    C24 C1 C2 C3 . . . . -6.5(4) ?
    N2 C1 C2 C6 . . . . -1.5(2) ?
    C24 C1 C2 C6 . . . . 176.4(2) ?
    C6 C2 C3 C4 . . . . -3.8(2) ?
    C1 C2 C3 C4 . . . . 179.4(2) ?
    C6 C2 C3 C18 . . . . 175.34(16) ?
    C1 C2 C3 C18 . . . . -1.5(3) ?
    C2 C3 C4 C5 . . . . 1.9(2) ?
    C18 C3 C4 C5 . . . . -177.30(16) ?
    C2 C3 C4 C7 . . . . -177.68(16) ?
    C18 C3 C4 C7 . . . . 3.2(2) ?
    C6 N3 C5 C4 . . . . -1.6(3) ?
    C6 N3 C5 C25 . . . . 179.31(16) ?
    C3 C4 C5 N3 . . . . 1.0(3) ?
    C7 C4 C5 N3 . . . . -179.50(17) ?
    C3 C4 C5 C25 . . . . 180.00(18) ?
    C7 C4 C5 C25 . . . . -0.5(3) ?
    N3 C5 C25 F2A . . . . 78.0(6) ?
    C4 C5 C25 F2A . . . . -101.2(6) ?
    N3 C5 C25 F3A . . . . -43.4(6) ?
    C4 C5 C25 F3A . . . . 137.5(5) ?
    N3 C5 C25 F1 . . . . 17.1(3) ?
    C4 C5 C25 F1 . . . . -162.1(2) ?
    N3 C5 C25 F3 . . . . 139.40(19) ?
    C4 C5 C25 F3 . . . . -39.7(3) ?
    N3 C5 C25 F1A . . . . -161.8(5) ?
    C4 C5 C25 F1A . . . . 19.0(6) ?
    N3 C5 C25 F2 . . . . -102.7(2) ?
    C4 C5 C25 F2 . . . . 78.1(2) ?
    C5 N3 C6 N1 . . . . 178.56(17) ?
    C5 N3 C6 C2 . . . . -0.6(3) ?
    N2 N1 C6 N3 . . . . 178.99(17) ?
    C12 N1 C6 N3 . . . . -8.4(3) ?
    N2 N1 C6 C2 . . . . -1.7(2) ?
    C12 N1 C6 C2 . . . . 170.89(17) ?
    C3 C2 C6 N3 . . . . 3.4(3) ?
    C1 C2 C6 N3 . . . . -178.80(17) ?
    C3 C2 C6 N1 . . . . -175.90(15) ?
    C1 C2 C6 N1 . . . . 1.87(19) ?
    C3 C4 C7 O1 . . . . 108.7(2) ?
    C5 C4 C7 O1 . . . . -70.8(3) ?
    C3 C4 C7 C8 . . . . -69.6(2) ?
    C5 C4 C7 C8 . . . . 110.8(2) ?
    O1 C7 C8 C11 . . . . 165.9(2) ?
    C4 C7 C8 C11 . . . . -15.8(3) ?
    O1 C7 C8 S1 . . . . -14.5(3) ?
    C4 C7 C8 S1 . . . . 163.82(14) ?
    C11 C8 S1 C9 . . . . 0.30(18) ?
    C7 C8 S1 C9 . . . . -179.34(18) ?
    C8 S1 C9 C10 . . . . -0.9(2) ?
    S1 C9 C10 C11 . . . . 1.3(3) ?
    C7 C8 C11 C10 . . . . 180.0(2) ?
    S1 C8 C11 C10 . . . . 0.4(2) ?
    C9 C10 C11 C8 . . . . -1.0(3) ?
    C6 N1 C12 C13 . . . . 20.4(3) ?
    N2 N1 C12 C13 . . . . -167.57(18) ?
    C6 N1 C12 C17 . . . . -157.6(2) ?
    N2 N1 C12 C17 . . . . 14.4(3) ?
    C17 C12 C13 C14 . . . . 0.3(3) ?
    N1 C12 C13 C14 . . . . -177.73(19) ?
    C12 C13 C14 C15 . . . . -0.9(4) ?
    C13 C14 C15 C16 . . . . 1.2(4) ?
    C14 C15 C16 C17 . . . . -0.9(5) ?
    C13 C12 C17 C16 . . . . 0.1(4) ?
    N1 C12 C17 C16 . . . . 178.1(2) ?
    C15 C16 C17 C12 . . . . 0.2(5) ?
    C4 C3 C18 C23 . . . . -63.7(2) ?
    C2 C3 C18 C23 . . . . 117.2(2) ?
    C4 C3 C18 C19 . . . . 111.1(2) ?
    C2 C3 C18 C19 . . . . -68.0(2) ?
    C26 O2 C19 C20 . . . . 10.7(3) ?
    C26 O2 C19 C18 . . . . -167.4(2) ?
    C23 C18 C19 O2 . . . . 178.74(17) ?
    C3 C18 C19 O2 . . . . 3.9(3) ?
    C23 C18 C19 C20 . . . . 0.6(3) ?
    C3 C18 C19 C20 . . . . -174.29(19) ?
    O2 C19 C20 C21 . . . . -178.6(2) ?
    C18 C19 C20 C21 . . . . -0.6(3) ?
    C19 C20 C21 C22 . . . . -0.1(4) ?
    C20 C21 C22 C23 . . . . 0.7(4) ?
    C21 C22 C23 C18 . . . . -0.8(3) ?
    C19 C18 C23 C22 . . . . 0.1(3) ?
    C3 C18 C23 C22 . . . . 174.91(19) ?
loop_
    _geom_hbond_atom_site_label_D
    _geom_hbond_atom_site_label_H
    _geom_hbond_atom_site_label_A
    _geom_hbond_site_symmetry_A
    _geom_hbond_distance_DH
    _geom_hbond_distance_HA
    _geom_hbond_distance_DA
    _geom_hbond_angle_DHA
    C13 H13 N3 . 0.93 2.42 3.012(2) 121.9
    C11 H11 O1 4 0.93 2.51 3.114(3) 122.4
_shelx_hkl_file
;
   2   0   0 2624.92  113.09
  -2   0   0 2564.11  113.35
   4   0   0  136.47    6.06
   4   0   0  133.74    6.25
   4   0   0  134.45    6.28
  -4   0   0  138.92    6.28
  -4   0   0  124.34    6.23
  -4   0   0  144.65    6.08
  -6   0   0  160.35    7.18
  -6   0   0  146.37    7.13
   6   0   0  142.33    7.13
   6   0   0  146.37    7.11
  -6   0   0  162.22    6.94
   6   0   0  152.97    6.91
  -8   0   0  630.18   27.11
   8   0   0  602.74   27.13
   8   0   0  606.37   26.29
   8   0   0  620.13   26.31
  -8   0   0  628.35   26.29
  -8   0   0  576.52   27.03
  10   0   0   -0.73    0.72
  10   0   0    1.12    0.80
 -10   0   0   -0.37    0.79
  10   0   0    0.34    0.74
  12   0   0  451.79   20.37
  12   0   0  493.45   20.49
 -12   0   0  456.10   21.09
  12   0   0  445.64   21.12
  14   0   0   14.16    2.02
 -14   0   0   10.30    1.80
  14   0   0   13.59    1.77
  16   0   0  148.98    8.31
 -16   0   0  148.95    8.14
  16   0   0  153.46    7.86
  18   0   0   15.58    2.47
 -18   0   0   22.86    2.63
 -20   0   0   20.14    2.77
  20   0   0   15.53    2.72
 -22   0   0   -1.28    1.67
  22   0   0    0.17    1.93
 -24   0   0    0.35    2.06
  -1   1   0  464.56   19.20
   1   1   0  416.60   19.73
  -3   1   0   21.27    1.24
   3  -1   0   20.77    1.23
   3   1   0   18.98    1.15
  -3   1   0   18.63    1.18
   3  -1   0   22.93    1.22
  -3  -1   0   20.38    1.10
   3  -1   0   21.17    1.15
  -3  -1   0   17.55    1.13
   3   1   0   21.10    1.17
  -3   1   0   21.39    1.15
   3   1   0   18.12    1.10
  -5  -1   0  124.08    6.19
   5   1   0  123.65    6.18
  -5   1   0  146.41    6.35
  -5  -1   0  134.42    6.21
  -5   1   0  137.18    6.07
   5  -1   0  140.55    6.08
  -5  -1   0  132.50    6.00
   5   1   0  133.33    6.25
  -5   1   0  130.48    6.26
   5  -1   0  137.27    6.27
   5   1   0  127.25    6.00
   5  -1   0  131.86    6.29
   7  -1   0   48.35    2.55
  -7   1   0   40.96    2.54
   7   1   0   39.95    2.41
  -7  -1   0   41.10    2.53
   7  -1   0   48.17    2.50
   7  -1   0   42.22    2.55
  -7   1   0   42.80    2.68
   7  -1   0   38.96    2.54
  -7   1   0   44.64    2.50
   7   1   0   42.26    2.61
  -7  -1   0   42.60    2.56
   9   1   0  321.87   14.80
  -9   1   0  345.43   14.89
   9  -1   0  325.76   15.36
   9   1   0  333.42   14.82
  -9  -1   0  331.05   15.30
  -9  -1   0  356.25   15.35
   9  -1   0  326.89   14.81
   9   1   0  329.32   15.37
  -9   1   0  332.24   15.36
   9  -1   0  351.96   14.90
  11   1   0    9.37    1.28
  11  -1   0    9.89    1.54
 -11  -1   0   12.43    1.55
  11  -1   0   10.51    1.41
 -11  -1   0   10.70    1.49
  11   1   0   10.11    1.52
 -11   1   0   11.29    1.49
  11   1   0   10.46    1.39
  13  -1   0   -0.54    1.10
 -13   1   0   -0.15    1.14
  13   1   0   -0.52    1.11
  13   1   0   -0.44    0.96
  13   1   0    0.76    1.03
 -13  -1   0    1.50    1.16
  13  -1   0    1.24    1.07
  15  -1   0   19.14    2.34
 -15   1   0   18.55    2.40
  15   1   0   19.52    2.38
  15   1   0   19.63    2.23
  15   1   0   19.95    2.24
 -15  -1   0   16.45    2.16
  15  -1   0   19.06    2.19
  17  -1   0  384.46   19.02
 -17   1   0  392.72   18.95
 -17  -1   0  396.16   18.90
  17   1   0  414.22   19.23
  17   1   0  401.16   18.32
 -19  -1   0   -0.35    1.57
  19   1   0    3.08    1.77
 -19   1   0    0.84    1.63
  19  -1   0    0.41    1.54
 -21   1   0    4.12    1.99
  21  -1   0    2.41    2.02
 -21  -1   0    4.04    2.03
  21   1   0    4.46    2.19
 -23  -1   0    1.65    1.94
  23  -1   0    3.05    2.18
 -23   1   0    0.52    1.83
   0   2   0 3102.85  145.46
   0   2   0 3323.88  146.19
   2   2   0   19.79    1.07
  -2   2   0   19.19    1.05
   2  -2   0   21.60    1.01
   2  -2   0   20.62    1.12
   2   2   0   18.24    1.06
   2  -2   0   19.68    1.13
   2  -2   0   20.49    1.00
  -2  -2   0   18.06    1.02
  -2   2   0   21.88    1.15
  -2   2   0   21.28    1.09
  -2  -2   0   20.97    1.03
  -2   2   0   21.26    1.19
  -4  -2   0   23.33    1.40
   4   2   0   24.20    1.41
   4   2   0   25.47    1.49
   4  -2   0   25.53    1.44
   4  -2   0   20.81    1.46
   4   2   0   23.43    1.46
  -4   2   0   27.21    1.57
   4  -2   0   25.31    1.55
  -4  -2   0   22.65    1.39
  -4  -2   0   25.82    1.31
   4  -2   0   26.69    1.47
  -4   2   0   24.12    1.47
  -4   2   0   26.86    1.59
   6  -2   0   17.26    1.32
  -6  -2   0   14.33    1.28
   6  -2   0   15.97    1.38
   6   2   0   14.96    1.27
  -6   2   0   14.17    1.28
   6  -2   0   17.87    1.28
  -6   2   0   13.74    1.34
   6  -2   0   13.74    1.29
   6   2   0   14.53    1.31
   8   2   0    0.53    0.84
   8   2   0    1.16    0.99
   8  -2   0    0.94    0.88
  -8   2   0    0.71    1.00
  -8   2   0    1.77    0.92
  -8  -2   0    6.08    1.08
  -8  -2   0   -0.84    0.83
   8  -2   0    2.61    1.07
   8  -2   0    1.37    0.58
  10  -2   0  299.68   13.95
 -10  -2   0  303.91   13.86
  10   2   0  296.53   13.45
  10   2   0  305.50   13.98
 -10  -2   0  288.28   13.82
  10  -2   0  289.23   13.96
 -10   2   0  306.21   13.51
 -10   2   0  312.94   14.02
  12  -2   0    0.70    1.14
 -12   2   0   -0.49    1.09
  12   2   0    2.38    1.10
  12   2   0    1.40    1.16
 -12  -2   0    0.53    0.91
  12  -2   0    0.33    0.82
  12   2   0   -0.25    0.94
 -12   2   0    0.93    1.02
 -12  -2   0    0.60    1.08
  14   2   0    5.11    1.62
 -14  -2   0    6.27    1.43
 -14   2   0    5.81    1.64
  14  -2   0    2.63    1.32
  14  -2   0    3.77    1.60
  14   2   0    4.47    1.48
  14   2   0    6.42    1.50
 -14  -2   0    5.72    1.51
 -16   2   0  146.07    8.30
  16   2   0  158.76    8.57
  16  -2   0  147.28    8.42
 -16  -2   0  154.68    8.26
  16   2   0  158.13    8.05
 -18  -2   0   75.03    5.15
  18  -2   0   73.37    5.37
 -18   2   0   77.05    5.33
  18   2   0   83.85    5.68
  18   2   0   71.27    4.93
 -20   2   0    7.75    2.25
 -20  -2   0    2.45    1.88
  20  -2   0    2.59    1.97
  20   2   0    6.55    2.34
 -22   2   0    8.91    2.56
  22  -2   0    8.23    2.35
 -22  -2   0    7.18    2.23
 -24  -2   0   -0.03    1.89
  24  -2   0    0.00    2.06
 -24   2   0   -2.05    1.94
  -1   3   0 1031.47   41.36
   1  -3   0  997.87   42.46
   1  -3   0  989.43   42.26
  -1   3   0  919.70   41.30
   1   3   0  880.78   41.71
   1   3   0  878.92   41.72
  -3   3   0   10.02    0.84
   3  -3   0   12.05    0.71
  -3  -3   0    9.76    0.69
  -3  -3   0   13.13    0.72
   3  -3   0   12.97    0.92
   3  -3   0   10.30    0.91
   3   3   0   11.78    0.85
  -3   3   0   11.79    0.89
  -3   3   0   11.91    0.95
   5   3   0    7.46    0.84
   5   3   0   10.32    0.84
   5  -3   0    8.57    0.78
  -5  -3   0    8.45    0.85
  -5   3   0    7.62    0.84
   5  -3   0    8.45    0.93
  -5   3   0    8.70    0.94
  -5  -3   0    8.66    0.83
   7  -3   0   72.79    3.63
   7  -3   0   66.31    3.86
  -7   3   0   72.62    3.90
   7  -3   0   78.09    3.92
  -7  -3   0   72.35    3.69
  -7   3   0   71.11    3.71
  -7  -3   0   62.98    3.65
   7   3   0   74.06    3.87
   7   3   0   71.56    3.64
   9  -3   0   10.16    1.25
   9   3   0   11.08    1.35
  -9   3   0   11.23    1.47
   9   3   0   11.40    1.44
  -9   3   0   13.52    1.45
   9  -3   0   12.23    1.50
   9  -3   0   12.15    1.41
  -9  -3   0    8.61    1.23
  11   3   0    0.23    0.95
 -11   3   0    0.45    1.03
  11   3   0   -0.73    1.02
 -11  -3   0    1.40    0.94
  11  -3   0    1.06    1.11
  11  -3   0   -0.79    0.92
 -11  -3   0    2.11    1.03
 -11   3   0    0.64    1.13
  11   3   0   -0.74    1.06
  11  -3   0    1.30    1.16
  13  -3   0    4.59    1.30
  13   3   0    1.31    1.19
 -13   3   0    2.24    1.33
 -13  -3   0    1.19    1.09
 -13  -3   0    2.13    1.13
  13   3   0    2.53    1.32
  13  -3   0    0.89    1.23
  13   3   0    3.67    1.18
 -13   3   0    2.65    1.32
 -15  -3   0   38.76    3.23
  15  -3   0   37.50    3.49
 -15   3   0   36.65    3.35
  15   3   0   38.62    3.25
  15   3   0   42.93    3.68
  17   3   0   56.43    4.13
  17   3   0   58.55    4.62
 -17  -3   0   50.03    4.05
  17  -3   0   54.58    4.41
 -17   3   0   51.33    4.38
  19  -3   0    3.86    1.87
 -19  -3   0    5.32    1.98
 -19   3   0    2.31    1.75
  19   3   0    6.50    1.94
 -21  -3   0   -0.64    1.58
  21  -3   0    2.02    1.96
 -21   3   0   -1.74    1.82
  23  -3   0    0.50    1.92
 -23  -3   0    0.18    1.85
 -23   3   0   -0.29    2.00
   0   4   0  426.51   18.66
  -2   4   0  155.33    7.28
  -2   4   0  158.15    7.02
   2  -4   0  162.96    7.23
  -2   4   0  160.00    7.00
   2  -4   0  167.56    7.24
   2   4   0  164.84    7.19
   4  -4   0   93.07    4.54
  -4   4   0  101.67    4.46
  -4  -4   0   87.86    4.31
  -4   4   0   97.67    4.61
   4  -4   0  104.32    4.60
  -4  -4   0   94.56    4.30
   4   4   0   92.92    4.48
  -4   4   0   92.42    4.39
  -6   4   0  447.89   19.06
   6  -4   0  438.08   19.63
  -6  -4   0  410.02   19.38
   6   4   0  445.09   19.56
  -6   4   0  470.88   19.70
  -6  -4   0  441.07   19.37
   6   4   0  432.57   18.93
  -8   4   0    6.40    1.13
   8   4   0    6.49    1.07
  -8  -4   0    6.56    0.94
  -8  -4   0    7.39    1.01
   8  -4   0    5.54    1.08
   8  -4   0    6.32    1.12
   8  -4   0    7.81    1.02
   8   4   0    7.29    1.04
  -8   4   0    8.35    1.13
  10   4   0  148.42    7.55
 -10   4   0  146.65    7.58
  10  -4   0  160.05    7.17
  10   4   0  140.96    7.17
  10  -4   0  143.57    7.56
 -10  -4   0  153.37    7.33
 -10  -4   0  134.28    7.27
  10  -4   0  167.49    7.70
 -10   4   0  157.83    7.38
  12  -4   0   33.04    2.57
 -12  -4   0   19.03    1.96
  12  -4   0   27.73    2.62
  12  -4   0   30.87    2.79
 -12   4   0   29.73    2.68
 -12  -4   0   26.25    2.40
  12   4   0   24.03    2.39
  12   4   0   24.73    2.38
  12   4   0   27.90    2.46
 -12   4   0   28.06    2.57
 -14  -4   0    0.24    1.14
  14   4   0   -0.48    1.27
 -14  -4   0    0.30    0.66
  14   4   0   -0.61    1.04
 -14   4   0   -0.78    1.27
  14   4   0    2.05    1.38
  14  -4   0    0.80    1.23
  16  -4   0   23.04    2.66
  16   4   0   26.47    2.90
  16   4   0   27.52    2.73
 -16  -4   0   19.58    2.43
 -16   4   0   21.22    2.75
  18  -4   0   80.54    5.45
  18   4   0   81.01    5.15
 -18  -4   0   70.13    4.92
 -18   4   0   74.02    5.20
 -20  -4   0    1.67    1.59
  20   4   0   -0.83    1.65
  20  -4   0   -1.22    1.63
 -20   4   0   -3.61    1.61
 -22  -4   0    2.30    1.81
 -22   4   0   -1.69    1.70
  22  -4   0    2.01    2.03
 -24  -4   0    2.35    1.99
  24  -4   0    2.45    2.27
   1   5   0  354.14   15.46
  -1   5   0  352.16   15.51
  -3   5   0  189.71    8.77
   3  -5   0  201.04    8.66
   3  -5   0  191.33    8.65
  -3   5   0  189.36    8.45
   3  -5   0  191.38    8.64
   3   5   0  196.32    8.62
  -3   5   0  192.60    8.43
  -5   5   0   10.79    1.20
   5   5   0   12.25    1.10
  -5  -5   0   10.09    0.71
   5  -5   0   11.03    1.08
  -5   5   0    9.73    1.09
   5  -5   0   11.27    1.11
  -7   5   0   31.80    2.34
  -7  -5   0   29.56    1.92
  -7   5   0   31.33    2.20
  -7  -5   0   35.12    1.91
   7   5   0   28.87    2.00
   7  -5   0   38.45    2.34
   7  -5   0   28.48    2.20
   7   5   0   32.60    2.23
  -9  -5   0   61.53    3.36
   9   5   0   61.07    3.70
   9  -5   0   58.99    3.72
  -9   5   0   63.31    3.61
  -9   5   0   61.83    3.73
   9   5   0   60.13    3.45
  -9  -5   0   59.61    3.38
 -11  -5   0  363.21   16.14
  11   5   0  337.60   15.86
  11  -5   0  343.75   16.45
  11   5   0  364.41   16.50
 -11   5   0  360.05   16.54
 -11   5   0  366.92   16.07
  11  -5   0  380.78   16.54
 -11  -5   0  325.54   16.09
 -13   5   0  176.36    9.10
 -13  -5   0  168.10    8.69
 -13  -5   0  172.55    8.66
  13   5   0  174.69    9.07
 -13   5   0  193.33    8.97
  13   5   0  170.16    8.68
  13  -5   0  171.75    9.05
  13  -5   0  195.45    9.23
  13   5   0  172.49    8.55
 -15  -5   0    0.43    1.28
  15  -5   0    0.47    1.41
 -15   5   0   -1.51    1.38
  15   5   0   -2.25    1.38
 -17  -5   0    3.20    1.54
  17  -5   0    7.53    1.94
  17   5   0    5.32    1.75
 -17   5   0    3.15    1.82
  19   5   0   -0.55    1.61
 -19   5   0   -1.59    1.53
 -19  -5   0    1.67    1.54
  19  -5   0   -1.31    1.56
  21  -5   0    1.38    1.89
 -21  -5   0    1.33    1.58
  21   5   0    0.57    1.84
 -23  -5   0   -1.16    1.47
  23  -5   0   -0.57    1.91
   0   6   0  114.89    5.24
  -2   6   0   21.72    1.26
  -2   6   0   24.44    1.25
  -2   6   0   20.68    1.48
   4  -6   0  285.12   12.45
   4   6   0  280.00   12.45
   4  -6   0  278.59   12.45
  -4   6   0  272.25   12.61
  -4   6   0  278.25   12.19
   4  -6   0  284.34   12.44
   6  -6   0    5.62    0.94
  -6   6   0    8.58    1.08
  -6   6   0    6.90    1.10
   6  -6   0    7.81    1.04
   6   6   0    9.88    1.07
  -8   6   0    3.53    1.09
  -8  -6   0    2.07    0.67
   8   6   0    1.39    0.95
   8  -6   0    2.40    1.02
   8  -6   0    3.92    1.09
  -8  -6   0    4.76    0.68
   8   6   0    2.77    0.97
  -8   6   0    1.47    1.05
 -10   6   0   79.48    4.64
 -10  -6   0   77.26    4.05
  10   6   0   76.21    4.50
  10  -6   0   79.27    4.57
 -10  -6   0   73.47    4.09
  10   6   0   71.43    4.32
  10  -6   0   81.45    4.51
 -10   6   0   87.10    4.57
  12   6   0   15.11    1.77
 -12  -6   0   15.40    1.57
  12  -6   0   15.79    1.93
  12   6   0   14.80    1.89
  12  -6   0   11.19    1.77
 -12   6   0   14.98    2.02
  12   6   0   15.51    2.03
 -12   6   0   14.74    1.96
 -12  -6   0   14.37    1.60
  14  -6   0    0.93    1.45
 -14   6   0    1.33    1.33
 -14  -6   0    0.35    1.05
 -14  -6   0    1.84    1.19
  14   6   0    1.75    1.42
  14   6   0    0.03    1.13
 -16   6   0   19.47    2.59
  16   6   0   17.84    2.36
  16  -6   0   15.04    2.38
 -16  -6   0   21.28    2.20
 -18  -6   0    0.97    1.31
  18   6   0    2.08    1.72
  18  -6   0    2.40    1.71
  20   6   0    0.11    1.80
 -20  -6   0    2.94    1.59
  20  -6   0    3.97    2.00
 -22  -6   0   -1.06    1.37
  22  -6   0   -2.16    1.68
  -3   7   0    3.54    0.80
  -3   7   0    2.94    0.62
   5  -7   0   53.19    2.83
  -5   7   0   53.39    2.94
   5  -7   0   52.46    2.77
  -5   7   0   53.52    3.12
   5  -7   0   54.34    2.80
   7   7   0    0.88    0.75
  -7   7   0    0.28    0.84
  -7   7   0   -0.37    0.91
   7   7   0    1.12    0.85
   7  -7   0    0.12    0.84
   7  -7   0    0.14    0.74
  -9  -7   0   12.67    1.00
   9  -7   0   13.36    1.50
   9  -7   0   15.25    1.66
  -9   7   0   14.21    1.71
  -9   7   0   13.64    1.67
   9   7   0   13.23    1.50
   9   7   0   14.60    1.62
  11  -7   0   36.15    2.84
 -11  -7   0   33.37    2.01
 -11   7   0   31.95    2.75
 -11  -7   0   25.79    1.97
  11   7   0   30.16    2.52
  11   7   0   24.94    2.26
 -11   7   0   28.76    2.73
  11  -7   0   33.79    2.65
 -13  -7   0  107.19    5.68
  13   7   0  106.27    5.90
 -13  -7   0  117.72    5.70
  13  -7   0  115.35    6.37
  13   7   0  116.68    6.13
 -15  -7   0   12.89    1.67
  15  -7   0   16.68    2.29
  15   7   0   11.04    2.07
 -17  -7   0    4.46    1.34
  17   7   0    6.22    1.94
  17  -7   0    4.37    1.85
 -19  -7   0   10.05    1.79
  19   7   0   12.71    2.37
  19  -7   0    9.35    2.22
  21   7   0    5.04    2.23
  21  -7   0    5.46    2.23
 -21  -7   0    3.89    1.63
  -2   8   0   71.24    3.34
  -4   8   0  180.78    8.09
  -4   8   0  178.66    8.45
   6  -8   0   49.71    2.65
  -6   8   0   47.53    3.06
   6  -8   0   47.99    2.58
  -6   8   0   44.73    2.86
   8  -8   0   10.32    1.28
  -8   8   0   10.19    1.52
   8  -8   0   10.56    1.35
   8   8   0    9.72    1.27
  -8   8   0    8.22    1.58
  10   8   0  118.17    6.37
  10  -8   0  132.77    6.63
 -10   8   0  136.54    6.78
  10  -8   0  148.44    6.78
  10   8   0  117.43    6.29
  12   8   0    8.12    1.66
  12  -8   0    6.89    1.50
  12   8   0    4.87    1.38
  14   8   0   13.75    1.82
  14   8   0   13.10    2.05
  14  -8   0   10.83    1.89
 -14  -8   0    9.60    1.16
 -14  -8   0   10.66    1.24
  16  -8   0    1.23    1.50
 -16  -8   0    0.10    0.92
  16   8   0   -1.23    1.52
  18  -8   0    0.25    1.61
  18   8   0    0.60    1.84
 -18  -8   0    0.46    1.06
  20   8   0    1.31    2.00
 -20  -8   0   -0.04    1.21
  20  -8   0    2.44    1.94
  -1   9   0   20.48    1.32
  -3   9   0   22.38    1.66
  -5   9   0    4.05    1.11
   7   9   0   -0.29    0.73
  -7   9   0   -0.77    1.14
   7  -9   0    0.48    0.69
   7  -9   0    0.42    0.69
  -9   9   0   49.68    3.26
   9   9   0   39.47    2.62
   9  -9   0   45.93    2.86
   9  -9   0   43.01    2.72
   9   9   0   38.41    2.73
  11  -9   0    6.16    1.29
  11   9   0    9.38    1.58
  11   9   0    5.43    1.32
  13  -9   0   -0.16    1.13
  13   9   0    1.24    1.21
  13   9   0    1.29    1.34
  15  -9   0   -0.24    1.31
  15   9   0   -0.49    1.39
  17  -9   0    8.23    1.92
 -17  -9   0    7.41    1.03
  17   9   0    5.95    2.03
  19  -9   0   23.19    2.95
 -19  -9   0   20.63    1.87
  19   9   0   23.39    2.96
   0  10   0   62.82    3.01
  -2  10   0    3.79    0.82
  -4  10   0    7.47    1.16
   4  10   0    6.38    0.72
   6  10   0   70.49    3.59
  -6  10   0   77.05    4.06
   8  10   0   -0.86    0.70
  -8  10   0    1.95    1.15
   8  10   0   -0.21    0.88
  10 -10   0    0.85    0.92
  10  10   0    1.91    1.12
  10 -10   0    2.20    0.93
  10  10   0    1.63    0.97
  10 -10   0    2.03    0.93
  12  10   0    0.86    1.28
  12  10   0   -0.45    1.00
  12 -10   0    0.67    1.03
  14  10   0    5.39    1.66
  14 -10   0    4.93    1.44
  16  10   0    2.92    1.81
  16 -10   0   -1.98    1.29
  18 -10   0    2.56    1.61
  18  10   0   -1.37    1.74
   1  11   0   12.81    1.12
  -1  11   0   14.08    1.35
   3  11   0   17.60    1.29
  -3  11   0   20.91    1.78
  -5  11   0   77.41    3.91
   5  11   0   61.39    3.32
  -7  11   0   41.37    2.80
   7  11   0   30.53    2.17
   9  11   0   52.39    3.16
   9  11   0   52.47    3.25
  -9  11   0   60.62    3.87
  11 -11   0    2.70    0.82
  11  11   0    0.59    1.18
  11 -11   0    2.13    0.78
  11  11   0    1.29    1.05
  13 -11   0   -0.46    0.92
  13  11   0    1.59    1.46
  15  11   0    1.87    1.64
  15 -11   0    1.12    1.23
  17  11   0    0.61    1.89
  17 -11   0    1.86    1.46
   0  12   0   30.97    1.97
  -2  12   0   13.33    1.36
   2  12   0   12.09    1.18
   4  12   0   38.40    2.31
  -4  12   0   49.99    2.87
   6  12   0    6.24    0.99
  -6  12   0    5.69    1.29
   8  12   0    2.95    0.92
   8  12   0    1.06    0.99
  -8  12   0    1.42    1.22
  10  12   0   -0.08    1.13
  10  12   0    2.88    1.04
  12  12   0    2.42    1.41
  14 -12   0    1.52    0.88
  14  12   0   -0.76    1.52
  -1  13   0    0.24    0.84
   1  13   0   -0.32    0.67
  -3  13   0   14.00    1.55
   3  13   0   11.45    1.13
  -5  13   0    9.59    1.47
   5  13   0    4.61    0.93
   7  13   0    0.05    0.81
   9  13   0    4.50    1.18
   9  13   0    6.66    1.33
  11  13   0    0.34    1.30
  13  13   0    4.81    1.77
   0  14   0   11.20    1.37
   2  14   0    4.54    1.00
  -2  14   0    2.87    1.16
   4  14   0    0.60    0.83
  -4  14   0    2.25    1.23
   6  14   0    0.96    0.92
   8  14   0    0.50    1.15
   8  14   0    0.42    1.07
  10  14   0    3.03    1.54
  -1  15   0   -0.96    1.11
   1  15   0   -0.65    0.95
   3  15   0    0.90    0.99
  -3  15   0    2.50    1.39
   5  15   0    2.83    1.15
 -24   0   1    1.42    2.21
  24   0  -1    2.79    2.30
 -22   0   1   -3.46    1.32
  22   0  -1   -2.93    1.68
  20   0  -1    2.07    1.78
 -20   0   1   -0.29    1.64
  18   0  -1   -0.01    1.60
 -18   0   1   -1.75    1.43
  16   0  -1   -2.24    1.44
  16   0  -1   -1.85    1.27
 -16   0   1   -1.29    1.19
  14   0  -1   -2.33    0.92
  14   0  -1    0.88    1.23
 -14   0   1   -1.91    1.15
  12   0  -1   -1.43    0.92
  12   0  -1   -0.20    1.12
 -12   0   1   -0.53    1.11
  12   0  -1    0.60    1.09
  10   0  -1   -0.90    0.65
 -10   0   1   -0.63    0.81
  10   0  -1   -0.29    0.74
  10   0  -1    0.05    0.74
  -8   0   1   -0.20    0.62
   8   0  -1   -0.23    0.65
  -8   0   1    0.41    0.70
  -8   0   1   -0.76    0.67
   8   0  -1    1.69    0.72
   8   0  -1   -0.76    0.58
   6   0  -1   -0.52    0.46
   6   0  -1   -0.47    0.47
  -6   0   1   -0.72    0.50
  -6   0   1   -0.06    0.49
   6   0  -1   -0.17    0.42
   6   0  -1   -0.58    0.39
  -6   0   1   -0.67    0.45
  -4   0   1    0.11    0.37
  -4   0   1    0.35    0.37
  -4   0   1    0.49    0.37
   4   0  -1   -0.08    0.37
   4   0  -1   -0.22    0.33
   4   0  -1   -0.43    0.33
  -4   0   1   -0.37    0.39
   4   0  -1   -0.36    0.33
  -2   0   1   -0.79    0.20
  -2   0   1   -1.40    0.17
  -2   0   1   -1.27    0.16
   2   0  -1   -1.18    0.17
   2   0  -1   -1.40    0.15
   2   0  -1   -0.81    0.20
   2   0  -1   -0.51    0.21
  -2   0   1   -1.04    0.19
   0   0   1   -0.28    0.04
   0   0   1   -0.32    0.02
   0   0   1   -0.28    0.03
   0   0  -1   -0.29    0.03
   0   0  -1   -0.29    0.04
   0   0  -1   -0.31    0.03
   0   0  -1   -0.30    0.03
   0   0   1   -0.31    0.04
  -2   0  -1   -2.21    0.38
   2   0   1   -3.94    0.36
  -4   0  -1   -0.13    0.36
  -4   0  -1   -0.34    0.29
  -4   0  -1    0.51    0.34
   4   0   1    0.95    0.40
   4   0   1    0.15    0.32
   4   0   1    0.24    0.37
  -6   0  -1    0.34    0.48
   6   0   1   -0.33    0.50
  -6   0  -1    1.14    0.61
   6   0   1    0.19    0.51
  -6   0  -1    0.03    0.54
   6   0   1    0.08    0.54
   8   0   1    0.15    0.74
  -8   0  -1   -0.97    0.65
  -8   0  -1   -0.40    0.71
  -8   0  -1   -1.04    0.64
   8   0   1    1.18    0.81
 -10   0  -1    0.04    0.75
  10   0   1   -1.10    0.82
  10   0   1    0.47    0.80
 -10   0  -1    0.33    0.79
  12   0   1    1.38    1.25
 -12   0  -1   -1.39    0.89
  12   0   1   -0.65    1.04
  12   0   1   -0.05    1.07
 -14   0  -1   -1.11    1.13
  14   0   1   -1.07    1.09
  14   0   1   -1.55    1.04
 -16   0  -1    0.87    1.73
  16   0   1    3.20    1.75
 -18   0  -1    1.76    1.72
  18   0   1    3.48    1.85
 -20   0  -1    0.45    1.71
  20   0   1    0.25    1.74
  22   0   1   -0.47    1.61
 -22   0  -1    0.20    1.77
 -24   0  -1    2.81    2.20
  23  -1  -1    9.75    2.56
 -23   1   1   12.87    2.82
 -23  -1   1    7.58    2.39
 -21   1   1    1.96    1.98
  21  -1  -1    3.20    1.89
 -21  -1   1   -1.14    1.71
  21   1  -1    0.42    1.67
 -19  -1   1    6.57    2.04
 -19   1   1   10.80    2.33
  19   1  -1   13.05    2.44
  19  -1  -1   10.04    2.33
 -17  -1   1   12.91    2.30
  17   1  -1   11.00    2.10
  17  -1  -1    8.89    2.20
 -17   1   1    7.48    2.19
 -15   1   1   54.27    4.02
  15  -1  -1   52.39    4.03
  15   1  -1   55.53    4.13
 -15  -1   1   54.92    4.06
  15  -1  -1   61.35    3.95
  15   1  -1   60.74    4.00
  15   1  -1   56.13    3.86
  13   1  -1   18.54    1.90
  13   1  -1   17.30    1.88
 -13   1   1   17.52    2.07
  13   1  -1   17.00    2.06
  13  -1  -1   15.66    1.82
 -13  -1   1   17.43    2.03
  13  -1  -1   14.45    1.98
 -11   1   1   63.07    3.90
  11  -1  -1   59.58    3.96
 -11   1   1   71.74    3.89
  11  -1  -1   61.42    3.70
 -11  -1   1   61.61    3.90
  11   1  -1   63.79    3.73
 -11  -1   1   71.72    4.04
  11   1  -1   68.30    4.01
  11   1  -1   68.23    3.80
  -9   1   1    4.74    1.12
   9  -1  -1    2.91    0.92
  -9   1   1    3.19    1.09
   9   1  -1    3.18    1.07
   9  -1  -1    3.02    0.92
  -9  -1   1    4.36    1.00
   9  -1  -1    2.65    1.01
   9   1  -1    2.06    0.95
   9   1  -1    2.78    0.91
  -9  -1   1    2.17    1.02
   7  -1  -1  438.47   19.47
   7  -1  -1  431.26   19.50
  -7  -1   1  420.84   19.43
   7  -1  -1  457.82   18.91
  -7   1   1  440.54   18.90
  -7  -1   1  453.74   19.44
   7   1  -1  431.47   18.87
   7  -1  -1  415.20   18.83
   7   1  -1  429.11   19.46
   7   1  -1  427.39   18.87
  -7   1   1  450.23   19.51
  -5   1   1  400.04   16.81
  -5  -1   1  375.83   16.72
   5  -1  -1  394.39   17.31
   5   1  -1  386.53   17.27
   5   1  -1  370.96   17.23
   5   1  -1  382.44   16.76
  -5   1   1  396.96   17.31
  -5   1   1  395.58   17.31
   5   1  -1  379.98   16.76
  -5   1   1  403.38   16.79
   5  -1  -1  402.93   16.79
  -5  -1   1  394.86   17.25
  -5  -1   1  377.40   17.26
   5  -1  -1  393.70   17.29
   3  -1  -1  343.64   14.69
   3   1  -1  321.53   14.23
   3  -1  -1  348.22   14.68
   3  -1  -1  285.37   14.19
   3   1  -1  316.00   14.63
  -3   1   1  373.15   14.71
   3   1  -1  335.88   14.66
  -3   1   1  336.62   14.26
  -3  -1   1  320.62   14.65
  -3   1   1  346.58   14.69
  -3   1   1  335.18   14.24
  -3  -1   1  329.09   14.22
   3  -1  -1  332.81   14.23
   3   1  -1  331.15   14.24
  -1  -1   1  426.04   20.19
  -1   1   1  434.20   20.24
  -1   1   1  463.58   20.31
   1   1  -1  488.10   19.81
   1   1  -1  485.63   20.23
   1  -1  -1  436.49   20.37
  -1   1   1  470.98   20.40
   1  -1   1   99.19    4.50
   1   1   1   94.07    4.57
  -1   1  -1  102.48    4.35
  -1  -1  -1   88.36    4.67
   3  -1   1  355.62   16.08
   3  -1   1  363.36   16.13
  -3   1  -1  372.41   16.11
  -3   1  -1  399.48   16.16
  -3  -1  -1  349.89   16.05
   3   1   1  362.44   16.08
   3   1   1  366.96   15.63
   3   1   1  342.23   16.02
  -3  -1  -1  360.15   15.60
  -3   1  -1  381.82   15.65
   5  -1   1 1302.48   56.35
  -5   1  -1 1395.36   57.98
   5  -1   1 1356.01   57.91
  -5  -1  -1 1256.67   57.87
  -5   1  -1 1415.61   56.38
   5   1   1 1285.92   57.84
  -5   1  -1 1273.84   57.91
   5  -1   1 1342.90   57.98
  -5  -1  -1 1368.67   56.32
   5   1   1 1345.23   56.36
  -5  -1  -1 1355.55   57.89
   5   1   1 1290.79   57.91
  -7   1  -1   51.46    2.80
   7   1   1   49.29    2.92
  -7  -1  -1   54.78    2.90
   7   1   1   49.86    2.73
  -7   1  -1   48.24    2.85
  -7   1  -1   55.12    3.05
   7  -1   1   51.02    2.87
  -7  -1  -1   47.95    2.82
   7  -1   1   48.49    2.75
   7  -1   1   48.81    2.96
  -9   1  -1  183.82    9.12
  -9  -1  -1  200.44    9.16
  -9  -1  -1  186.48    9.09
   9   1   1  186.44    9.19
   9   1   1  192.05    8.81
   9  -1   1  181.73    9.18
   9  -1   1  190.70    8.82
  -9   1  -1  201.75    8.87
   9  -1   1  199.49    8.85
  11   1   1   19.99    1.95
 -11   1  -1   21.69    2.06
  11  -1   1   24.33    2.31
  11  -1   1   23.06    2.05
 -11  -1  -1   18.09    1.84
 -11  -1  -1   23.88    2.25
  11   1   1   21.08    2.10
 -13  -1  -1    5.39    1.38
  13   1   1    5.21    1.29
  13  -1   1    3.76    1.27
  13   1   1    4.54    1.28
  13   1   1    5.01    1.47
 -13   1  -1    7.05    1.45
 -13  -1  -1    3.97    1.30
  13  -1   1    3.51    1.42
 -15  -1  -1   13.84    2.07
  15  -1   1   11.47    2.12
  15   1   1   13.72    1.95
  15  -1   1   14.09    1.95
 -15   1  -1   11.48    2.11
  15   1   1   15.44    2.31
  17   1   1    1.52    1.77
  17  -1   1    5.39    2.11
  17   1   1    5.78    2.24
 -17  -1  -1    2.73    1.90
 -17   1  -1    4.96    2.01
 -19  -1  -1    5.13    1.82
 -19   1  -1    4.42    1.98
  19   1   1    4.96    2.09
  19  -1   1    3.67    1.83
 -21  -1  -1    1.34    1.76
  21   1   1    1.71    1.79
  21  -1   1    0.62    1.71
 -21   1  -1    0.80    1.77
 -23  -1  -1    1.95    1.97
  23  -1   1    3.96    2.07
 -23   1  -1    3.25    2.08
 -24  -2   1    1.74    1.96
  24  -2  -1    5.51    2.44
 -24   2   1    5.23    2.34
 -22  -2   1    5.48    2.13
  22  -2  -1    2.70    2.02
 -22   2   1    3.75    2.18
  20  -2  -1    2.42    2.01
 -20   2   1    2.49    1.81
  20   2  -1    3.12    2.01
 -20  -2   1    1.47    1.85
 -18  -2   1    1.79    1.62
  18   2  -1    0.20    1.82
  18  -2  -1   -0.07    1.64
 -18   2   1    0.67    1.73
  18   2  -1    3.03    1.67
  16   2  -1    1.77    1.76
 -16   2   1   -0.02    1.66
  16  -2  -1    2.68    1.59
  16   2  -1    1.61    1.58
 -16  -2   1    0.66    1.51
 -14   2   1   40.68    3.29
 -14  -2   1   43.15    3.35
  14  -2  -1   40.51    3.45
 -14  -2   1   45.84    3.33
  14   2  -1   45.48    3.23
  14   2  -1   39.94    3.16
  14   2  -1   41.98    3.35
  12  -2  -1   -0.29    0.50
  12   2  -1    0.28    0.94
  12   2  -1   -0.69    0.92
  12   2  -1   -0.61    0.90
 -12  -2   1   -1.33    0.95
  12  -2  -1   -1.20    0.98
 -12   2   1   -1.01    0.90
 -12  -2   1   -0.19    0.91
 -12   2   1    1.90    1.02
 -10  -2   1   91.46    5.14
 -10  -2   1   96.93    5.17
  10   2  -1   96.90    5.30
  10   2  -1   95.14    5.02
 -10   2   1   94.62    5.22
  10  -2  -1   94.68    5.31
  10  -2  -1  104.57    5.35
  10   2  -1  102.71    5.03
 -10   2   1  105.49    5.16
  -8  -2   1 1582.73   72.01
   8  -2  -1 1764.84   72.15
   8   2  -1 1652.05   70.09
  -8  -2   1 1723.20   72.03
   8   2  -1 1664.14   72.10
  -8   2   1 1634.90   72.09
   8  -2  -1 1591.93   70.04
   8   2  -1 1654.18   70.12
  -8   2   1 1653.12   70.12
   8  -2  -1 1635.81   72.14
  -6   2   1  293.96   12.89
   6   2  -1  300.49   12.86
   6   2  -1  283.82   12.81
   6  -2  -1  290.75   13.26
  -6   2   1  307.39   12.90
   6   2  -1  290.44   13.25
   6  -2  -1  298.86   13.31
  -6  -2   1  282.01   13.21
  -6   2   1  298.72   13.29
   6  -2  -1  293.79   12.82
  -4  -2   1  216.45   10.06
   4  -2  -1  228.13    9.76
   4  -2  -1  218.10    9.74
   4   2  -1  213.04    9.75
  -4   2   1  226.67    9.81
  -4   2   1  261.27   10.23
  -4   2   1  223.70   10.12
  -4   2   1  231.85    9.83
   4  -2  -1  224.61   10.13
   4   2  -1  227.98   10.11
   4   2  -1  222.90    9.78
   4   2  -1  207.28   10.05
   2  -2  -1    8.08    0.64
  -2   2   1    9.40    0.73
  -2   2   1    6.29    0.55
   2   2  -1    8.01    0.64
  -2  -2   1    7.85    0.62
  -2   2   1    8.00    0.67
   2  -2  -1    6.89    0.62
  -2   2   1    9.44    0.60
   2   2  -1    8.44    0.56
   2   2  -1    8.90    0.66
   0   2  -1  258.18   11.49
   0   2  -1  267.76   11.51
   0  -2   1  258.55   11.55
   0   2  -1  258.66   11.42
   0  -2   1  260.67   11.52
  -2   2  -1 1145.56   46.16
  -2  -2  -1  957.38   48.32
  -2   2  -1 1042.21   44.90
  -2   2  -1 1129.48   46.16
   2  -2   1 1122.41   44.96
   2  -2   1 1066.92   44.94
  -2  -2  -1 1066.27   48.67
   2   2   1 1040.70   46.49
   2   2   1  974.09   46.32
   2  -2   1 1048.65   46.17
  -4   2  -1  810.83   35.79
  -4  -2  -1  820.99   36.73
  -4   2  -1  936.81   36.93
  -4  -2  -1  779.80   36.74
   4   2   1  839.98   36.78
   4  -2   1  813.47   36.84
   4  -2   1  824.10   35.77
  -4   2  -1  862.73   36.85
   4  -2   1  911.93   35.84
   4   2   1  797.20   35.77
   4  -2   1  889.67   36.85
   6  -2   1    2.17    0.53
   6  -2   1    0.46    0.52
  -6   2  -1    2.62    0.64
  -6  -2  -1    0.04    0.23
   6  -2   1    1.69    0.63
   6   2   1   -0.31    0.49
   6   2   1    0.88    0.56
  -6  -2  -1    0.72    0.49
  -6   2  -1    1.10    0.60
   6  -2   1    1.09    0.59
   8   2   1    0.54    0.88
   8  -2   1    2.57    0.97
  -8  -2  -1    0.78    0.77
  -8  -2  -1    0.88    0.77
   8  -2   1    2.12    0.93
   8   2   1   -0.11    0.74
  -8   2  -1    1.01    0.80
  -8   2  -1    2.35    0.84
   8  -2   1    0.23    0.29
  10   2   1   -1.30    0.84
 -10   2  -1    0.71    0.86
  10  -2   1    2.22    1.11
 -10  -2  -1   -0.79    0.81
  10   2   1    0.20    1.03
 -10   2  -1    0.77    0.92
  10  -2   1    0.35    0.70
 -10  -2  -1   -0.35    0.86
 -12  -2  -1   40.19    3.07
  12  -2   1   45.94    3.01
  12   2   1   45.42    3.25
  12  -2   1   47.83    3.30
 -12  -2  -1   44.03    3.15
  12   2   1   44.31    3.03
 -12   2  -1   46.29    3.30
 -12   2  -1   49.36    3.23
 -14   2  -1   92.14    5.49
  14   2   1   96.03    5.63
  14   2   1   84.94    5.15
 -14  -2  -1   97.91    5.48
  14  -2   1  103.75    5.29
  14  -2   1   83.39    5.44
  14   2   1   89.44    5.17
 -14  -2  -1   94.98    5.41
 -16   2  -1  107.19    6.36
 -16  -2  -1  100.17    6.10
  16   2   1  100.69    5.88
  16   2   1   96.41    6.33
  16  -2   1  106.06    6.28
 -18   2  -1   23.31    2.85
  18  -2   1   26.77    2.97
 -18  -2  -1   19.55    2.61
  18   2   1   18.51    2.73
  18   2   1   18.90    2.54
 -20  -2  -1    0.17    1.61
  20  -2   1    0.35    1.73
 -20   2  -1   -0.02    1.73
  20   2   1    2.26    2.09
 -22   2  -1    2.33    2.11
 -22  -2  -1    1.28    1.91
  22  -2   1    1.82    1.96
 -24  -2  -1   16.85    2.80
 -24   2  -1   12.42    2.94
  24  -2   1    6.34    2.48
  23  -3  -1    1.49    1.99
 -23   3   1    0.55    2.19
 -23  -3   1    1.32    1.83
  21  -3  -1   10.16    2.46
 -21  -3   1    8.86    2.36
 -21   3   1    8.85    2.37
  19   3  -1   37.66    3.46
 -19  -3   1   31.90    3.20
  19  -3  -1   30.97    3.39
 -19   3   1   28.91    3.33
  17   3  -1   51.49    4.51
 -17  -3   1   47.34    3.99
  17  -3  -1   60.02    4.50
 -17   3   1   52.78    4.25
  17   3  -1   56.68    4.14
 -15   3   1  204.41   10.64
 -15  -3   1  206.45   10.48
  15  -3  -1  196.68   10.60
  15   3  -1  215.27   10.27
  15   3  -1  225.44   10.89
  13  -3  -1   10.77    1.56
  13   3  -1    8.39    1.53
 -13  -3   1   12.20    1.61
 -13   3   1    8.74    1.71
 -13  -3   1    8.76    1.52
  13  -3  -1    6.20    1.46
  13   3  -1   10.52    1.57
  13   3  -1    8.32    1.67
 -13   3   1   10.02    1.75
  11  -3  -1   40.95    3.06
  11   3  -1   38.87    2.73
 -11   3   1   38.97    3.03
  11   3  -1   43.46    3.10
  11  -3  -1   38.42    2.91
 -11  -3   1   40.91    2.84
  11  -3  -1   42.17    2.79
 -11   3   1   41.00    2.91
 -11  -3   1   41.34    2.88
  11   3  -1   37.99    2.77
   9  -3  -1  122.74    6.05
  -9   3   1  118.47    6.05
   9  -3  -1  127.54    5.72
  -9  -3   1  105.34    5.83
   9  -3  -1  115.14    6.04
  -9   3   1  121.07    5.84
   9   3  -1  118.69    5.76
   9   3  -1  116.56    6.02
   9   3  -1  114.54    5.70
   7  -3  -1  236.65   11.11
   7   3  -1  240.57   10.70
  -7   3   1  240.12   11.09
   7  -3  -1  243.34   10.63
  -7   3   1  244.04   10.76
  -7  -3   1  233.31   10.98
   7  -3  -1  259.94   11.16
   7   3  -1  237.59   11.06
   7   3  -1  229.04   10.64
   5  -3  -1    2.56    0.65
   5  -3  -1    3.50    0.53
  -5  -3   1    2.52    0.52
  -5  -3   1    2.51    0.54
  -5   3   1    3.14    0.65
   5   3  -1    1.29    0.56
  -5   3   1    2.46    0.65
   5   3  -1    4.17    0.68
  -5   3   1    4.02    0.70
  -3  -3   1  164.52    7.64
   3  -3  -1  162.27    7.68
   3  -3  -1  177.66    7.70
  -3   3   1  180.05    7.74
  -3   3   1  175.45    7.46
  -3  -3   1  175.58    7.62
   3   3  -1  176.20    7.70
  -3   3   1  156.28    7.41
  -1   3   1  343.20   15.00
  -1  -3   1  350.22   15.12
   1   3  -1  329.73   14.94
   1   3  -1  346.23   14.95
  -1  -3   1  329.29   15.03
  -1   3   1  346.18   15.00
   1  -3   1 1175.94   50.65
   1  -3   1 1190.41   50.75
  -1   3  -1 1119.95   49.46
  -1   3  -1 1102.92   50.51
  -1   3  -1 1231.77   50.56
   3  -3   1   86.25    3.65
   3  -3   1   79.31    3.88
   3  -3   1   81.39    3.86
  -3   3  -1   87.36    3.92
  -3  -3  -1   73.31    3.72
  -3   3  -1   81.38    3.74
   3   3   1   79.43    3.74
   5   3   1  775.17   33.54
   5   3   1  729.54   32.57
  -5   3  -1  767.41   32.68
   5  -3   1  788.45   32.61
  -5  -3  -1  755.20   33.44
  -5   3  -1  819.84   33.67
   5  -3   1  782.11   33.67
  -5  -3  -1  725.53   33.45
  -7   3  -1  454.24   20.54
  -7  -3  -1  427.73   20.31
   7  -3   1  483.47   20.57
   7  -3   1  461.85   20.57
  -7   3  -1  466.37   19.93
   7   3   1  457.35   20.45
   7  -3   1  478.02   19.84
  -7  -3  -1  456.65   20.32
   7   3   1  449.43   19.80
  -9   3  -1  429.28   18.80
   9   3   1  415.46   18.71
   9  -3   1  404.74   18.78
   9   3   1  386.58   18.04
  -9   3  -1  432.98   18.21
  -9  -3  -1  376.17   18.48
   9  -3   1  425.04   18.11
   9  -3   1  439.36   18.80
 -11  -3  -1  105.23    5.94
  11  -3   1  120.47    5.83
 -11   3  -1  123.57    6.02
  11  -3   1  125.79    6.27
  11   3   1  115.74    6.18
  11  -3   1  105.77    6.12
 -11   3  -1  120.14    6.24
  11   3   1  109.59    5.81
  13   3   1   -0.11    1.17
  13  -3   1   -0.14    0.99
 -13  -3  -1    1.26    1.11
 -13   3  -1   -0.16    1.16
 -13  -3  -1    0.40    1.07
  13  -3   1    0.13    1.19
 -13   3  -1   -1.13    1.14
  13   3   1    1.61    1.23
  15   3   1   33.83    3.15
  15  -3   1   32.24    3.23
 -15  -3  -1   31.60    3.06
 -15   3  -1   30.97    3.06
  15   3   1   33.30    2.99
  17   3   1   58.68    4.22
  17  -3   1   61.21    4.67
  17   3   1   59.55    4.71
 -17   3  -1   58.03    4.57
 -17  -3  -1   53.40    4.19
  19  -3   1    5.83    2.07
 -19  -3  -1    1.21    1.61
 -19   3  -1    5.45    2.04
  19   3   1    1.22    1.62
 -21  -3  -1   13.04    2.33
  21  -3   1    7.57    2.39
 -21   3  -1    5.63    2.21
 -23   3  -1   11.92    2.83
  23  -3   1    9.23    2.66
 -23  -3  -1   10.03    2.35
  24  -4  -1    3.37    2.30
 -24  -4   1    3.19    2.03
 -22   4   1    0.20    2.01
  22  -4  -1    0.61    1.84
 -22  -4   1    1.24    1.70
 -20  -4   1   17.74    2.58
 -20   4   1   13.38    2.61
  20  -4  -1   16.37    2.73
  20   4  -1   16.45    2.72
 -18  -4   1    2.78    1.62
  18  -4  -1    0.47    1.55
 -18   4   1   -1.06    1.56
  18   4  -1    1.79    1.67
  16   4  -1    3.34    1.59
  16  -4  -1    4.32    1.59
 -16  -4   1    2.21    1.43
 -16   4   1    8.21    2.01
  16   4  -1    6.39    1.89
 -14   4   1   -0.56    1.31
 -14  -4   1   -0.49    1.09
  14   4  -1   -0.58    1.30
  14   4  -1   -0.54    1.26
  14   4  -1    1.45    1.18
  14  -4  -1    0.06    1.24
 -14  -4   1    0.50    0.88
  12  -4  -1   98.03    5.65
  12  -4  -1  102.94    5.29
 -12   4   1  102.73    5.74
  12   4  -1  100.76    5.72
 -12  -4   1   97.97    5.41
  12  -4  -1  105.79    5.80
  12   4  -1   98.79    5.35
  12   4  -1   95.83    5.37
 -12   4   1  107.50    5.59
  10  -4  -1  209.25    9.89
 -10   4   1  217.42    9.63
 -10  -4   1  179.72    9.57
  10  -4  -1  214.96    9.38
  10   4  -1  191.58    9.43
  10   4  -1  195.22    9.81
  10  -4  -1  225.27    9.98
 -10  -4   1  201.38    9.59
 -10   4   1  207.66    9.89
  10   4  -1  196.92    9.40
   8   4  -1   20.63    1.78
  -8   4   1   21.28    1.84
   8   4  -1   23.77    1.98
  -8  -4   1   24.42    1.72
  -8   4   1   23.86    1.96
   8   4  -1   21.10    1.68
   8  -4  -1   23.35    1.91
  -8  -4   1   20.70    1.73
   8  -4  -1   17.65    1.77
   6  -4  -1  488.59   21.06
   6   4  -1  463.61   20.36
  -6  -4   1  488.89   20.87
  -6   4   1  472.48   20.44
  -6   4   1  487.64   21.09
   6  -4  -1  447.45   21.00
   6   4  -1  484.20   21.04
  -6   4   1  489.58   20.51
  -6  -4   1  444.66   20.87
  -4   4   1   80.33    3.94
  -4   4   1   87.93    3.99
  -4  -4   1   80.00    3.96
   4   4  -1   85.70    4.10
  -4  -4   1   83.41    3.93
   4  -4  -1   91.01    4.11
   4  -4  -1   78.12    4.06
  -4   4   1   90.96    4.18
   2   4  -1    1.58    0.36
  -2   4   1    0.66    0.34
   0  -4   1   93.19    4.25
   0   4  -1   92.72    4.26
   2  -4   1   97.38    4.43
  -2   4  -1   93.35    4.48
  -2   4  -1   91.98    4.26
   2  -4   1   96.66    4.42
   2  -4   1   96.96    4.44
   4   4   1   80.32    3.96
  -4   4  -1   88.02    4.17
  -4   4  -1   80.05    3.94
   4  -4   1   78.65    4.08
   4  -4   1   93.21    4.16
   6   4   1   28.34    1.94
  -6   4  -1   36.37    2.20
   6  -4   1   40.43    2.04
  -6  -4  -1   28.94    1.88
   6  -4   1   36.47    2.34
  -6   4  -1   38.91    2.34
   6   4   1   35.04    2.15
  -6  -4  -1   31.46    1.89
  -8   4  -1   -0.13    0.79
  -8  -4  -1   -0.18    0.60
   8  -4   1   -0.86    0.75
   8  -4   1    0.55    0.78
   8   4   1   -0.48    0.70
  -8   4  -1   -0.35    0.75
  -8  -4  -1    0.40    0.63
   8   4   1    0.33    0.78
   8  -4   1   -0.32    0.64
  10  -4   1  247.91   10.98
  10  -4   1  231.38   11.53
 -10   4  -1  250.56   11.23
 -10  -4  -1  231.16   11.24
  10   4   1  241.71   11.50
  10   4   1  225.82   11.01
 -10   4  -1  241.45   11.55
  10  -4   1  270.50   11.66
 -10  -4  -1  241.45   11.24
  12  -4   1  135.32    6.90
  12   4   1  129.08    6.84
 -12  -4  -1  118.47    6.49
  12   4   1  112.18    6.39
 -12   4  -1  132.78    6.67
  12  -4   1  124.91    6.82
 -12  -4  -1  123.99    6.51
 -12   4  -1  124.81    6.83
  12  -4   1  137.18    6.47
 -14   4  -1   -0.80    1.20
 -14  -4  -1    0.05    1.20
  14   4   1    0.00    1.32
  14  -4   1   -0.47    1.25
  14   4   1   -0.97    1.21
  14   4   1   -1.08    1.06
 -14  -4  -1    1.10    0.76
  16   4   1  157.93    7.98
  16   4   1  164.61    8.53
 -16   4  -1  150.43    8.39
 -16  -4  -1  142.21    7.91
  16  -4   1  141.01    8.28
 -18   4  -1   -1.67    1.57
  18   4   1    0.10    1.55
 -18  -4  -1   -1.59    1.45
  18  -4   1    0.54    1.67
  20  -4   1    6.74    2.08
  20   4   1    5.83    2.03
 -20  -4  -1    7.63    1.92
 -20   4  -1    9.67    2.39
 -22   4  -1    2.92    1.85
 -22  -4  -1    1.10    1.71
  22  -4   1    4.08    2.15
 -24  -4  -1    9.90    2.28
  24  -4   1    3.93    2.47
 -23  -5   1   -0.63    1.65
  23  -5  -1   -2.04    1.77
  21   5  -1   -1.12    1.91
  21  -5  -1   -1.78    1.75
 -21  -5   1   -1.46    1.36
  19   5  -1   -1.52    1.56
 -19  -5   1   -1.11    1.41
  19  -5  -1    0.92    1.75
 -19   5   1    0.22    1.44
  17   5  -1    8.13    2.03
 -17   5   1   14.44    2.45
 -17  -5   1   15.93    2.12
  17  -5  -1   16.09    2.39
 -15   5   1   11.99    2.05
  15  -5  -1    7.68    1.80
 -15  -5   1    9.58    1.71
  15   5  -1   11.38    1.95
  13   5  -1   10.69    1.92
  13   5  -1   13.32    2.11
 -13  -5   1   19.02    1.89
  13   5  -1   14.87    1.94
  13  -5  -1   14.08    2.07
 -13  -5   1   11.92    1.77
 -13   5   1   16.05    2.08
  13  -5  -1   11.99    2.04
 -13   5   1   11.54    2.01
  11  -5  -1   39.93    3.06
  11   5  -1   39.60    2.98
 -11  -5   1   43.61    2.86
 -11   5   1   41.67    3.18
 -11   5   1   45.69    3.18
  11   5  -1   41.80    3.18
 -11  -5   1   44.68    2.94
  11  -5  -1   46.14    3.25
  11   5  -1   39.89    2.86
  -9   5   1   48.58    3.09
  -9   5   1   50.68    3.16
   9   5  -1   43.77    2.85
   9   5  -1   42.36    2.75
  -9  -5   1   44.59    2.81
  -9  -5   1   50.51    2.81
   9   5  -1   44.89    3.08
   9  -5  -1   46.50    3.04
   7   5  -1   27.18    2.03
   7   5  -1   25.59    1.83
  -7  -5   1   23.73    1.74
  -7   5   1   27.06    1.98
  -7  -5   1   26.93    1.74
   7  -5  -1   26.53    1.99
   7  -5  -1   29.83    2.07
  -7   5   1   28.41    2.04
   5  -5  -1  308.51   13.00
  -5   5   1  292.14   13.07
  -5   5   1  296.77   12.69
  -5   5   1  290.95   12.66
  -5  -5   1  287.15   12.76
   5   5  -1  287.74   12.99
  -5  -5   1  270.69   12.79
   5  -5  -1  283.57   12.96
   3   5  -1  101.89    4.60
   3  -5  -1   97.36    4.47
   3  -5  -1   97.94    4.47
  -3   5   1   97.14    4.40
  -3   5   1   99.40    4.66
  -3   5   1   94.33    4.37
   3  -5  -1   97.68    4.47
   1   5  -1   99.07    4.47
  -1   5   1   94.70    4.42
  -1   5  -1   58.80    2.74
  -1   5  -1   62.07    2.99
   3  -5   1   23.15    1.40
  -3   5  -1   19.99    1.33
   3  -5   1   21.76    1.43
  -3   5  -1   20.02    1.48
   3  -5   1   20.20    1.37
   3   5   1   20.72    1.24
   5  -5   1  417.84   19.06
  -5   5  -1  429.45   19.13
   5   5   1  423.43   18.94
  -5   5  -1  418.79   18.53
   5  -5   1  457.71   19.11
  -7   5  -1  655.90   27.13
  -7  -5  -1  631.22   27.45
   7   5   1  657.55   27.77
  -7  -5  -1  584.28   27.46
  -7   5  -1  659.39   27.92
   7  -5   1  621.53   27.84
   7   5   1  621.18   26.87
   7  -5   1  601.54   27.81
  -9   5  -1  130.10    6.28
  -9  -5  -1  118.13    6.00
   9  -5   1  131.06    6.50
  -9  -5  -1  125.88    6.01
   9  -5   1  109.94    6.31
   9   5   1  130.95    6.40
   9   5   1  119.80    6.03
  -9   5  -1  139.54    6.55
 -11  -5  -1  180.08    9.58
 -11  -5  -1  202.78    9.62
  11  -5   1  210.90   10.09
  11  -5   1  227.39   10.17
  11   5   1  190.41    9.56
 -11   5  -1  220.41    9.87
 -11   5  -1  201.28   10.06
  11   5   1  207.20   10.00
 -13   5  -1   13.19    2.09
  13   5   1   14.76    2.07
 -13   5  -1   19.50    2.22
 -13  -5  -1   12.36    1.81
  13  -5   1   13.73    2.06
 -13  -5  -1   15.11    1.75
  13   5   1   15.94    2.25
  15  -5   1  123.23    6.92
 -15   5  -1  119.49    6.86
  15   5   1  126.35    6.63
 -15  -5  -1  109.88    6.39
 -17  -5  -1    2.14    1.37
  17   5   1    3.94    1.66
  17  -5   1    1.56    1.57
 -17   5  -1    1.88    1.67
 -19  -5  -1    5.32    1.71
  19   5   1    9.51    2.22
  19  -5   1    6.15    2.11
 -19   5  -1    8.84    2.25
 -21  -5  -1    0.48    1.52
  21  -5   1   -2.49    1.55
  21   5   1    2.87    1.88
  23  -5   1    6.70    2.52
 -23  -5  -1    7.18    2.07
 -22  -6   1    0.76    1.51
  22  -6  -1   -0.61    1.78
  20   6  -1    4.79    2.05
 -20  -6   1    2.28    1.57
  20  -6  -1    2.98    1.95
  18  -6  -1    0.77    1.58
 -18  -6   1    0.62    1.42
  18   6  -1    1.42    1.77
 -16   6   1    1.77    1.67
  16  -6  -1    0.45    1.47
 -16  -6   1    2.09    1.41
  16   6  -1    1.05    1.57
 -14  -6   1   -0.66    1.08
  14  -6  -1   -1.02    1.29
  14   6  -1    1.27    1.50
 -14   6   1    0.76    1.44
  14   6  -1   -0.13    1.27
 -14  -6   1   -0.09    1.12
  12  -6  -1   65.86    4.16
  12   6  -1   65.75    4.28
 -12  -6   1   61.63    3.70
  12   6  -1   57.44    3.79
 -12  -6   1   69.55    3.76
  12   6  -1   57.12    3.89
 -12   6   1   68.66    4.20
 -12   6   1   61.39    4.13
  10   6  -1  225.71   11.10
  10   6  -1  252.37   11.71
 -10  -6   1  230.69   11.25
  10  -6  -1  248.14   11.64
 -10   6   1  254.91   11.48
  10   6  -1  234.78   11.23
  10  -6  -1  275.32   11.75
 -10  -6   1  245.99   11.23
 -10   6   1  248.31   11.72
   8  -6  -1  171.03    7.68
   8  -6  -1  151.84    7.59
   8   6  -1  147.51    7.25
   8   6  -1  159.73    7.35
   8   6  -1  163.49    7.69
  -8  -6   1  157.73    7.25
  -8   6   1  162.25    7.75
  -8  -6   1  148.75    7.29
  -8   6   1  158.75    7.50
  -6   6   1    0.19    0.77
  -6  -6   1    0.57    0.38
  -6   6   1    0.45    0.69
  -6  -6   1    0.08    0.41
   6   6  -1    0.59    0.71
   6  -6  -1    0.52    0.66
   6  -6  -1    0.02    0.65
  -6   6   1   -0.42    0.70
   4  -6  -1  126.23    5.84
   4   6  -1  131.99    6.01
   4  -6  -1  126.48    5.84
   4  -6  -1  135.23    5.84
  -4   6   1  126.33    5.82
  -4   6   1  126.86    6.11
  -4   6   1  123.04    5.82
   2   6  -1  145.19    6.62
  -2   6   1  146.76    6.67
   0   6  -1  354.72   15.64
  -2   6  -1   37.93    2.08
   2  -6   1   33.56    1.75
  -2   6  -1   37.14    1.87
   4  -6   1   -0.36    0.62
   4  -6   1    1.35    0.64
  -4   6  -1    0.94    0.73
  -4   6  -1    0.54    0.63
  -6   6  -1    0.97    0.85
  -6   6  -1    0.77    0.80
   6   6   1    1.22    0.69
   6  -6   1    1.44    0.75
   6   6   1    0.19    0.53
   6  -6   1   -0.05    0.65
  -8  -6  -1   15.96    1.28
   8   6   1   17.89    1.65
  -8   6  -1   18.87    1.89
   8  -6   1   20.21    1.89
  -8  -6  -1   20.45    1.26
   8   6   1   25.02    1.90
  -8   6  -1   24.27    2.07
   8  -6   1   21.64    1.99
  10  -6   1  231.92   11.44
  10   6   1  248.39   11.47
 -10  -6  -1  245.14   10.94
 -10  -6  -1  224.99   10.94
 -10   6  -1  249.96   11.62
  10   6   1  233.34   11.01
 -10   6  -1  255.72   11.30
  12   6   1   14.47    1.89
  12  -6   1   16.92    2.13
 -12  -6  -1   16.23    1.60
 -12   6  -1   16.45    1.99
  12  -6   1   18.25    2.04
 -12   6  -1   19.45    2.24
  12   6   1   17.92    2.04
 -12  -6  -1   14.58    1.61
  14   6   1    3.57    1.39
  14  -6   1    4.15    1.63
 -14   6  -1    5.63    1.77
  14   6   1    2.43    1.62
 -14  -6  -1    4.17    1.32
 -14  -6  -1    5.25    1.30
  16  -6   1   44.40    3.75
  16   6   1   41.56    3.56
 -16   6  -1   43.90    3.89
 -16  -6  -1   41.66    3.14
  18  -6   1   10.47    2.34
 -18  -6  -1    6.54    1.61
  18   6   1    7.28    2.08
  20   6   1    3.35    1.92
  20  -6   1    1.30    1.89
 -20  -6  -1    2.91    1.55
  22  -6   1    0.93    1.98
 -22  -6  -1   -0.41    1.57
 -21  -7   1    4.55    1.67
  21  -7  -1    6.22    2.18
  21   7  -1    4.48    2.16
  19   7  -1    3.19    2.09
  19  -7  -1    6.14    2.05
 -19  -7   1    5.19    1.56
 -17  -7   1    2.16    1.33
  17  -7  -1    3.74    1.78
  17   7  -1    0.60    1.68
  15  -7  -1    5.99    1.68
  15   7  -1    2.69    1.68
 -15  -7   1    4.51    1.35
  13  -7  -1   67.17    4.43
  13   7  -1   62.63    4.10
 -13  -7   1   74.00    3.90
  13   7  -1   66.46    4.27
 -13  -7   1   67.38    3.94
 -11   7   1    7.23    1.53
  11   7  -1    4.35    1.46
 -11  -7   1    6.27    1.00
  11  -7  -1    6.09    1.38
 -11   7   1    6.09    1.53
  11  -7  -1    8.30    1.52
 -11  -7   1    8.01    1.13
  11   7  -1    6.12    1.34
   9  -7  -1   17.85    1.73
   9   7  -1   17.09    1.71
  -9   7   1   20.77    1.99
   9  -7  -1   22.24    1.97
  -9   7   1   19.75    1.90
  -9  -7   1   19.36    1.37
   9   7  -1   17.59    1.73
  -9  -7   1   16.34    1.36
   9   7  -1   17.92    1.83
   7   7  -1  106.88    5.38
   7  -7  -1  116.67    5.63
   7   7  -1  119.08    5.79
   7  -7  -1  123.09    5.66
  -7   7   1  119.83    5.91
   7   7  -1  105.55    5.40
  -7   7   1  116.31    5.66
   5   7  -1   18.79    1.36
  -5   7   1   21.68    1.83
   5   7  -1   22.97    1.73
  -5   7   1   18.53    1.60
   5  -7  -1   20.43    1.41
   5  -7  -1   23.44    1.38
  -5   7   1   19.35    1.60
  -3   7   1    0.05    0.44
  -3   7   1    0.25    0.61
   3   7  -1    0.38    0.33
  -3   7   1    0.41    0.47
  -1   7  -1   18.28    1.13
  -1   7  -1   17.66    1.38
  -3   7  -1   82.83    3.84
  -3   7  -1   76.39    4.04
   5  -7   1   11.86    1.13
   5  -7   1   11.87    1.12
   5  -7   1   12.69    1.14
  -5   7  -1   11.58    1.22
  -5   7  -1   11.05    1.30
   7  -7   1   33.36    2.37
   7  -7   1   37.13    2.50
   7   7   1   35.31    2.15
  -7   7  -1   39.46    2.59
  -7   7  -1   38.84    2.62
   9  -7   1   25.88    2.26
  -9   7  -1   23.36    2.18
   9   7   1   22.94    2.30
   9   7   1   21.30    2.03
  -9   7  -1   26.11    2.37
   9  -7   1   25.76    2.12
 -11   7  -1   -0.05    1.35
  11  -7   1    1.97    1.21
  11  -7   1    1.62    1.26
 -11  -7  -1    0.61    0.66
 -11   7  -1    0.75    1.26
  11   7   1    0.19    1.15
 -11  -7  -1    1.48    0.70
  13  -7   1  101.62    5.73
 -13  -7  -1   92.26    4.93
 -13   7  -1  105.87    5.92
  13   7   1   86.10    5.15
 -13  -7  -1   94.54    4.89
  13   7   1   97.51    5.41
  15  -7   1   30.05    3.01
 -15  -7  -1   28.63    2.51
  15   7   1   33.78    3.08
  17  -7   1    2.28    1.72
  17   7   1    0.00    1.47
 -17  -7  -1   -1.39    1.08
  19  -7   1   -1.95    1.63
 -19  -7  -1   -0.68    1.28
  19   7   1    0.42    1.79
  21   7   1    2.69    2.22
 -21  -7  -1    6.62    1.77
  21  -7   1    7.05    2.33
  20  -8  -1    0.75    1.83
  20   8  -1    0.71    1.89
 -20  -8   1   -0.61    1.24
  18   8  -1    4.18    2.00
  18  -8  -1    4.40    1.92
 -18  -8   1    3.56    1.27
  16   8  -1    0.28    1.60
 -16  -8   1   -0.85    0.91
  16  -8  -1    0.12    1.43
  14   8  -1   20.54    2.32
 -14  -8   1   18.60    1.75
  14  -8  -1   19.24    2.22
 -14  -8   1   17.63    1.75
 -12  -8   1   17.57    1.48
  12   8  -1   14.66    1.97
  12  -8  -1   15.57    1.95
 -12  -8   1   17.46    1.43
  12   8  -1   17.46    1.84
  10  -8  -1    0.65    1.01
 -10   8   1    0.87    1.29
  10   8  -1    0.93    1.11
  10   8  -1    0.12    0.99
  10  -8  -1    0.63    1.07
   8  -8  -1   -1.93    0.92
  -8   8   1   -0.22    1.24
   8   8  -1   -0.33    1.01
   8  -8  -1    1.56    0.91
  -8   8   1   -0.75    1.15
   8   8  -1   -1.11    0.84
  -6   8   1   15.25    1.57
   6  -8  -1   14.45    1.13
   6  -8  -1   11.16    1.09
   6   8  -1   11.84    1.12
  -6   8   1   11.47    1.41
  -4   8   1    8.11    0.97
  -4   8   1    8.94    1.20
  -4   8   1    7.54    0.95
   4   8  -1    9.25    0.88
   2   8  -1    2.49    0.42
  -2   8   1    2.93    0.44
   0   8  -1   17.35    1.11
  -2   8  -1   63.35    3.14
  -2   8  -1   64.51    3.43
  -4   8  -1    2.62    0.96
  -4   8  -1    3.72    0.87
  -6   8  -1   -0.94    0.86
   6  -8   1    0.04    0.74
  -6   8  -1   -0.47    0.87
   6  -8   1   -0.79    0.67
   8  -8   1   26.38    2.06
  -8   8  -1   27.29    2.38
   8   8   1   23.15    1.96
  -8   8  -1   27.64    2.39
   8  -8   1   28.25    2.18
  10   8   1    0.21    1.08
 -10   8  -1   -2.29    1.08
  10  -8   1    0.28    1.20
  10  -8   1    2.67    1.21
  12  -8   1   66.86    4.18
  12   8   1   66.00    3.88
  12   8   1   61.76    4.03
  14  -8   1    5.49    1.65
 -14  -8  -1    3.99    0.84
  14   8   1    4.83    1.59
  14   8   1    4.54    1.45
 -14  -8  -1    6.04    0.96
  16  -8   1   10.54    2.04
  16   8   1    7.17    1.94
 -16  -8  -1    7.97    1.25
  18   8   1    5.25    2.03
  18  -8   1    5.84    1.95
 -18  -8  -1    3.54    1.25
  20   8   1   -3.36    1.77
  20  -8   1   -0.09    1.80
 -20  -8  -1   -0.31    1.12
  19   9  -1    8.30    2.39
  19  -9  -1    4.58    1.95
 -19  -9   1    8.17    1.33
  17   9  -1    3.85    1.99
 -17  -9   1    3.38    1.00
  17  -9  -1    8.85    2.00
 -15  -9   1   -1.47    0.57
  15   9  -1   -0.20    1.44
  15  -9  -1   -0.76    1.15
  13  -9  -1   24.24    2.31
  13   9  -1   18.75    2.03
  13   9  -1   23.56    2.37
  11   9  -1    9.67    1.46
  11  -9  -1   12.65    1.55
  11   9  -1    8.64    1.57
  11  -9  -1   12.91    1.65
   9   9  -1   42.93    2.86
   9  -9  -1   50.03    2.88
  -9   9   1   44.93    3.25
   9  -9  -1   48.09    2.79
   9   9  -1   46.06    2.98
  -7   9   1   86.68    4.37
   7   9  -1   72.70    3.95
  -5   9   1  170.34    7.28
   5   9  -1  141.78    6.92
  -3   9   1  116.32    5.45
  -3   9   1  129.58    5.49
   3   9  -1  111.84    5.32
   1   9  -1  201.05    8.75
  -1   9  -1    1.65    0.65
  -3   9  -1   38.32    2.30
  -5   9  -1   65.28    3.62
  -7   9  -1    8.21    1.46
   7  -9   1    6.44    1.03
   7  -9   1    7.61    1.04
   9   9   1   32.22    2.52
   9  -9   1   39.67    2.62
  -9   9  -1   40.93    3.08
   9  -9   1   38.71    2.76
  11   9   1  121.57    6.33
  11   9   1  129.87    6.52
  11  -9   1  135.75    6.68
  13   9   1   26.59    2.61
  13   9   1   27.97    2.47
  13  -9   1   28.41    2.68
  15   9   1    0.67    1.49
  15  -9   1    1.59    1.42
  17   9   1   17.02    2.48
  17  -9   1   15.76    2.39
 -17  -9  -1   15.77    1.27
 -19  -9  -1   -0.53    0.79
  19  -9   1    0.34    1.62
  19   9   1   -0.01    1.86
  18 -10  -1   -1.10    1.41
  18  10  -1    2.63    1.91
  16  10  -1    2.65    1.83
  16 -10  -1    0.46    1.42
  14 -10  -1    2.27    1.22
  14  10  -1   -0.33    1.40
  12  10  -1    4.09    1.24
  12  10  -1    7.06    1.53
  12 -10  -1    6.92    1.26
  10 -10  -1   -0.20    0.77
  10  10  -1    1.26    0.93
 -10  10   1   -1.15    1.22
  10 -10  -1   -0.39    0.75
  10  10  -1   -0.89    1.01
  10 -10  -1   -1.37    0.73
   8  10  -1    4.23    1.02
  -8  10   1    3.44    1.24
   8  10  -1    2.23    0.88
   6  10  -1    2.61    0.83
  -6  10   1    3.73    1.16
   4  10  -1   38.27    2.20
  -4  10   1   42.36    2.45
  -2  10   1   60.58    2.77
   2  10  -1   48.33    2.71
   0  10  -1  209.80    9.25
  -2  10  -1   13.44    1.28
  -4  10  -1   -0.61    0.87
  -6  10  -1    5.37    1.26
   8 -10   1    1.24    0.67
   8 -10   1    0.69    0.66
   8  10   1    1.10    0.88
  -8  10  -1    1.36    1.21
  10  10   1    0.74    0.91
  10 -10   1    0.02    0.89
  10  10   1    0.06    1.00
  10 -10   1   -0.73    0.92
  10 -10   1    0.37    0.98
  12 -10   1    0.46    1.00
  12  10   1    1.01    1.03
  12  10   1    0.06    1.22
  14 -10   1    0.04    1.19
  14  10   1    2.41    1.47
  16 -10   1    0.85    1.47
  16  10   1   -0.93    1.52
  18  10   1    0.52    1.84
  18 -10   1    3.22    1.68
  17 -11  -1    2.68    1.40
  17  11  -1   -1.22    1.81
  15 -11  -1    1.84    1.20
  15  11  -1    3.20    1.77
  13  11  -1    0.92    1.41
  13 -11  -1    1.98    0.96
  11  11  -1    0.41    1.19
  11  11  -1    0.84    0.97
  -9  11   1   19.88    2.08
   9  11  -1   15.07    1.68
   9  11  -1   14.75    1.55
  -7  11   1   22.06    2.09
   7  11  -1   19.85    1.73
   5  11  -1   33.74    2.19
  -5  11   1   39.58    2.57
   3  11  -1   14.45    1.32
  -3  11   1   15.99    1.45
   1  11  -1    8.93    1.02
  -1  11   1   10.06    0.95
  -1  11  -1   28.53    1.97
  -3  11  -1   -0.11    0.89
  -5  11  -1   13.96    1.57
   5  11   1    8.97    0.89
   7  11   1    2.15    0.80
  -7  11  -1    0.32    1.19
   9  11   1    3.63    1.13
   9  11   1    1.80    0.97
  11 -11   1   12.26    1.33
  11  11   1   10.62    1.50
  11  11   1   10.93    1.59
  13  11   1    3.64    1.44
  13 -11   1    2.18    1.14
  13 -11   1    0.99    1.14
  15 -11   1   -0.37    1.21
  15  11   1   -0.53    1.56
  17  11   1    2.27    1.84
  17 -11   1   -0.86    1.35
  14  12  -1    3.25    1.71
  14 -12  -1    4.12    0.87
  12  12  -1    8.64    1.73
  10  12  -1    3.42    1.18
  10  12  -1    4.29    1.32
  -8  12   1    3.94    1.42
   8  12  -1    5.00    1.11
   8  12  -1    6.34    1.24
   6  12  -1   12.22    1.31
  -6  12   1   17.11    1.74
   4  12  -1    7.18    1.01
  -4  12   1    9.97    1.34
  -2  12   1    4.89    0.96
   2  12  -1    4.56    0.89
   0  12  -1    1.99    0.85
   0  12   1    1.85    0.67
  -2  12  -1   27.57    2.09
  -4  12  -1    5.36    1.24
   4  12   1    4.59    0.69
   6  12   1    0.79    0.70
  -6  12  -1    0.13    1.08
   8  12   1    0.31    0.85
   8  12   1    0.77    0.80
  10  12   1    0.10    1.07
  10  12   1    0.29    0.89
  12  12   1    0.98    1.43
  12  12   1    0.30    1.10
  14 -12   1   -0.22    0.96
  14  12   1    0.13    1.56
  13  13  -1    3.21    1.68
  11  13  -1   -1.86    1.22
   9  13  -1    0.49    1.01
   9  13  -1   -0.12    1.13
   7  13  -1   -0.66    0.83
  -7  13   1   -1.34    1.03
   5  13  -1    1.47    0.81
  -5  13   1    0.45    1.05
  -3  13   1    3.56    1.05
   3  13  -1    3.39    0.86
   1  13  -1    0.49    0.79
  -1  13   1    0.65    0.75
  -1  13  -1   11.03    1.38
   1  13   1   12.43    1.19
   3  13   1    5.82    0.79
  -3  13  -1    6.69    1.32
   5  13   1    3.94    0.82
  -5  13  -1    4.16    1.36
   7  13   1    3.19    0.92
   9  13   1   -0.11    0.90
   9  13   1    0.00    1.02
  11  13   1    1.65    1.32
  11  13   1   -0.09    1.14
  13  13   1    3.48    1.75
  10  14  -1    3.35    1.53
   8  14  -1    5.11    1.33
   8  14  -1    4.00    1.28
   6  14  -1    9.75    1.36
   4  14  -1   -0.57    0.84
  -4  14   1    1.76    1.16
  -2  14   1    0.00    0.95
   2  14  -1    0.61    0.91
   0  14  -1    2.40    1.06
   0  14   1    4.33    0.96
  -2  14  -1    8.29    1.47
   2  14   1    7.33    1.06
  -4  14  -1   -0.15    1.10
   4  14   1    0.32    0.75
   6  14   1    4.51    1.05
   8  14   1    0.21    1.01
   8  14   1   -1.44    0.97
  10  14   1    4.67    1.52
  10  14   1    5.99    1.53
   5  15  -1   -0.95    1.01
  -3  15   1    4.55    1.36
   3  15  -1    1.06    1.12
   1  15  -1    0.94    1.13
  -1  15   1   -0.48    1.07
   1  15   1    1.54    0.97
  -1  15  -1   -1.00    1.25
   3  15   1    1.08    0.99
   5  15   1    0.55    0.96
 -24   0   2   10.71    2.86
  24   0  -2   12.53    2.88
 -22   0   2    0.08    1.67
  22   0  -2    0.74    1.96
  20   0  -2   -1.37    1.60
 -20   0   2   -0.53    1.67
  18   0  -2    1.81    1.66
 -18   0   2    3.38    1.83
  16   0  -2    2.29    1.47
  16   0  -2   -0.23    1.14
 -16   0   2    0.64    1.39
  14   0  -2  116.82    6.43
  14   0  -2  106.28    5.91
 -14   0   2  109.39    6.27
  12   0  -2   73.56    4.61
 -12   0   2   76.19    4.68
  12   0  -2   77.22    4.39
  12   0  -2   87.04    4.54
  10   0  -2  112.35    5.98
  10   0  -2  119.13    5.68
 -10   0   2  108.43    5.87
  10   0  -2  113.43    5.65
  -8   0   2  154.24    7.83
   8   0  -2  165.44    7.56
  -8   0   2  164.38    7.56
   8   0  -2  158.64    7.85
   8   0  -2  169.40    7.59
  -8   0   2  167.90    7.88
  -6   0   2  223.44    9.97
  -6   0   2  226.40    9.66
   6   0  -2  217.48    9.65
  -6   0   2  217.84    9.65
   6   0  -2  221.52    9.66
   6   0  -2  218.20    9.98
  -6   0   2  213.03    9.96
   6   0  -2  199.39    9.92
  -4   0   2 1099.71   47.58
  -4   0   2 1098.48   46.32
   4   0  -2 1096.69   46.30
   4   0  -2 1034.86   47.56
   4   0  -2 1096.82   47.61
  -4   0   2 1139.95   46.33
   4   0  -2 1101.05   46.32
  -4   0   2 1084.49   47.62
  -2   0   2   72.66    3.51
   2   0  -2   71.60    3.51
  -2   0   2   80.57    3.41
   2   0  -2   75.11    3.39
   2   0  -2   77.56    3.52
  -2   0   2   73.67    3.38
  -2   0   2   75.80    3.51
   0   0  -2  197.27    8.73
   2   0   2   97.49    4.86
   2   0   2  100.84    4.91
   2   0   2  101.57    4.73
  -2   0  -2  102.22    4.90
  -2   0  -2   91.43    4.84
  -2   0  -2  103.95    4.73
  -4   0  -2 4093.54  185.11
  -4   0  -2 4383.24  185.10
   4   0   2 4461.99  180.43
   4   0   2 4063.91  184.96
  -4   0  -2 4627.93  180.49
   4   0   2 4076.35  185.30
   6   0   2 2558.48  109.42
  -6   0  -2 2615.19  112.43
  -6   0  -2 2775.34  109.43
   6   0   2 2588.25  112.49
  -6   0  -2 2538.29  112.42
   6   0   2 2501.69  112.35
  -8   0  -2  108.74    5.68
  -8   0  -2  121.63    5.82
   8   0   2  114.45    5.80
   8   0   2  111.69    5.48
 -10   0  -2  174.14    8.77
  10   0   2  181.65    8.48
  10   0   2  180.92    8.89
 -10   0  -2  190.81    8.92
  12   0   2   -0.35    1.08
  12   0   2    2.15    1.09
 -12   0  -2   -1.19    0.98
  14   0   2   48.61    3.54
  14   0   2   50.42    3.53
 -14   0  -2   52.75    3.75
  14   0   2   54.03    3.80
  16   0   2  446.50   22.08
 -16   0  -2  487.52   22.12
  16   0   2  482.29   21.33
  18   0   2  115.68    6.72
  18   0   2  121.75    7.34
 -18   0  -2  120.76    7.09
 -20   0  -2   -2.04    1.53
  20   0   2    2.89    1.83
 -22   0  -2    5.53    2.18
  22   0   2    4.46    2.18
 -24   0  -2    0.80    2.03
 -23   1   2   -0.07    1.96
 -23  -1   2   -1.67    1.79
  23  -1  -2    1.00    1.94
 -21  -1   2    7.19    2.13
  21  -1  -2    8.48    2.27
 -21   1   2    8.12    2.35
  21   1  -2    6.97    2.38
  19   1  -2   12.22    2.45
 -19   1   2   13.43    2.46
 -19  -1   2   11.07    2.35
  19  -1  -2   12.92    2.49
 -17   1   2   23.43    2.85
  17   1  -2   23.67    2.62
  17   1  -2   22.38    2.76
  17  -1  -2   20.87    2.81
 -17  -1   2   22.89    2.76
 -15  -1   2   59.66    4.36
  15   1  -2   61.27    4.53
  15  -1  -2   66.83    4.69
  15  -1  -2   74.92    4.39
 -15   1   2   66.54    4.54
  15   1  -2   71.94    4.36
  13   1  -2   47.23    3.31
 -13  -1   2   51.76    3.48
 -13   1   2   48.60    3.50
  13   1  -2   51.78    3.41
  13   1  -2   55.39    3.75
  13  -1  -2   46.08    3.46
  13  -1  -2   47.53    3.29
  11   1  -2    1.17    0.98
 -11  -1   2    1.59    1.02
 -11  -1   2    0.47    0.96
 -11   1   2    1.24    1.02
 -11   1   2    0.84    0.96
  11   1  -2    0.00    0.79
  11  -1  -2   -0.23    0.84
  11  -1  -2    0.47    1.04
  11   1  -2    0.15    0.88
  -9  -1   2  419.44   18.13
   9   1  -2  416.85   17.59
  -9   1   2  373.94   18.07
   9   1  -2  390.73   18.13
   9  -1  -2  398.38   17.53
  -9  -1   2  395.16   18.10
   9  -1  -2  383.43   18.11
   9   1  -2  403.39   17.57
  -9   1   2  415.42   17.59
   7   1  -2   32.95    2.21
  -7   1   2   38.65    2.17
  -7  -1   2   35.29    2.10
  -7  -1   2   30.17    2.10
  -7  -1   2   34.34    2.19
   7  -1  -2   31.63    2.21
   7  -1  -2   35.59    2.27
   7  -1  -2   34.53    2.10
   7   1  -2   29.34    2.04
   7   1  -2   31.14    2.06
  -7   1   2   30.26    2.11
  -7   1   2   36.40    2.17
   5   1  -2    1.47    0.57
  -5  -1   2    2.69    0.55
  -5   1   2    1.41    0.53
   5  -1  -2    1.50    0.52
  -5   1   2    2.71    0.63
  -5  -1   2    2.91    0.55
   5   1  -2    1.63    0.51
   5  -1  -2    1.80    0.50
  -5  -1   2    2.55    0.57
   5   1  -2    2.14    0.54
   5   1  -2    1.67    0.49
  -5   1   2    1.89    0.52
  -5   1   2    1.60    0.54
  -5  -1   2    1.04    0.35
   5  -1  -2    1.90    0.51
   3   1  -2  479.44   21.31
  -3  -1   2  460.48   21.30
   3  -1  -2  470.28   21.30
  -3   1   2  490.68   20.72
   3  -1  -2  493.56   20.71
   3   1  -2  487.75   20.73
  -3  -1   2  492.34   21.30
   3   1  -2  471.49   20.71
  -3   1   2  484.29   21.31
   3   1  -2  456.16   21.29
  -3  -1   2  479.34   20.70
   3  -1  -2  489.06   21.32
  -3   1   2  544.77   21.36
  -3   1   2  512.87   20.74
   3  -1  -2  482.03   20.68
   1  -1  -2  289.38   14.57
   1  -1  -2  296.59   14.57
   1  -1  -2  360.06   14.97
   1   1  -2  330.46   14.86
   1   1  -2  322.44   14.86
   1   1  -2  337.79   14.46
  -1   1   2  349.88   14.89
  -1   1   2  334.43   14.57
  -1  -1   2  352.03   14.92
  -1   1   2  330.14   14.89
  -1   1   2  324.96   14.56
   1  -1   2 1437.37   61.14
   1   1   2 1353.09   61.92
   1   1   2 1404.75   61.61
  -1  -1  -2 1401.35   62.01
  -1  -1  -2 1393.97   61.82
   1   1   2 1349.39   61.94
  -1   1  -2 1455.43   61.11
  -1   1  -2 1518.02   61.11
  -1   1  -2 1424.63   59.47
   1   1   2 1350.74   61.41
   1  -1   2 1360.23   61.00
   3  -1   2   46.13    2.38
  -3   1  -2   44.38    2.37
   3  -1   2   44.69    2.34
   3   1   2   42.67    2.29
  -3   1  -2   46.03    2.25
  -3   1  -2   41.30    2.30
   3   1   2   49.61    2.20
   3   1   2   40.64    2.24
  -3  -1  -2   40.26    2.22
  -3  -1  -2   44.50    2.15
  -5   1  -2  239.80   10.88
  -5  -1  -2  225.04   10.77
  -5  -1  -2  230.04   10.80
   5   1   2  225.76   10.46
  -5   1  -2  265.86   10.99
  -5   1  -2  252.77   10.56
   5   1   2  239.05   10.87
   5  -1   2  236.37   10.85
   5  -1   2  240.53   10.92
  -5  -1  -2  252.71   10.47
   5  -1   2  233.30   10.51
   7   1   2   46.82    2.67
   7  -1   2   49.85    2.71
  -7  -1  -2   45.03    2.74
  -7   1  -2   50.11    2.96
   7   1   2   44.67    2.82
   7  -1   2   46.91    2.89
   7  -1   2   53.79    2.90
  -7  -1  -2   46.68    2.77
  -7   1  -2   45.81    2.81
  -7   1  -2   51.77    2.76
   9  -1   2  144.83    6.85
   9   1   2  138.69    6.80
   9  -1   2  144.41    7.22
  -9  -1  -2  149.79    7.11
  -9  -1  -2  143.30    7.07
  -9   1  -2  152.83    6.91
   9   1   2  140.59    7.13
  -9   1  -2  136.33    7.06
  11  -1   2  395.50   16.81
 -11   1  -2  377.94   17.36
  11   1   2  375.37   17.40
  11   1   2  355.77   16.68
 -11  -1  -2  408.02   17.38
 -11  -1  -2  373.21   17.28
  11  -1   2  352.35   17.35
  13  -1   2   55.58    3.83
  13   1   2   47.72    3.38
  13  -1   2   59.22    3.54
 -13   1  -2   52.47    3.71
 -13  -1  -2   52.37    3.63
  13   1   2   49.90    3.73
 -13  -1  -2   53.02    3.67
  15  -1   2   55.59    3.83
 -15   1  -2   52.12    3.96
 -15  -1  -2   51.16    3.94
  15   1   2   57.63    3.87
  15   1   2   55.84    4.09
  15  -1   2   54.64    4.21
  17  -1   2    5.11    1.89
  17   1   2    1.84    1.88
 -17   1  -2    3.43    1.92
  17   1   2    3.38    1.87
  17  -1   2    4.71    1.76
 -17  -1  -2    0.92    1.79
  19  -1   2    1.82    1.61
 -19   1  -2    0.22    1.62
  19   1   2   -0.70    1.71
 -19  -1  -2   -1.46    1.43
  21   1   2    1.22    1.90
  21  -1   2    1.00    1.84
 -21   1  -2   -0.79    1.67
 -21  -1  -2    1.10    1.71
 -23  -1  -2   -0.37    1.86
 -23   1  -2   -1.62    1.54
  23  -1   2   -0.90    1.68
 -24   2   2   -1.30    1.95
  24  -2  -2   -1.83    1.86
 -24  -2   2   -0.30    1.92
 -22   2   2    2.06    2.09
  22  -2  -2    4.45    2.28
 -22  -2   2    5.14    2.16
  20  -2  -2   62.62    5.08
 -20  -2   2   60.84    4.76
 -20   2   2   59.74    4.94
  20   2  -2   64.45    5.01
  18  -2  -2    1.85    1.64
 -18  -2   2    5.02    1.85
 -18   2   2    4.21    1.77
  18   2  -2    3.90    1.88
  18   2  -2    5.57    1.76
 -16  -2   2   13.96    2.14
 -16   2   2   12.08    2.26
  16   2  -2   12.38    2.07
  16   2  -2   14.37    2.34
  16  -2  -2    9.64    2.08
 -14  -2   2    4.14    1.44
  14   2  -2    4.88    1.61
 -14   2   2    0.56    1.39
  14   2  -2    0.80    1.28
  14  -2  -2    2.83    1.52
 -14  -2   2    1.93    1.36
  14   2  -2    3.15    1.37
  12   2  -2    3.63    1.20
  12   2  -2    2.81    1.09
 -12   2   2    2.31    1.26
  12   2  -2    2.78    1.25
  12  -2  -2    2.60    1.21
 -12  -2   2    3.51    1.19
  12  -2  -2    0.54    0.53
 -12   2   2    3.60    1.26
 -12  -2   2    3.84    1.28
  10  -2  -2   14.33    1.60
  10   2  -2   14.31    1.67
 -10  -2   2   15.32    1.59
  10  -2  -2   13.19    1.35
 -10   2   2   15.17    1.60
  10  -2  -2   18.79    1.80
  10   2  -2   14.19    1.49
  10   2  -2   16.41    1.56
 -10  -2   2   14.80    1.57
 -10   2   2   14.02    1.55
   8   2  -2  137.39    6.82
  -8  -2   2  132.60    6.74
  -8   2   2  142.96    6.61
   8  -2  -2  149.42    6.91
   8   2  -2  134.40    6.53
  -8   2   2  137.81    6.79
   8  -2  -2  128.84    6.75
  -8   2   2  136.62    6.54
  -8  -2   2  139.53    6.75
   8   2  -2  136.30    6.52
   8  -2  -2  140.30    6.50
   6  -2  -2  145.36    6.49
  -6   2   2  145.55    6.55
   6   2  -2  135.47    6.51
   6   2  -2  144.98    6.54
   6  -2  -2  138.32    6.77
  -6  -2   2  136.25    6.72
   6  -2  -2  147.28    6.79
  -6  -2   2  143.42    6.71
   6   2  -2  140.17    6.77
  -6   2   2  150.72    6.82
  -6   2   2  142.34    6.55
   4   2  -2  460.09   19.75
  -4  -2   2  437.79   20.29
   4  -2  -2  466.19   19.68
  -4   2   2  460.18   19.74
   4   2  -2  461.60   19.75
  -4   2   2  470.81   20.33
   4   2  -2  473.45   20.34
   4  -2  -2  462.50   20.33
   4  -2  -2  457.23   19.68
  -4   2   2  464.38   19.74
   2   2  -2 1416.53   60.85
  -2   2   2 1502.01   60.98
  -2  -2   2 1357.81   60.92
  -2  -2   2 1412.94   59.36
   2  -2  -2 1472.44   61.05
   2   2  -2 1355.85   59.28
  -2   2   2 1380.85   59.60
   2  -2  -2 1348.29   61.05
  -2   2   2 1481.78   60.92
   2   2  -2 1428.17   60.88
  -2   2   2 1261.55   59.46
   0   2  -2 3009.14  130.63
   0  -2   2 2820.85  131.08
   0   2  -2 3134.56  130.77
   0   2  -2 3028.62  127.84
   0  -2   2 3100.28  128.04
   2   2   2 2116.85   90.42
  -2   2  -2 2222.36   89.76
   2  -2   2 2055.68   87.36
  -2  -2  -2 1967.64   93.07
   2  -2   2 2059.23   89.80
  -2  -2  -2 2024.66   93.02
   2   2   2 1962.81   90.10
  -2   2  -2 2223.84   89.78
  -2   2  -2 1993.26   87.32
   4  -2   2   56.00    2.67
   4   2   2   50.14    2.54
   4   2   2   51.67    2.70
   4  -2   2   56.96    2.81
  -4   2  -2   55.28    2.69
   4  -2   2   55.72    2.85
  -4  -2  -2   50.58    2.60
  -4   2  -2   47.52    2.73
  -4   2  -2   58.83    2.92
  -4  -2  -2   51.57    2.62
  -6   2  -2  317.69   14.86
   6  -2   2  330.06   14.93
   6   2   2  341.55   14.85
   6   2   2  318.87   14.32
  -6  -2  -2  313.77   14.72
   6  -2   2  351.45   14.90
  -6   2  -2  341.32   14.44
  -8   2  -2  142.87    6.80
   8   2   2  147.12    7.08
   8  -2   2  143.07    7.13
   8  -2   2  155.93    7.13
  -8  -2  -2  136.67    6.90
   8   2   2  135.65    6.70
  -8   2  -2  152.39    7.14
  10  -2   2  339.75   15.56
  10   2   2  349.02   16.16
 -10   2  -2  373.86   15.72
  10  -2   2  354.40   16.25
 -10   2  -2  345.78   16.17
 -10  -2  -2  347.57   16.04
  10   2   2  345.43   15.57
 -10  -2  -2  354.75   16.04
 -12  -2  -2   -0.57    0.99
  12   2   2   -0.33    1.00
  12  -2   2    0.80    0.98
  12  -2   2   -0.29    1.03
 -12   2  -2   -0.43    1.10
  12   2   2   -2.37    1.01
 -12  -2  -2   -1.02    0.89
 -14  -2  -2    3.86    1.43
  14  -2   2    2.35    1.27
  14  -2   2    2.88    1.54
  14   2   2    2.49    1.40
 -14  -2  -2    0.20    1.23
 -14   2  -2    2.48    1.51
  14   2   2    1.28    1.38
  16   2   2   35.94    3.21
  16  -2   2   36.14    3.42
  16   2   2   37.47    3.69
 -16  -2  -2   29.64    3.01
 -16   2  -2   34.14    3.35
  18   2   2    7.68    2.23
  18   2   2    6.28    1.91
 -18   2  -2    4.55    1.74
 -18  -2  -2    2.29    1.67
  18  -2   2    3.39    1.81
 -20  -2  -2    1.80    1.71
 -20   2  -2    1.07    1.89
  20  -2   2    2.95    1.92
 -22   2  -2    2.46    2.10
  22  -2   2    0.18    1.94
 -22  -2  -2    1.52    1.83
  24  -2   2    6.25    2.54
 -24  -2  -2    3.68    2.27
 -24   2  -2    7.72    2.57
 -23  -3   2    1.84    1.99
  23  -3  -2   -1.26    1.79
 -23   3   2   -1.99    1.82
  21  -3  -2    0.86    1.72
 -21   3   2   -1.52    1.67
 -21  -3   2    0.82    1.71
  19   3  -2    9.88    2.53
 -19  -3   2    8.29    2.08
  19   3  -2    8.64    2.09
  19  -3  -2    5.29    2.09
 -19   3   2    5.71    1.99
 -17  -3   2   57.19    4.31
  17   3  -2   63.37    4.36
  17  -3  -2   55.02    4.50
 -17   3   2   53.14    4.39
  17   3  -2   66.11    4.86
  15  -3  -2  178.45    9.51
 -15   3   2  170.93    9.42
  15   3  -2  193.32    9.20
 -15  -3   2  177.36    9.32
  15   3  -2  190.11    9.70
 -13  -3   2   12.30    1.69
  13  -3  -2   14.73    1.72
 -13   3   2   13.28    1.82
  13   3  -2   10.49    1.80
  13   3  -2   10.76    1.71
  13  -3  -2   12.68    1.89
 -13  -3   2   12.55    1.71
  13   3  -2   11.95    1.65
 -13   3   2   12.03    1.81
 -11  -3   2  107.14    5.94
  11  -3  -2  115.09    6.10
  11  -3  -2  111.96    6.13
  11   3  -2  110.31    5.83
  11   3  -2  113.21    5.79
 -11  -3   2  118.45    5.97
 -11   3   2  114.74    5.93
  11  -3  -2  115.87    5.72
 -11   3   2  109.94    6.11
  11   3  -2  119.44    6.20
  -9  -3   2   61.31    3.68
  -9   3   2   66.33    3.70
   9   3  -2   62.04    3.62
  -9   3   2   69.14    3.90
   9   3  -2   64.75    3.61
   9  -3  -2   78.65    4.00
   9  -3  -2   68.94    3.56
   9  -3  -2   66.31    3.88
   9   3  -2   67.15    3.89
  -9  -3   2   65.47    3.75
   7  -3  -2  534.65   22.79
   7   3  -2  513.09   22.87
   7  -3  -2  528.46   23.62
   7   3  -2  528.72   23.61
   7  -3  -2  551.64   23.62
  -7  -3   2  507.01   23.52
  -7   3   2  547.43   23.64
  -7   3   2  542.04   22.95
  -7   3   2  543.01   22.97
   7   3  -2  517.05   22.87
  -5   3   2   98.20    4.62
  -5  -3   2   89.69    4.54
   5  -3  -2   90.77    4.29
  -5   3   2   98.87    4.46
   5  -3  -2   88.19    4.55
   5   3  -2   96.01    4.41
  -5   3   2   94.19    4.43
   5   3  -2   96.28    4.61
   5   3  -2   95.45    4.41
  -5  -3   2   91.93    4.49
   3  -3  -2  288.84   12.18
  -3   3   2  289.15   12.21
  -3   3   2  286.49   11.83
  -3  -3   2  273.45   12.21
   3   3  -2  272.73   12.20
   3   3  -2  267.23   11.83
  -3  -3   2  284.30   12.16
   3  -3  -2  263.36   12.16
  -3   3   2  248.28   11.77
  -1  -3   2  734.84   32.92
  -1   3   2  800.24   33.26
   1   3  -2  756.19   32.93
  -1  -3   2  766.12   33.02
  -1   3   2  729.35   33.12
   1   3  -2  755.12   32.12
   1  -3   2    3.36    0.31
  -1   3  -2    2.12    0.38
  -1   3  -2    2.02    0.39
   1  -3   2    1.16    0.42
   1  -3   2    3.37    0.46
   3  -3   2   63.59    3.13
   3  -3   2   61.91    2.90
  -3   3  -2   63.93    3.11
  -3   3  -2   57.67    2.94
   3   3   2   61.76    2.92
  -5   3  -2  430.76   18.65
   5  -3   2  424.92   18.56
   5   3   2  435.17   19.10
  -5  -3  -2  414.91   18.97
   5   3   2  429.30   18.51
   5  -3   2  431.78   19.25
  -5   3  -2  454.14   19.26
   5  -3   2  472.47   19.26
  -5  -3  -2  403.04   18.97
   7  -3   2  149.87    7.28
   7   3   2  150.22    7.14
   7   3   2  141.34    6.81
   7  -3   2  160.63    7.26
  -7  -3  -2  145.93    6.99
   7  -3   2  152.37    6.88
  -7   3  -2  151.55    6.98
  -7  -3  -2  140.95    6.95
  -7   3  -2  153.49    7.27
   9  -3   2   50.71    2.96
   9   3   2   50.47    3.16
  -9  -3  -2   38.18    2.81
   9  -3   2   53.53    3.16
   9  -3   2   52.75    3.30
   9   3   2   46.86    2.92
  -9  -3  -2   44.92    2.96
  -9   3  -2   53.02    3.27
  -9   3  -2   56.07    3.15
  11   3   2   -1.29    0.88
 -11  -3  -2   -0.06    0.50
  11   3   2   -2.44    0.87
 -11  -3  -2   -0.76    0.89
  11  -3   2    0.61    1.09
 -11   3  -2    0.69    1.00
  11  -3   2    1.13    0.96
 -11   3  -2   -0.23    1.00
  13  -3   2   21.25    2.08
  13   3   2   25.40    2.37
 -13   3  -2   23.50    2.46
 -13  -3  -2   20.97    2.12
 -13   3  -2   30.18    2.73
  13  -3   2   22.64    2.40
 -13  -3  -2   24.52    2.42
  13   3   2   19.73    2.35
  15  -3   2   -1.17    1.15
  15   3   2   -2.76    1.26
  15   3   2   -2.35    1.31
 -15   3  -2   -1.12    1.35
 -15  -3  -2   -1.77    1.13
 -17  -3  -2    6.28    1.96
  17   3   2    9.53    1.93
  17   3   2    8.79    2.22
  17  -3   2    7.32    2.09
 -17   3  -2    9.28    2.21
 -19  -3  -2    9.78    2.11
  19  -3   2   13.55    2.48
  19   3   2   11.02    2.21
 -19   3  -2   11.75    2.42
  21  -3   2    1.05    1.91
 -21   3  -2   -0.50    1.69
 -21  -3  -2   -1.37    1.46
 -23   3  -2    9.38    2.51
  23  -3   2   11.88    2.78
 -23  -3  -2   11.22    2.51
 -24  -4   2    2.69    1.99
  24  -4  -2   -0.79    1.94
 -22   4   2    3.33    2.15
  22  -4  -2    4.66    2.08
 -22  -4   2    2.02    1.98
  20  -4  -2    8.61    2.27
 -20   4   2    8.19    2.28
 -20  -4   2    6.09    2.05
  20   4  -2    6.22    2.10
 -18   4   2   10.42    2.31
  18  -4  -2   15.40    2.51
 -18  -4   2   11.97    2.21
  18   4  -2   14.27    2.31
 -16   4   2   31.11    3.11
  16   4  -2   35.45    3.30
  16  -4  -2   29.61    2.99
 -16  -4   2   31.66    3.08
  16   4  -2   32.16    3.09
 -14  -4   2   25.87    2.52
 -14   4   2   23.54    2.61
  14   4  -2   27.91    2.56
  14   4  -2   30.83    3.00
  14  -4  -2   24.21    2.52
  14   4  -2   28.64    2.69
 -14  -4   2   26.42    2.53
  12   4  -2   69.03    4.27
 -12  -4   2   69.00    4.28
  12   4  -2   77.35    4.64
  12  -4  -2   77.69    4.19
  12  -4  -2   73.59    4.58
  12   4  -2   75.84    4.27
  12  -4  -2   76.58    4.55
 -12   4   2   68.47    4.48
 -12   4   2   77.42    4.44
  10  -4  -2  272.91   11.60
 -10  -4   2  231.75   11.30
 -10   4   2  240.26   11.13
  10   4  -2  242.09   11.51
  10   4  -2  232.53   10.99
 -10   4   2  236.85   11.47
  10   4  -2  238.41   11.08
  10  -4  -2  239.15   11.47
  -8   4   2   55.33    3.23
   8   4  -2   53.10    3.00
  -8   4   2   52.06    3.12
   8   4  -2   51.23    3.03
   8  -4  -2   50.58    3.14
  -8  -4   2   50.95    3.03
   8   4  -2   50.46    3.18
  -8   4   2   56.08    3.10
  -8  -4   2   54.65    3.05
   6  -4  -2  293.10   12.23
  -6   4   2  272.00   12.21
  -6  -4   2  256.95   12.08
  -6  -4   2  264.16   12.03
   6   4  -2  262.35   11.76
  -6   4   2  281.48   11.88
   6   4  -2  265.28   12.19
   6  -4  -2  258.75   12.16
   6   4  -2  263.48   11.77
  -6   4   2  264.37   11.82
  -4  -4   2   29.56    1.71
  -4   4   2   28.60    1.70
   4   4  -2   29.43    1.83
  -4   4   2   26.49    1.65
  -4   4   2   27.60    1.87
   4  -4  -2   26.15    1.72
   4  -4  -2   28.92    1.78
  -4  -4   2   34.53    1.72
   4   4  -2   29.79    1.67
  -2   4   2    1.67    0.41
  -2  -4   2    2.14    0.40
   2   4  -2    1.56    0.40
   2   4  -2    2.58    0.47
  -2  -4   2    2.57    0.39
   0  -4   2  178.87    7.96
   0   4  -2  174.86    7.73
   0   4  -2  179.43    8.00
   0  -4   2  180.29    7.99
   2  -4   2 1304.65   57.76
   2  -4   2 1417.86   57.75
   2  -4   2 1316.18   57.77
  -2   4  -2 1300.18   56.17
  -2   4  -2 1310.22   57.72
   4   4   2  305.01   13.95
  -4   4  -2  341.10   14.22
   4  -4   2  299.57   14.13
   4  -4   2  320.04   14.15
  -4   4  -2  315.98   13.74
   6   4   2    8.67    0.98
   6  -4   2    5.14    0.87
   6   4   2    5.99    0.81
   6  -4   2    8.43    1.12
  -6  -4  -2    7.05    0.73
  -6   4  -2    8.60    1.08
   6  -4   2    9.03    0.92
  -6   4  -2    8.25    1.03
  -6  -4  -2    6.65    0.71
   8  -4   2  305.03   13.17
   8   4   2  297.88   13.63
   8  -4   2  330.61   13.85
  -8   4  -2  295.53   13.76
  -8   4  -2  306.05   13.36
   8   4   2  293.65   13.14
   8  -4   2  292.19   13.77
  -8  -4  -2  274.41   13.38
  -8  -4  -2  294.89   13.42
  10  -4   2  179.43    8.44
  10   4   2  161.46    7.93
  10  -4   2  179.24    7.97
  10   4   2  163.35    8.30
 -10  -4  -2  164.18    8.04
 -10  -4  -2  158.70    8.03
 -10   4  -2  160.84    8.34
  10  -4   2  164.93    8.41
 -10   4  -2  181.19    8.19
 -12   4  -2  134.36    6.89
  12  -4   2  140.26    6.66
  12  -4   2  142.17    7.12
  12   4   2  120.19    6.66
 -12  -4  -2  129.62    6.77
  12  -4   2  128.00    7.09
 -12  -4  -2  122.40    6.70
  12   4   2  133.94    7.08
 -12   4  -2  143.49    7.24
  14   4   2   36.63    2.98
 -14  -4  -2   39.10    2.98
  14   4   2   38.92    3.29
 -14  -4  -2   30.23    2.72
  14  -4   2   33.28    3.06
 -14   4  -2   38.54    3.38
 -16   4  -2   15.96    2.58
  16  -4   2   18.39    2.51
  16   4   2   18.88    2.36
 -16  -4  -2   15.34    2.07
  18  -4   2   -0.73    1.56
 -18   4  -2    0.12    1.56
 -18  -4  -2   -2.95    1.24
  18   4   2   -2.60    1.51
 -20   4  -2   -2.05    1.45
  20   4   2    2.50    1.81
  20  -4   2    5.16    2.00
 -20  -4  -2    4.05    1.77
  22  -4   2    0.51    1.88
 -22   4  -2    0.22    1.79
 -22  -4  -2   -1.73    1.49
 -23  -5   2    0.79    1.76
  23  -5  -2    3.47    2.26
  21  -5  -2    2.80    2.08
 -21  -5   2    2.23    1.70
  19  -5  -2    6.65    2.08
 -19  -5   2    7.07    1.83
 -19   5   2    7.29    2.09
  19   5  -2    8.22    2.12
  17  -5  -2    9.01    1.98
 -17  -5   2    5.61    1.71
  17   5  -2    6.64    1.95
 -17   5   2    8.31    2.11
 -15  -5   2    2.58    1.34
 -15   5   2    7.56    1.76
  15  -5  -2    3.71    1.52
  15   5  -2    6.14    1.72
  13   5  -2  182.29    9.18
 -13   5   2  182.25    8.88
  13  -5  -2  179.75    9.09
  13  -5  -2  188.08    9.15
 -13  -5   2  195.32    8.84
  13   5  -2  163.82    8.66
 -13   5   2  160.03    8.94
  13   5  -2  183.30    8.71
 -13  -5   2  160.02    8.67
 -11   5   2   19.19    1.99
  11   5  -2   16.19    1.87
 -11  -5   2   16.99    1.69
 -11  -5   2   17.50    1.72
  11  -5  -2   16.68    1.86
 -11   5   2   17.58    1.91
  11   5  -2   16.65    1.73
  11   5  -2   15.57    1.90
  11  -5  -2   18.91    1.95
   9   5  -2   20.07    1.89
  -9  -5   2   17.80    1.68
  -9   5   2   18.37    1.84
  -9  -5   2   21.06    1.82
   9  -5  -2   18.75    1.81
   9   5  -2   17.76    1.65
  -9   5   2   21.64    1.89
   9   5  -2   18.87    1.75
   7  -5  -2   26.34    1.93
  -7   5   2   22.92    1.82
  -7   5   2   25.01    1.90
  -7  -5   2   23.38    1.74
  -7   5   2   26.21    1.91
   7   5  -2   23.45    1.75
  -7  -5   2   23.56    1.67
   7   5  -2   25.21    1.79
   7  -5  -2   22.70    1.84
   7   5  -2   26.53    2.03
  -5  -5   2  436.05   20.20
   5   5  -2  479.36   20.39
  -5   5   2  437.66   19.73
   5  -5  -2  502.13   20.32
  -5   5   2  478.84   19.79
  -5   5   2  465.92   20.37
   5  -5  -2  442.80   20.26
   5   5  -2  440.31   19.70
  -5  -5   2  455.48   20.16
  -3  -5   2   31.68    1.71
  -3   5   2   28.37    1.61
  -3   5   2   34.45    1.90
  -3  -5   2   32.29    1.68
   3   5  -2   31.42    1.71
  -3   5   2   32.70    1.64
   3   5  -2   35.66    1.93
   1   5  -2   -0.05    0.34
  -1  -5   2    0.45    0.34
  -1   5   2   -0.66    0.31
  -1  -5   2    0.51    0.32
   1   5  -2    0.47    0.44
  -1   5  -2   53.13    2.71
  -1   5  -2   52.82    2.56
   1  -5   2   50.94    2.62
   1  -5   2   55.28    2.63
   3  -5   2  289.28   12.32
  -3   5  -2  264.42   12.34
   3  -5   2  269.91   12.30
  -3   5  -2  275.01   11.98
   3  -5   2  276.83   12.32
  -5   5  -2  234.12   10.52
   5  -5   2  225.59   10.44
   5  -5   2  242.17   10.47
   5   5   2  213.63   10.21
  -5   5  -2  223.32   10.13
   7  -5   2  116.03    5.72
   7   5   2  110.37    5.52
  -7  -5  -2  111.57    5.15
   7   5   2  105.26    5.21
  -7   5  -2  124.12    5.78
  -7   5  -2  118.98    5.52
  -7  -5  -2  101.22    5.13
   9  -5   2  126.99    5.94
  -9  -5  -2  105.76    5.34
  -9  -5  -2  105.42    5.30
   9   5   2  103.82    5.34
   9   5   2  104.01    5.63
  -9   5  -2  116.09    5.65
   9  -5   2  102.74    5.77
  -9   5  -2  112.67    5.87
 -11   5  -2  111.49    5.95
 -11  -5  -2   94.37    5.39
 -11  -5  -2  107.98    5.47
  11  -5   2  106.40    5.92
  11   5   2  109.45    5.94
  11  -5   2  121.35    6.05
 -11   5  -2  110.70    5.79
  11   5   2   96.16    5.48
 -13  -5  -2   45.40    3.32
 -13  -5  -2   57.15    3.48
  13  -5   2   55.67    3.90
  13   5   2   48.11    3.79
 -13   5  -2   56.26    3.99
  13   5   2   49.36    3.58
 -15   5  -2   49.55    4.08
  15   5   2   52.66    3.73
  15  -5   2   53.14    4.07
 -15  -5  -2   48.88    3.55
  17  -5   2    1.66    1.59
 -17   5  -2    3.31    1.74
  17   5   2   -1.88    1.34
 -17  -5  -2   -2.14    1.07
 -19  -5  -2    2.00    1.51
  19  -5   2    5.57    2.08
 -19   5  -2    1.64    1.60
  19   5   2    6.89    2.08
  21   5   2    2.97    1.95
  21  -5   2    5.30    2.19
 -21  -5  -2    5.04    1.83
  23  -5   2    2.75    2.25
 -23  -5  -2   -0.75    1.66
 -22  -6   2    3.40    1.83
  22  -6  -2    4.16    2.20
  20  -6  -2    9.55    2.44
  20   6  -2   13.97    2.48
 -20  -6   2   11.33    2.07
  18  -6  -2    8.60    2.08
  18   6  -2    7.66    2.07
 -18  -6   2    6.19    1.73
 -16  -6   2    1.25    1.34
  16   6  -2    0.22    1.56
  16  -6  -2   -0.24    1.55
  14  -6  -2  102.82    5.87
 -14   6   2   95.62    5.85
  14   6  -2  100.79    5.61
  14   6  -2  104.66    5.73
 -14  -6   2   93.87    5.43
  12   6  -2    4.92    1.32
  12  -6  -2    0.83    0.75
 -12   6   2    4.42    1.50
  12   6  -2    4.06    1.45
 -12   6   2    4.19    1.44
  12   6  -2    2.82    1.37
  12  -6  -2    6.25    1.38
 -12  -6   2    5.55    1.21
 -12  -6   2    4.50    1.24
 -10  -6   2    3.71    1.01
  10   6  -2    3.90    1.24
 -10   6   2    5.66    1.35
  10  -6  -2    3.36    1.11
  10   6  -2    4.45    1.14
 -10   6   2    6.30    1.40
  10   6  -2    1.64    1.18
  10  -6  -2    4.77    1.21
  -8   6   2   29.47    2.28
   8   6  -2   28.01    2.38
   8  -6  -2   29.58    2.24
  -8   6   2   27.08    2.27
   8   6  -2   26.45    2.17
  -8   6   2   25.77    2.18
  -8  -6   2   30.21    1.92
   8   6  -2   27.52    2.07
  -8  -6   2   26.55    1.94
   8  -6  -2   26.83    2.31
  -6   6   2   68.16    3.43
   6   6  -2   60.98    3.27
  -6   6   2   62.87    3.41
   6  -6  -2   67.15    3.45
  -6  -6   2   61.68    3.21
   6  -6  -2   66.19    3.39
  -6  -6   2   63.40    3.18
  -6   6   2   69.70    3.63
   6   6  -2   66.64    3.57
  -4   6   2  539.96   22.40
  -4   6   2  512.44   22.37
  -4   6   2  521.32   23.07
   4   6  -2  537.20   23.09
   4   6  -2  509.98   22.37
   2   6  -2   57.38    2.79
  -2   6   2   56.72    2.91
   2   6  -2   63.31    3.01
   0   6  -2   65.36    3.20
   0   6  -2   61.91    2.98
   2  -6   2    3.47    0.61
  -2   6  -2    3.73    0.64
  -2   6  -2    3.25    0.69
   2  -6   2    4.54    0.62
  -4   6  -2  294.81   13.28
   4  -6   2  295.67   13.60
   4  -6   2  299.56   13.62
  -4   6  -2  300.38   13.72
   4  -6   2  328.26   13.66
   6  -6   2   28.83    2.05
  -6   6  -2   24.56    1.91
  -6   6  -2   29.56    2.05
   6  -6   2   23.03    1.93
   6   6   2   23.92    1.77
   6   6   2   21.07    1.43
   8  -6   2    7.33    1.20
  -8   6  -2    8.66    1.34
  -8   6  -2    7.95    1.34
   8   6   2    6.10    1.06
  -8  -6  -2    6.53    0.66
   8   6   2    8.31    1.22
   8  -6   2    7.19    1.27
 -10  -6  -2   77.80    4.32
  10  -6   2   89.49    4.97
  10   6   2   88.09    4.66
 -10   6  -2   85.77    5.02
 -10  -6  -2   86.18    4.32
  10   6   2   88.48    4.93
 -10   6  -2   98.86    5.06
 -12  -6  -2    8.10    1.21
 -12  -6  -2    7.42    1.26
  12  -6   2    8.43    1.61
  12  -6   2   10.06    1.80
 -12   6  -2    7.53    1.76
 -12   6  -2    5.48    1.61
  12   6   2    4.23    1.44
 -14  -6  -2   32.49    2.64
 -14   6  -2   35.25    3.26
  14   6   2   32.14    2.97
  14  -6   2   29.73    2.96
 -14  -6  -2   36.43    2.72
 -16   6  -2   -0.61    1.53
 -16  -6  -2   -1.25    1.12
  16  -6   2    0.29    1.46
  16   6   2   -2.10    1.41
  18  -6   2   -0.64    1.50
 -18  -6  -2   -0.66    1.20
  18   6   2   -0.28    1.55
  20  -6   2    1.76    1.88
 -20  -6  -2    1.50    1.49
  20   6   2    1.32    1.81
  22  -6   2    2.34    2.08
 -22  -6  -2    1.31    1.62
  22   6   2    3.12    2.10
 -21  -7   2   10.89    2.07
  21   7  -2   12.02    2.62
  21  -7  -2   10.83    2.65
 -19  -7   2    2.18    1.53
  19  -7  -2    2.69    1.92
  19   7  -2    3.08    2.01
 -17  -7   2    1.39    1.31
  17   7  -2   -0.41    1.58
  17  -7  -2   -1.56    1.32
 -15  -7   2    1.16    1.29
  15   7  -2    1.89    1.65
  15  -7  -2    1.16    1.50
  13  -7  -2    2.78    1.46
 -13  -7   2    6.93    1.25
  13   7  -2    3.80    1.56
  13   7  -2    4.15    1.40
 -13  -7   2    5.94    1.31
 -11  -7   2   59.37    3.37
 -11  -7   2   53.55    3.38
  11  -7  -2   72.72    4.04
 -11   7   2   62.56    3.99
 -11   7   2   62.54    4.03
  11  -7  -2   61.20    3.83
  11   7  -2   61.00    3.64
  11   7  -2   57.69    3.74
   9  -7  -2   41.99    2.73
  -9   7   2   41.74    2.90
   9  -7  -2   45.07    2.89
   9   7  -2   40.79    2.93
   9   7  -2   38.30    2.66
  -9  -7   2   38.41    2.37
  -9   7   2   37.09    2.83
  -9  -7   2   40.61    2.30
   9   7  -2   35.05    2.57
   7  -7  -2    6.12    1.00
  -7   7   2    7.62    1.30
  -7   7   2    6.44    1.17
   7   7  -2    7.19    1.09
   7  -7  -2    7.84    1.10
  -7   7   2    5.79    1.21
   7   7  -2    9.76    1.28
  -7  -7   2    6.46    0.74
   7   7  -2    6.79    1.05
   5   7  -2  104.15    5.22
  -5   7   2  114.17    5.34
  -5   7   2  118.63    5.61
  -5   7   2  114.20    5.32
   5   7  -2  117.52    5.56
  -3   7   2   28.13    1.45
  -3   7   2   26.09    1.44
   3   7  -2   28.44    1.79
   3   7  -2   24.55    1.52
   1   7  -2   39.17    2.07
   1   7  -2   43.23    2.31
  -1   7  -2   76.87    3.67
  -1   7  -2   78.58    3.92
  -3   7  -2    6.19    0.94
   3  -7   2    5.71    0.73
   3  -7   2    5.47    0.73
  -3   7  -2    5.52    0.85
  -5   7  -2   24.00    1.81
   5  -7   2   23.77    1.73
  -5   7  -2   20.93    1.91
   5  -7   2   22.78    1.73
   5  -7   2   22.47    1.76
   7   7   2    0.55    0.67
  -7   7  -2    1.15    0.97
  -7   7  -2    2.00    1.01
   7  -7   2    1.53    0.93
   7  -7   2    1.72    0.85
  -9   7  -2  102.03    5.26
   9   7   2   89.61    5.08
   9  -7   2   89.50    5.06
   9  -7   2  106.80    5.29
  -9   7  -2  101.21    5.35
   9   7   2   82.05    4.72
  11  -7   2    3.10    1.35
  11   7   2    1.18    1.27
  11  -7   2    3.37    1.29
 -11   7  -2    2.47    1.33
 -11  -7  -2    2.87    0.71
 -11   7  -2    3.22    1.47
  13  -7   2    6.92    1.69
 -13  -7  -2    4.25    1.07
  13   7   2    4.46    1.59
 -13   7  -2    5.15    1.75
 -13  -7  -2    4.14    1.09
 -15  -7  -2    7.11    1.27
  15   7   2    6.51    1.80
  15  -7   2    5.53    1.80
 -15  -7  -2    3.73    1.21
  17   7   2    0.03    1.55
  17  -7   2    1.76    1.55
 -17  -7  -2    0.34    1.07
  19   7   2   -0.70    1.64
  19  -7   2    1.06    1.79
 -19  -7  -2    0.85    1.29
  21  -7   2    2.36    2.09
  21   7   2   -1.20    1.80
 -21  -7  -2    0.34    1.35
  20  -8  -2    4.67    2.07
 -20  -8   2    0.01    1.31
  20   8  -2    4.85    2.18
  18   8  -2    7.19    2.07
  18  -8  -2    4.96    1.84
 -18  -8   2    3.21    1.35
 -16  -8   2    3.88    1.20
  16  -8  -2    0.36    1.46
  16   8  -2    2.01    1.77
 -14  -8   2    0.13    0.89
  14   8  -2   -0.66    1.36
  14  -8  -2    0.33    1.25
 -14  -8   2    1.23    0.90
  12   8  -2   15.99    1.86
  12  -8  -2   15.35    1.85
 -12  -8   2   19.84    1.58
  12   8  -2   16.47    2.03
 -12  -8   2   15.92    1.57
 -10   8   2   53.91    3.51
  10   8  -2   49.84    3.31
 -10  -8   2   47.01    2.59
 -10  -8   2   48.21    2.57
  10  -8  -2   49.22    3.13
  10  -8  -2   59.20    3.45
  10   8  -2   48.76    3.08
   8  -8  -2  404.06   16.63
   8   8  -2  348.42   16.27
   8  -8  -2  372.36   16.57
  -8   8   2  386.54   16.55
  -8   8   2  368.79   16.97
   8   8  -2  343.44   16.23
  -6   8   2  132.33    6.15
  -6   8   2  127.75    6.36
   6   8  -2  135.98    6.36
   6   8  -2  119.67    5.93
  -6   8   2  125.76    6.06
   4   8  -2    2.99    0.65
  -4   8   2    2.46    0.67
  -4   8   2    2.55    0.74
   2   8  -2    2.74    0.58
   0   8  -2    6.51    0.78
  -2   8  -2    3.73    0.92
  -2   8  -2    4.88    0.80
  -4   8  -2   82.18    4.46
   4  -8   2   85.48    4.04
  -4   8  -2   83.67    4.27
   4  -8   2   84.59    4.03
   6  -8   2   78.16    3.97
  -6   8  -2   74.52    4.10
  -6   8  -2   72.95    4.26
   6  -8   2   74.90    3.98
   8  -8   2    2.21    0.97
  -8   8  -2    1.44    1.18
   8   8   2    1.20    0.87
  -8   8  -2    1.37    1.10
   8  -8   2    1.56    1.03
 -10   8  -2   23.92    2.35
  10   8   2   20.24    1.93
  10  -8   2   23.21    2.22
  10  -8   2   22.41    2.14
  12   8   2  131.59    6.98
  12  -8   2  148.49    7.44
 -14  -8  -2   -0.28    0.58
  14   8   2    0.30    1.12
 -14  -8  -2    0.47    0.67
  14   8   2   -0.16    1.44
  14  -8   2    1.55    1.46
  16  -8   2    7.76    1.98
  16   8   2    7.78    1.91
 -16  -8  -2    6.90    1.18
 -18  -8  -2    6.19    1.28
  18   8   2    8.36    2.02
  18  -8   2    6.98    1.98
  20   8   2    1.85    1.92
  20  -8   2    0.66    1.92
 -20  -8  -2   -0.65    1.10
  19   9  -2    2.52    1.99
 -19  -9   2    0.76    1.05
  19  -9  -2   -0.03    1.53
 -17  -9   2    2.62    1.06
  17   9  -2    1.91    1.88
  17  -9  -2    4.43    1.72
 -15  -9   2    2.93    0.79
 -15  -9   2    1.44    0.82
  15   9  -2    1.59    1.55
  15  -9  -2   -0.18    1.32
 -13  -9   2    2.84    0.58
  13   9  -2    3.73    1.27
  13  -9  -2    1.74    1.15
  13   9  -2    1.99    1.45
  11   9  -2   20.00    2.06
  11   9  -2   19.34    1.88
 -11   9   2   20.58    2.29
  11  -9  -2   21.31    1.98
  11  -9  -2   21.07    2.09
   9   9  -2   71.68    4.23
  -9   9   2   79.65    4.52
   9  -9  -2   83.12    4.03
   9  -9  -2   79.86    4.01
   9   9  -2   73.46    4.13
   7   9  -2    2.59    0.97
  -7   9   2    0.32    1.16
   5   9  -2   76.13    3.88
  -5   9   2   81.84    3.99
  -5   9   2   77.31    4.02
  -3   9   2   27.67    1.60
  -3   9   2   25.90    1.57
   3   9  -2   21.93    1.62
   1   9  -2    2.35    0.71
  -1   9  -2    0.65    0.69
  -3   9  -2   17.04    1.65
   5  -9   2   14.43    1.14
  -5   9  -2   14.46    1.57
  -7   9  -2   12.90    1.65
   7  -9   2   12.79    1.34
   7  -9   2   13.30    1.39
  -9   9  -2    9.78    1.78
   9   9   2   10.34    1.47
   9  -9   2   12.71    1.57
   9  -9   2   14.17    1.68
  11   9   2   45.97    3.31
  11  -9   2   56.10    3.50
  13   9   2    3.69    1.47
  13   9   2    5.29    1.32
  13  -9   2    7.60    1.56
  15   9   2   28.44    2.82
  15  -9   2   29.81    2.90
  17   9   2    6.47    2.03
  17  -9   2    8.13    1.98
  19   9   2    4.89    2.20
  19  -9   2   12.63    2.43
 -19  -9  -2    5.77    0.95
  18  10  -2   -1.32    1.82
  18 -10  -2   -0.10    1.49
  16  10  -2   -0.26    1.58
  16 -10  -2    2.15    1.43
  14  10  -2    2.08    1.60
  14 -10  -2    4.23    1.28
  12  10  -2   -0.32    0.97
  12  10  -2    0.05    1.16
  12 -10  -2   -0.35    0.83
  10 -10  -2   14.21    1.27
  10 -10  -2   12.54    1.28
 -10  10   2   11.73    1.81
  10  10  -2   14.25    1.70
  10 -10  -2   15.36    1.31
  10  10  -2   12.84    1.52
   8  10  -2    1.43    0.83
  -8  10   2    1.00    1.10
   8  10  -2    0.10    0.93
   6  10  -2   12.25    1.27
  -6  10   2   15.08    1.54
  -4  10   2   13.76    1.31
  -4  10   2   11.60    1.20
   4  10  -2   12.26    1.18
  -2  10   2   47.92    2.25
   2  10  -2   40.18    2.44
   0  10  -2   11.77    1.19
  -2  10  -2    6.73    1.10
  -4  10  -2    6.17    1.23
  -6  10  -2   -0.12    1.01
   8  10   2   33.68    2.35
  -8  10  -2   39.59    3.14
   8 -10   2   43.36    2.52
   8 -10   2   40.29    2.44
  10  10   2    1.09    1.10
  10 -10   2    1.93    1.09
  10 -10   2    1.22    1.10
  10 -10   2    1.24    1.02
  12  10   2    1.50    0.99
  12 -10   2   -0.33    1.02
  12  10   2   -0.79    1.17
  14 -10   2   -0.96    1.15
  14  10   2   -0.12    1.38
  16  10   2    0.07    1.62
  16 -10   2    2.31    1.61
  18 -10   2    6.16    1.90
  18  10   2    3.75    2.00
  17 -11  -2   -0.59    1.18
  17  11  -2   -1.00    1.72
  15  11  -2    3.86    1.77
  15 -11  -2    3.50    1.22
  13  11  -2   -1.33    1.29
  13 -11  -2    0.19    0.82
  11  11  -2    3.67    1.36
  11  11  -2    2.93    1.23
   9  11  -2   11.28    1.55
   9  11  -2   13.76    1.51
  -9  11   2   12.73    1.80
   7  11  -2    3.34    0.96
  -7  11   2    6.14    1.26
  -5  11   2   47.08    2.79
   5  11  -2   41.86    2.60
   3  11  -2  123.28    6.03
  -3  11   2  136.67    6.05
   1  11  -2   43.21    2.54
  -1  11  -2    2.04    0.95
  -3  11  -2    0.28    0.93
  -5  11  -2    8.85    1.43
  -7  11  -2   24.34    2.26
   9 -11   2   11.84    1.18
   9  11   2   11.91    1.44
  11 -11   2    9.67    1.34
  11  11   2    8.93    1.59
  11  11   2    7.71    1.41
  13 -11   2    1.34    1.12
  13  11   2    3.06    1.48
  13 -11   2    0.09    1.08
  13  11   2    4.47    1.31
  15  11   2    5.72    1.86
  15 -11   2    3.72    1.45
  17  11   2    4.56    2.01
  17 -11   2    5.65    1.82
  14  12  -2    1.52    1.68
  12  12  -2   -0.06    1.30
  10  12  -2    0.70    1.16
  10  12  -2   -0.06    0.99
   8  12  -2   26.27    2.15
   8  12  -2   27.01    2.23
  -8  12   2   29.05    2.50
   6  12  -2   15.35    1.56
  -6  12   2   23.34    2.08
   4  12  -2   10.56    1.23
  -4  12   2   12.30    1.41
  -2  12   2    4.31    0.86
   2  12  -2    2.50    0.90
   0  12  -2   30.35    2.15
  -2  12  -2   11.19    1.42
  -4  12  -2   -0.89    0.99
   6  12   2    7.10    0.91
  -6  12  -2   12.55    1.66
   8  12   2    0.73    0.85
   8  12   2    0.90    0.83
  10  12   2    8.68    1.32
  10  12   2    6.65    1.32
  12  12   2   17.12    1.93
  12 -12   2   16.88    1.51
  12  12   2   14.31    2.00
  14  12   2    1.99    1.66
  14 -12   2    2.65    1.17
  13  13  -2    1.81    1.65
  11  13  -2   -0.03    1.35
   9  13  -2    0.18    1.05
   9  13  -2    0.57    1.21
  -7  13   2    8.22    1.55
   7  13  -2    5.80    1.20
  -5  13   2    7.71    1.35
   5  13  -2    5.65    1.11
  -3  13   2    2.32    0.93
   3  13  -2    0.48    0.84
  -1  13   2    0.51    0.71
   1  13  -2    0.12    0.84
  -1  13  -2    4.30    1.15
  -3  13  -2    3.26    1.20
  -5  13  -2   25.42    2.40
   7  13   2    7.37    1.07
   9  13   2   -0.28    1.00
   9  13   2   -0.41    0.90
  11  13   2    0.93    1.21
  11  13   2    1.28    1.37
  13  13   2    8.31    1.92
  10  14  -2    2.46    1.55
   8  14  -2    1.50    1.16
   8  14  -2    0.59    1.27
  -6  14   2    2.13    1.25
   6  14  -2    3.06    1.18
   4  14  -2    8.54    1.36
  -4  14   2    8.13    1.41
   2  14  -2    3.88    1.15
  -2  14   2    2.91    1.01
   0  14  -2   -0.15    1.06
   0  14   2   -0.06    0.71
  -2  14  -2   -0.05    1.15
   2  14   2    1.57    0.68
   4  14   2   10.52    1.07
   6  14   2    8.25    1.14
   8  14   2    2.56    1.07
   8  14   2    2.73    1.05
  10  14   2    4.33    1.44
  10  14   2    2.98    1.30
   5  15  -2    3.13    1.38
  -3  15   2    7.79    1.49
   3  15  -2    5.34    1.40
   1  15  -2    2.85    1.31
  -1  15   2    2.92    1.07
  -1  15  -2    2.17    1.38
   1  15   2    1.05    0.88
   3  15   2    1.22    0.89
   5  15   2    0.60    0.88
  24   0  -3    0.22    2.23
 -24   0   3    1.85    2.20
 -22   0   3   -3.02    1.43
  22   0  -3   -1.09    1.94
  20   0  -3   -0.95    1.58
 -20   0   3   -0.71    1.66
  18   0  -3    0.90    1.59
 -18   0   3   -1.46    1.53
  16   0  -3   -0.15    1.48
 -16   0   3    1.16    1.45
  16   0  -3   -1.13    1.25
  14   0  -3   -2.17    1.14
  14   0  -3   -0.51    0.99
 -14   0   3   -0.98    1.14
  12   0  -3   -0.73    1.00
 -12   0   3   -1.39    1.05
  12   0  -3   -2.27    0.86
 -10   0   3    0.36    0.90
  10   0  -3   -1.24    0.79
  10   0  -3   -0.19    0.84
  10   0  -3    0.10    0.84
   8   0  -3   -0.69    0.64
  -8   0   3   -0.31    0.64
   8   0  -3   -1.35    0.58
   8   0  -3   -0.79    0.63
  -8   0   3   -0.36    0.64
  -8   0   3   -0.67    0.61
  -8   0   3   -0.01    0.61
  -6   0   3   -0.23    0.54
   6   0  -3   -1.04    0.48
   6   0  -3    0.02    0.55
   6   0  -3   -1.12    0.50
  -6   0   3   -1.49    0.48
  -6   0   3   -0.28    0.51
   6   0  -3   -0.63    0.53
  -6   0   3    0.03    0.54
  -4   0   3    0.01    0.37
   4   0  -3   -0.30    0.31
   4   0  -3    1.03    0.48
  -4   0   3   -0.13    0.44
   4   0  -3    0.15    0.39
  -4   0   3    0.34    0.40
  -4   0   3   -0.33    0.32
   2   0  -3    0.07    0.28
  -2   0   3    0.50    0.32
   2   0  -3   -0.27    0.25
  -2   0   3    0.00    0.30
   2   0  -3    1.43    0.31
  -2   0   3   -0.08    0.27
  -2   0   3   -0.24    0.25
   2   0  -3   -0.40    0.25
   0   0  -3   -6.09    0.58
  -2   0  -3    0.14    0.29
   2   0   3   -0.08    0.24
   2   0   3   -0.23    0.20
  -2   0  -3    0.24    0.26
   2   0   3   -0.57    0.24
  -2   0  -3    1.10    0.30
   4   0   3   -3.47    0.52
  -4   0  -3   -2.39    0.57
  -4   0  -3   -2.57    0.57
   4   0   3   -3.39    0.53
   4   0   3   -3.56    0.51
  -4   0  -3   -4.00    0.52
  -6   0  -3   -0.31    0.66
  -6   0  -3    0.21    0.62
  -6   0  -3    0.18    0.68
   6   0   3    0.11    0.62
   6   0   3   -0.92    0.58
   8   0   3   -0.25    0.66
   8   0   3   -1.28    0.62
  -8   0  -3   -0.12    0.63
  -8   0  -3   -0.89    0.65
 -10   0  -3   -1.23    0.83
  10   0   3   -0.32    0.84
  10   0   3    0.03    0.92
 -10   0  -3    0.36    0.83
  12   0   3   -1.87    0.87
 -12   0  -3   -0.14    0.99
  12   0   3   -1.08    0.86
  14   0   3   -1.67    0.87
  14   0   3   -0.44    1.19
 -14   0  -3   -0.41    1.07
  16   0   3   -0.18    1.64
  16   0   3    0.17    1.51
 -16   0  -3   -2.24    1.53
  18   0   3   -3.23    1.26
  18   0   3   -0.66    1.44
 -18   0  -3   -0.35    1.53
  20   0   3   -0.30    1.61
 -20   0  -3   -1.18    1.55
 -22   0  -3    1.35    1.89
  22   0   3    0.75    1.94
 -24   0  -3    1.15    2.07
  23   1  -3    0.89    1.99
  23  -1  -3   -0.08    2.04
 -23  -1   3    0.03    1.86
 -23   1   3   -1.32    1.84
  21  -1  -3    6.70    2.34
 -21  -1   3    6.79    2.26
 -21   1   3    6.36    2.31
  21   1  -3    7.05    2.38
 -19   1   3    2.62    1.74
 -19  -1   3    3.92    1.84
  19  -1  -3    1.83    1.86
  19   1  -3    8.27    2.25
 -17   1   3   77.44    5.30
  17   1  -3   76.09    4.93
 -17  -1   3   71.51    5.14
  17  -1  -3   77.22    5.36
  17   1  -3   83.31    5.53
  15  -1  -3   51.45    3.94
  15  -1  -3   46.70    3.51
 -15  -1   3   47.02    3.77
  15   1  -3   49.37    4.00
  15   1  -3   47.59    3.56
 -15   1   3   44.19    3.66
  13   1  -3    8.67    1.52
 -13   1   3    8.15    1.65
  13  -1  -3    8.91    1.50
  13   1  -3    7.21    1.54
  13  -1  -3    5.76    1.59
 -13  -1   3    7.89    1.59
  13   1  -3    9.69    1.55
 -11  -1   3   11.94    1.61
  11   1  -3   11.40    1.61
  11  -1  -3   11.26    1.42
 -11   1   3   12.36    1.54
  11   1  -3   12.78    1.45
 -11   1   3   11.75    1.64
  11  -1  -3   10.14    1.50
  11   1  -3   10.28    1.47
   9   1  -3  454.51   19.86
   9  -1  -3  413.05   19.10
   9   1  -3  463.20   19.22
  -9   1   3  462.53   19.24
  -9  -1   3  427.93   19.77
   9  -1  -3  409.38   19.75
  -9   1   3  445.77   19.20
  -9   1   3  417.33   19.75
   9  -1  -3  435.25   19.78
  -9  -1   3  448.24   19.77
   9   1  -3  442.47   19.20
  -7  -1   3   74.51    3.99
   7  -1  -3   77.47    4.08
   7   1  -3   75.01    3.86
   7   1  -3   77.43    3.88
  -7   1   3   78.46    3.88
  -7  -1   3   79.32    3.87
  -7   1   3   77.30    4.06
   7  -1  -3   73.17    3.99
  -7  -1   3   70.53    3.97
   7  -1  -3   80.28    3.87
  -7   1   3   76.14    3.85
   7   1  -3   72.50    4.02
   5   1  -3  303.31   13.52
   5  -1  -3  314.44   13.53
  -5  -1   3  275.63   13.46
  -5  -1   3  300.36   13.47
   5   1  -3  300.45   13.09
  -5   1   3  293.97   13.49
  -5   1   3  301.33   13.09
   5  -1  -3  300.24   13.05
  -5   1   3  319.80   13.53
   5   1  -3  291.38   13.09
   5  -1  -3  302.73   13.49
  -5   1   3  317.61   13.12
   5   1  -3  287.33   13.48
  -5  -1   3  297.64   13.07
   3   1  -3 4012.17  171.32
   3  -1  -3 4101.05  175.87
  -3   1   3 4001.78  175.91
   3   1  -3 4077.54  171.40
   3  -1  -3 4154.91  176.57
  -3  -1   3 4000.24  171.38
   3  -1  -3 4002.27  171.21
  -3  -1   3 3832.98  175.88
   3   1  -3 3977.10  175.79
  -3   1   3 4477.85  176.29
  -3   1   3 4276.17  172.11
  -3   1   3 3952.93  171.49
  -3  -1   3 4157.72  175.81
   3   1  -3 3984.61  176.19
   3  -1  -3 4031.94  171.70
   1   1  -3 1747.93   78.39
  -1   1   3 1766.83   78.52
  -1  -1   3 1913.85   78.40
   1  -1  -3 1868.89   78.68
  -1  -1   3 1649.97   78.40
   1  -1  -3 1676.19   76.53
  -1   1   3 1963.86   78.52
  -1   1   3 1909.46   76.64
  -1   1   3 1712.33   76.60
   1  -1  -3 1896.31   76.88
   1   1  -3 1757.97   76.31
   1   1  -3 1841.25   78.40
   1   1   3  494.66   21.78
  -1   1  -3  511.16   22.34
  -1   1  -3  523.07   22.39
   1   1   3  513.97   22.30
   1  -1   3  524.27   22.33
  -1   1  -3  513.89   21.74
   1  -1   3  521.22   22.40
   1   1   3  506.98   22.35
  -1  -1  -3  498.98   21.83
  -1  -1  -3  495.29   22.34
  -1  -1  -3  517.21   21.89
  -3   1  -3 3505.96  141.14
   3   1   3 3071.65  137.66
   3   1   3 3177.25  141.02
   3  -1   3 3352.59  141.05
   3   1   3 3264.30  141.20
  -3  -1  -3 3419.80  137.87
  -3  -1  -3 2982.30  141.14
   3  -1   3 3348.30  141.20
  -3   1  -3 3406.45  137.38
   3  -1   3 3175.84  137.36
  -3   1  -3 3193.75  141.09
   5  -1   3 2154.88   93.90
  -5   1  -3 2065.84   93.92
   5  -1   3 2218.91   94.04
  -5  -1  -3 2042.34   93.87
  -5  -1  -3 2074.75   93.88
  -5   1  -3 2226.57   94.00
   5   1   3 2153.24   91.43
  -5   1  -3 2229.38   91.43
   5   1   3 2230.33   93.99
   5  -1   3 2286.51   91.48
   7  -1   3  436.70   20.34
   7   1   3  444.81   20.30
  -7   1  -3  451.34   20.29
   7   1   3  429.98   19.61
  -7  -1  -3  463.15   20.26
  -7  -1  -3  421.24   20.14
  -7   1  -3  487.66   20.42
   7  -1   3  469.10   20.31
  -7   1  -3  494.40   19.73
   7  -1   3  445.47   19.67
   9   1   3  119.25    6.12
  -9   1  -3  114.11    6.06
   9  -1   3  119.92    6.19
  -9   1  -3  127.81    5.91
   9   1   3  112.23    5.78
   9  -1   3  113.89    5.80
  -9  -1  -3  118.47    6.02
  -9  -1  -3  129.44    6.12
 -11  -1  -3  178.25    8.65
 -11  -1  -3  172.59    8.59
  11  -1   3  171.12    8.30
 -11   1  -3  177.86    8.69
  11   1   3  172.48    8.71
  11   1   3  177.15    8.34
  11  -1   3  170.47    8.71
  13  -1   3   15.66    2.01
 -13   1  -3   13.63    1.78
  13   1   3   11.12    1.65
 -13  -1  -3   16.24    1.81
  13  -1   3   12.47    1.59
 -13  -1  -3   13.94    1.80
  13   1   3   13.41    1.85
  15   1   3  193.43    9.66
  15  -1   3  191.89    9.61
 -15   1  -3  201.62   10.14
  15  -1   3  190.20   10.19
  15   1   3  201.49   10.26
 -15  -1  -3  200.21   10.04
 -17   1  -3   60.09    4.44
 -17  -1  -3   54.96    4.30
  17   1   3   50.04    4.34
  17  -1   3   53.28    4.46
  17   1   3   54.89    4.11
  19  -1   3   38.40    3.67
 -19  -1  -3   31.68    3.28
 -19   1  -3   32.73    3.45
  19   1   3   39.45    3.78
  21  -1   3   16.88    2.85
 -21   1  -3   14.33    2.68
  21   1   3   16.29    2.84
 -21  -1  -3   14.68    2.57
  23  -1   3    3.33    2.21
 -23   1  -3    0.11    1.90
 -23  -1  -3    0.17    1.90
 -24   2   3   -4.02    1.78
  24  -2  -3    0.96    2.18
 -24  -2   3    1.01    1.96
  22  -2  -3   16.64    3.11
 -22   2   3   18.33    2.97
 -22  -2   3   24.47    3.15
  20  -2  -3   49.09    4.57
 -20  -2   3   51.15    4.35
 -20   2   3   47.62    4.46
  20   2  -3   58.77    4.88
  18   2  -3   -0.89    1.71
 -18  -2   3   -0.74    1.50
  18   2  -3   -0.29    1.51
 -18   2   3   -2.42    1.51
  18  -2  -3    0.11    1.57
  16   2  -3    1.88    1.69
  16  -2  -3    0.27    1.46
 -16  -2   3    2.28    1.52
 -16   2   3   -0.59    1.54
  16   2  -3   -1.09    1.38
  14  -2  -3  111.05    6.48
  14   2  -3  117.10    6.20
  14   2  -3  117.93    6.59
  14   2  -3  113.86    6.14
 -14   2   3  110.11    6.49
 -14  -2   3  118.63    6.40
 -14  -2   3  108.06    6.34
  12  -2  -3    2.39    1.26
  12   2  -3    6.19    1.29
 -12  -2   3    5.40    1.32
  12  -2  -3    3.53    0.97
 -12   2   3    4.74    1.38
  12   2  -3    2.57    1.29
  12   2  -3    5.10    1.46
 -12  -2   3    3.60    1.32
 -12   2   3    3.27    1.31
 -10   2   3   15.81    1.65
  10  -2  -3   19.72    1.72
  10   2  -3   18.54    1.75
  10  -2  -3   15.04    1.71
  10   2  -3   15.65    1.61
 -10  -2   3   16.33    1.64
  10   2  -3   19.92    1.84
  10  -2  -3   13.17    1.59
 -10   2   3   17.58    1.65
 -10   2   3   17.77    1.70
 -10  -2   3   13.07    1.61
   8  -2  -3 1091.23   45.38
  -8   2   3 1106.34   45.49
   8   2  -3 1045.52   45.42
   8   2  -3 1067.00   46.76
  -8  -2   3 1046.61   46.70
   8  -2  -3 1066.90   46.73
   8  -2  -3 1013.84   46.71
  -8  -2   3 1059.04   46.65
   8   2  -3 1077.86   45.43
  -8   2   3 1134.85   45.49
  -8   2   3 1015.59   46.69
  -6   2   3  259.16   11.22
   6   2  -3  258.29   11.22
   6  -2  -3  262.34   11.15
  -6   2   3  252.46   11.20
  -6  -2   3  247.93   11.11
  -6  -2   3  238.52   11.52
   6   2  -3  242.40   11.18
  -6  -2   3  255.60   11.52
   6  -2  -3  266.76   11.61
   6   2  -3  257.87   11.60
   6  -2  -3  249.27   11.55
  -6   2   3  251.45   11.56
  -4   2   3    8.17    0.82
   4   2  -3    6.97    0.81
  -4  -2   3    6.07    0.79
   4  -2  -3    9.60    0.92
  -4  -2   3    7.39    0.78
  -4   2   3    8.09    0.77
  -4   2   3    7.48    0.76
   4   2  -3    7.84    0.79
   4   2  -3    8.82    0.83
  -4  -2   3    7.26    0.74
   4  -2  -3    7.82    0.70
  -2  -2   3 5778.45  244.49
   2  -2  -3 5755.51  251.71
   2  -2  -3 5318.15  252.64
  -2  -2   3 5754.94  251.28
  -2   2   3 6376.50  251.14
  -2   2   3 5439.21  245.01
   2  -2  -3 5862.84  251.50
  -2   2   3 5875.42  251.33
   2   2  -3 6188.23  250.41
  -2   2   3 5644.97  245.27
   2   2  -3 5691.79  244.23
   2   2  -3 5763.16  250.87
   0  -2   3  493.07   22.83
   0  -2   3  518.72   22.17
   0   2  -3  522.58   22.80
   0   2  -3  558.60   22.87
   0   2  -3  499.34   22.17
   0   2   3  490.80   22.84
   0   2   3  548.79   22.87
   0  -2  -3  500.81   23.85
   0   2  -3  558.04   22.87
  -2  -2  -3   17.11    0.86
   2   2   3   12.95    0.89
  -2  -2  -3   13.59    0.85
   2  -2   3   17.59    1.16
  -2   2  -3   13.60    1.02
   2  -2   3   15.64    1.02
  -2   2  -3   15.85    1.09
  -2   2  -3   15.47    1.16
   2   2   3   15.14    0.96
   2  -2   3   16.64    1.10
   4  -2   3 1064.92   49.06
  -4  -2  -3 1046.81   48.91
   4  -2   3 1172.41   49.05
  -4  -2  -3 1084.65   48.92
   4   2   3 1108.59   47.66
  -4   2  -3 1097.03   49.02
  -4   2  -3 1167.55   47.73
   4   2   3 1140.98   49.00
  -4   2  -3 1259.15   49.17
  -6   2  -3    2.48    0.72
   6  -2   3    2.15    0.78
  -6   2  -3    1.42    0.66
   6  -2   3    2.33    0.73
  -6  -2  -3    1.92    0.60
   6   2   3    1.86    0.63
  -6  -2  -3    0.31    0.40
   6   2   3    1.57    0.65
   8  -2   3  709.68   35.23
  -8   2  -3  817.76   36.39
  -8  -2  -3  798.34   36.20
   8  -2   3  845.25   36.38
   8   2   3  868.64   36.42
  -8   2  -3  896.91   35.42
   8  -2   3  848.26   36.50
   8   2   3  821.17   35.27
 -10   2  -3   10.60    1.34
  10   2   3    9.07    1.48
 -10   2  -3    8.78    1.46
 -10  -2  -3    9.19    1.32
  10  -2   3   12.66    1.32
  10  -2   3    9.41    1.45
  10   2   3   10.03    1.30
 -10  -2  -3    8.80    1.31
 -12  -2  -3   74.41    4.28
  12  -2   3   74.03    4.12
 -12   2  -3   69.31    4.36
  12  -2   3   70.38    4.46
 -12  -2  -3   67.02    4.16
  12   2   3   64.03    4.01
  12   2   3   72.65    4.47
 -14  -2  -3  140.83    7.35
 -14   2  -3  132.65    7.44
  14  -2   3  127.46    7.51
  14   2   3  144.09    7.17
 -14  -2  -3  134.65    7.27
  14   2   3  138.31    7.56
  14  -2   3  141.90    7.10
  16  -2   3   40.18    3.85
  16   2   3   44.09    3.58
 -16   2  -3   45.45    3.88
 -16  -2  -3   43.41    3.57
  16   2   3   40.95    3.88
  18  -2   3   13.48    2.46
 -18   2  -3   11.69    2.24
 -18  -2  -3   14.47    2.25
  18   2   3   15.39    2.62
  18   2   3   15.59    2.32
  20  -2   3   31.93    3.50
 -20  -2  -3   30.84    3.27
 -20   2  -3   37.04    3.66
  22  -2   3    6.85    2.40
 -22   2  -3    2.84    2.10
 -22  -2  -3    6.07    2.14
  24  -2   3   29.95    3.99
 -24  -2  -3   24.29    3.36
 -24   2  -3   29.18    3.88
 -23   3   3    1.84    2.00
 -23  -3   3   -0.04    1.76
  23  -3  -3    0.01    1.85
 -21   3   3    2.26    1.96
 -21  -3   3    1.19    1.71
  21  -3  -3   -0.89    1.68
  19   3  -3   26.44    3.37
  19   3  -3   26.66    3.01
  19  -3  -3   25.45    3.02
 -19   3   3   25.66    3.15
 -19  -3   3   25.72    2.97
  17   3  -3   50.78    4.43
  17  -3  -3   46.53    4.10
  17   3  -3   51.88    3.92
 -17   3   3   48.57    4.09
 -17  -3   3   48.37    3.96
  15   3  -3   -0.25    1.54
  15  -3  -3    2.00    1.40
 -15  -3   3    0.13    1.34
  15   3  -3    0.93    1.50
 -15   3   3   -2.93    1.37
 -13  -3   3   82.55    5.03
 -13   3   3   87.45    5.20
  13   3  -3   91.78    4.94
  13   3  -3   88.59    5.29
  13   3  -3   87.47    4.97
  13  -3  -3   88.56    4.90
  13  -3  -3   77.67    5.10
 -13  -3   3   89.82    5.08
 -13   3   3   85.58    5.05
  11  -3  -3   68.32    3.83
  11   3  -3   66.60    3.88
  11  -3  -3   68.00    4.11
 -11  -3   3   65.12    4.05
  11  -3  -3   64.54    4.15
 -11   3   3   63.72    4.14
  11   3  -3   65.52    3.98
 -11  -3   3   65.25    3.98
 -11   3   3   66.94    4.04
  11   3  -3   71.86    4.25
   9   3  -3   41.33    2.56
   9   3  -3   39.27    2.76
   9  -3  -3   44.48    2.55
   9  -3  -3   38.27    2.70
  -9   3   3   41.74    2.63
   9  -3  -3   39.53    2.74
   9   3  -3   37.14    2.64
  -9  -3   3   37.26    2.63
  -9  -3   3   34.04    2.61
  -9   3   3   43.49    2.68
  -9   3   3   36.38    2.61
   7   3  -3  233.89   10.61
  -7   3   3  240.99   10.63
  -7   3   3  237.48   10.96
   7   3  -3  230.58   10.58
  -7   3   3  244.39   10.66
   7  -3  -3  242.66   10.98
   7   3  -3  226.77   10.97
  -7  -3   3  228.44   10.92
   7  -3  -3  242.62   11.01
   7  -3  -3  242.57   10.48
  -5  -3   3  429.21   20.15
   5   3  -3  461.49   20.21
  -5   3   3  481.44   20.20
   5  -3  -3  456.84   20.17
  -5   3   3  481.02   19.62
   5   3  -3  450.74   19.60
  -5   3   3  465.02   19.60
   5   3  -3  462.35   19.61
   5  -3  -3  414.57   19.40
  -3  -3   3 1080.50   45.42
   3  -3  -3 1033.09   46.72
  -3  -3   3 1041.78   46.75
   3   3  -3 1059.03   46.72
  -3   3   3 1145.72   46.73
   3  -3  -3 1168.32   46.76
  -3   3   3 1101.09   45.50
   3   3  -3 1060.28   45.47
  -3   3   3  998.70   45.43
  -3  -3   3 1058.03   46.68
  -1  -3   3  106.47    5.03
  -1   3   3  110.05    4.88
  -1  -3   3  106.44    4.75
   1   3  -3  106.52    5.00
   1   3  -3  107.10    4.84
  -1   3   3  112.11    4.88
  -1  -3   3  107.02    4.97
  -1   3  -3  266.05   11.66
   1  -3   3  256.26   11.68
   1  -3   3  267.40   11.25
  -1   3  -3  256.68   11.30
   3  -3   3   75.69    3.83
  -3   3  -3   81.11    3.84
   3   3   3   78.09    3.62
  -3   3  -3   75.34    3.66
   3  -3   3   74.78    3.59
  -5   3  -3  287.93   12.57
  -5   3  -3  284.53   12.19
   5   3   3  279.23   12.43
   5   3   3  259.85   11.95
  -5  -3  -3  256.12   12.25
  -5  -3  -3  269.44   12.28
   5  -3   3  312.09   12.62
   5  -3   3  268.05   12.57
   5  -3   3  278.92   12.09
  -7   3  -3    5.53    1.03
  -7  -3  -3    5.06    0.83
   7  -3   3    6.54    1.05
   7   3   3    4.83    0.83
  -7   3  -3    5.77    0.95
   7   3   3    5.07    0.98
  -7  -3  -3    5.62    0.85
   7  -3   3    6.97    1.13
   7  -3   3    5.98    0.95
  -9   3  -3   59.79    3.40
  -9  -3  -3   52.59    3.19
   9  -3   3   57.53    3.44
   9  -3   3   55.88    3.51
   9  -3   3   62.41    3.36
  -9  -3  -3   56.53    3.31
   9   3   3   57.54    3.46
   9   3   3   54.22    3.21
  -9   3  -3   54.42    3.50
  11  -3   3   38.08    2.77
  11   3   3   42.53    2.88
  11   3   3   47.89    3.23
 -11   3  -3   42.31    3.07
 -11   3  -3   52.94    3.18
 -11  -3  -3   40.03    2.90
  11  -3   3   46.89    3.31
 -13  -3  -3  124.15    6.59
 -13   3  -3  135.66    7.02
  13   3   3  122.44    6.51
  13   3   3  134.70    7.01
  13  -3   3  124.84    6.99
 -13  -3  -3  119.86    6.63
  15   3   3   24.53    2.75
  15  -3   3   17.48    2.48
  15   3   3   23.18    2.51
 -15   3  -3   18.95    2.42
 -15  -3  -3   18.04    2.23
  17   3   3    9.46    2.11
  17  -3   3   11.11    2.28
 -17  -3  -3   10.40    1.97
 -17   3  -3   11.59    2.15
  17   3   3   10.97    2.06
 -19   3  -3    3.10    1.80
  19  -3   3   -0.08    1.56
 -19  -3  -3    1.51    1.53
  19   3   3   -0.59    1.58
 -21   3  -3    2.95    1.94
  21  -3   3    2.07    1.78
 -21  -3  -3    1.59    1.78
 -23   3  -3    0.08    2.00
  23  -3   3    0.13    2.00
 -23  -3  -3   -0.44    1.70
 -24  -4   3   -3.36    1.84
  24  -4  -3    0.31    2.14
  22  -4  -3   16.70    2.92
 -22  -4   3   18.23    2.75
  20   4  -3   18.31    2.86
 -20  -4   3   16.77    2.60
  20  -4  -3   16.84    2.75
 -20   4   3   16.07    2.75
 -18  -4   3   19.79    2.46
 -18   4   3   17.59    2.62
  18   4  -3   15.79    2.39
  18  -4  -3   15.72    2.50
 -16  -4   3   -0.46    1.34
  16   4  -3   -1.00    1.39
  16   4  -3   -2.11    1.43
  16  -4  -3   -1.76    1.15
 -16   4   3   -1.94    1.29
  14   4  -3    4.31    1.38
 -14   4   3    8.07    1.77
 -14  -4   3    8.25    1.59
  14   4  -3    9.69    1.78
  14   4  -3   11.95    1.96
  14  -4  -3    7.39    1.68
 -14  -4   3    9.47    1.57
 -12  -4   3   11.30    1.63
  12   4  -3   16.66    1.78
 -12  -4   3    9.70    1.46
  12  -4  -3   10.68    1.67
 -12   4   3   14.89    1.89
  12   4  -3   13.06    1.83
 -12   4   3   13.21    1.83
  12  -4  -3   16.16    1.97
  12   4  -3   13.21    1.74
 -10   4   3  124.02    6.33
 -10   4   3  124.59    6.13
  10  -4  -3  116.30    6.27
  10   4  -3  121.05    6.05
  10  -4  -3  124.53    6.33
 -10   4   3  118.45    6.10
 -10  -4   3  114.35    6.16
  10   4  -3  122.93    6.37
  10   4  -3  120.60    6.08
  -8   4   3  108.46    5.24
   8  -4  -3  104.18    5.37
  -8  -4   3   99.98    5.23
   8   4  -3  109.54    5.21
  -8   4   3  108.83    5.24
  -8  -4   3   97.62    5.30
  -8   4   3  107.39    5.42
   8   4  -3  105.82    5.23
   8   4  -3  100.99    5.41
   6  -4  -3   -1.11    0.71
  -6   4   3    0.22    0.81
   6  -4  -3    0.19    0.83
   6   4  -3    0.01    0.74
  -6  -4   3    1.20    0.68
  -6  -4   3   -0.62    0.69
   6   4  -3   -0.01    0.74
  -6   4   3   -0.39    0.78
  -6   4   3   -0.13    0.78
   6   4  -3   -0.01    0.68
   4   4  -3 1100.75   46.91
   4  -4  -3 1015.75   46.81
  -4   4   3 1121.39   46.86
  -4   4   3 1086.33   45.59
   4   4  -3 1064.18   45.61
   4  -4  -3 1154.25   46.84
  -4  -4   3 1078.81   46.79
  -4   4   3  995.34   45.53
  -4  -4   3 1071.53   46.88
  -2  -4   3   58.87    3.02
   2   4  -3   61.81    2.93
  -2  -4   3   58.82    2.96
   2   4  -3   59.40    3.03
  -2   4   3   60.47    2.91
   0   4  -3  101.79    4.83
   0   4  -3  110.20    5.03
   0  -4   3  103.52    5.00
   0  -4   3  114.13    5.01
  -2   4  -3  171.03    7.66
   2  -4   3  191.93    7.94
   2  -4   3  165.89    7.90
  -2   4  -3  171.98    7.91
   2  -4   3  163.41    7.90
   4  -4   3   38.01    2.33
  -4   4  -3   41.34    2.35
   4   4   3   36.78    2.11
   4  -4   3   40.79    2.11
  -4   4  -3   40.83    2.25
  -6   4  -3  121.64    5.89
   6   4   3  119.48    5.71
   6  -4   3  117.04    5.91
   6  -4   3  135.03    5.96
  -6  -4  -3  108.20    5.43
   6  -4   3  119.06    5.53
   6   4   3  115.02    5.40
  -6   4  -3  126.19    5.75
  -6  -4  -3  113.64    5.45
  -8  -4  -3   26.55    1.90
  -8   4  -3   29.42    2.24
  -8  -4  -3   28.03    1.94
   8   4   3   25.25    2.10
   8  -4   3   28.13    2.29
  -8   4  -3   27.52    2.17
   8   4   3   27.11    1.99
   8  -4   3   33.22    2.34
   8  -4   3   31.46    2.09
 -10   4  -3   23.72    2.31
  10  -4   3   30.62    2.53
  10   4   3   24.10    2.32
  10  -4   3   29.79    2.28
  10  -4   3   29.08    2.57
 -10  -4  -3   27.52    2.17
 -10   4  -3   25.31    2.45
 -10  -4  -3   20.13    2.01
  10   4   3   23.40    2.15
 -12  -4  -3   97.38    5.34
  12   4   3   99.39    5.60
 -12   4  -3  104.83    5.77
  12   4   3   95.73    5.29
  12  -4   3   96.53    5.71
 -12  -4  -3   89.43    5.20
  12  -4   3  103.58    5.29
 -12   4  -3   99.58    5.49
 -14  -4  -3    1.53    1.19
  14  -4   3    0.81    1.36
 -14   4  -3    1.00    1.53
 -14  -4  -3   -0.53    1.07
  14   4   3   -1.32    1.22
  14   4   3    0.08    1.36
 -16   4  -3    8.07    2.01
 -16  -4  -3    7.24    1.75
  16  -4   3   11.05    2.13
  16   4   3    9.37    1.90
 -18   4  -3   27.93    3.13
 -18  -4  -3   22.59    2.55
  18  -4   3   28.04    3.17
  18   4   3   26.86    2.84
 -20   4  -3    2.84    1.99
  20  -4   3    7.85    2.25
 -20  -4  -3    6.29    1.87
  20   4   3    8.69    2.22
 -22   4  -3    1.89    2.13
  22  -4   3    2.39    2.11
 -22  -4  -3    1.86    1.88
 -23  -5   3    0.65    1.82
  23  -5  -3    1.85    2.13
 -21  -5   3    2.32    1.72
  21  -5  -3    3.94    2.08
  19   5  -3   46.74    4.00
 -19  -5   3   41.26    3.72
  19  -5  -3   47.15    4.14
  17   5  -3   26.18    2.80
 -17  -5   3   15.81    2.34
  17  -5  -3   28.59    2.89
 -17   5   3   22.41    2.82
 -15  -5   3    3.30    1.48
  15  -5  -3    6.20    1.66
 -15   5   3    7.61    1.81
  15   5  -3    7.12    1.76
  15   5  -3    8.91    1.95
 -13   5   3  119.42    6.37
  13  -5  -3  123.39    6.56
 -13   5   3  108.93    6.37
 -13  -5   3  121.72    6.21
  13   5  -3  108.05    6.03
  13   5  -3  112.88    6.25
 -13  -5   3  115.12    6.22
  13   5  -3  114.85    6.51
  13  -5  -3  112.85    6.36
 -11   5   3   66.91    4.12
 -11   5   3   76.34    4.22
 -11  -5   3   71.20    3.92
 -11  -5   3   64.79    3.87
  11   5  -3   71.48    3.92
  11   5  -3   69.54    4.22
  11  -5  -3   66.51    4.06
  11  -5  -3   54.40    3.91
  11   5  -3   66.51    3.97
   9  -5  -3  150.77    7.13
  -9   5   3  143.15    6.94
  -9  -5   3  144.95    6.90
  -9   5   3  149.78    6.96
   9   5  -3  137.47    6.85
  -9  -5   3  130.47    6.87
   9  -5  -3  141.48    7.08
  -9   5   3  144.21    7.11
   9   5  -3  139.97    7.16
   9   5  -3  137.00    6.77
   7  -5  -3    7.81    1.11
  -7   5   3    6.83    1.07
   7   5  -3    6.01    1.02
  -7  -5   3    7.37    1.02
  -7  -5   3    7.44    0.93
   7   5  -3    5.78    0.95
   7  -5  -3    6.01    0.99
  -7   5   3    6.44    1.06
   7   5  -3    8.77    1.17
  -7   5   3    7.49    1.12
   5   5  -3  149.26    6.86
   5  -5  -3  143.53    6.95
  -5   5   3  154.54    6.83
  -5  -5   3  149.84    7.02
   5   5  -3  151.42    7.15
  -5   5   3  151.31    7.08
  -5   5   3  143.17    6.81
   5  -5  -3  164.16    7.01
  -5  -5   3  149.86    6.94
  -3  -5   3   12.42    1.11
  -3  -5   3   11.75    1.01
  -3   5   3   11.94    0.84
  -3   5   3   12.22    1.10
  -3   5   3    9.35    0.81
   3   5  -3   11.81    1.07
   3   5  -3   11.88    1.11
   1   5  -3  220.92    9.66
  -1  -5   3  222.73    9.88
   1   5  -3  226.37    9.99
  -1  -5   3  216.17    9.91
  -1   5  -3  297.39   13.37
   1  -5   3  300.98   13.75
  -1   5  -3  310.71   13.80
   1  -5   3  329.38   13.77
  -3   5  -3    0.53    0.54
  -3   5  -3    1.55    0.64
   3  -5   3    0.81    0.63
   3  -5   3    1.47    0.60
   3  -5   3    1.07    0.60
   5  -5   3    0.88    0.69
   5   5   3   -1.42    0.50
   5  -5   3    0.83    0.65
  -5   5  -3    0.59    0.67
  -5   5  -3    0.84    0.71
  -7  -5  -3   -0.25    0.44
   7   5   3    0.93    0.70
  -7   5  -3    2.20    0.86
   7  -5   3    3.22    0.98
  -7   5  -3    2.74    0.94
  -7  -5  -3    0.64    0.50
   7   5   3    0.21    0.74
   7  -5   3    0.36    0.55
  -9   5  -3    4.71    1.22
   9  -5   3    7.46    1.31
  -9  -5  -3    3.45    0.86
  -9   5  -3    6.97    1.36
  -9  -5  -3    4.27    0.87
   9   5   3    3.85    1.18
   9   5   3    1.79    1.03
   9  -5   3    5.66    1.29
 -11  -5  -3   -1.71    0.80
  11   5   3   -2.21    1.06
 -11  -5  -3   -1.85    0.81
  11  -5   3   -0.56    1.09
 -11   5  -3    0.75    1.27
 -11   5  -3   -0.99    1.10
  11  -5   3    1.60    1.27
  11   5   3   -1.58    1.04
 -13  -5  -3   76.73    4.24
  13  -5   3   73.35    4.71
 -13  -5  -3   62.76    4.14
  13   5   3   69.60    4.63
 -13   5  -3   70.04    4.73
  13   5   3   74.32    4.42
  15  -5   3    2.85    1.63
  15   5   3    0.87    1.41
 -15  -5  -3    0.42    1.23
 -15   5  -3    1.88    1.70
  17  -5   3   -0.02    1.52
  17   5   3    0.19    1.53
 -17  -5  -3    0.38    1.26
 -17   5  -3    0.82    1.57
  19  -5   3    1.96    1.81
  19   5   3    3.22    1.77
 -19   5  -3    0.98    1.66
 -19  -5  -3    2.14    1.51
  21   5   3   18.37    2.97
 -21  -5  -3   17.94    2.51
  21  -5   3   14.62    2.79
  23  -5   3    5.33    2.41
 -23  -5  -3    3.53    1.91
  22  -6  -3    5.28    2.23
 -22  -6   3    0.42    1.65
  20  -6  -3    5.13    2.08
 -20  -6   3    6.48    1.92
  20   6  -3    5.61    2.14
 -18  -6   3   11.92    2.00
  18  -6  -3   15.03    2.40
  18   6  -3   16.10    2.47
 -16  -6   3   69.89    4.60
  16   6  -3   76.30    5.01
  16  -6  -3   76.08    5.03
  14  -6  -3   21.41    2.37
 -14   6   3   20.66    2.47
  14   6  -3   18.23    2.32
 -14  -6   3   23.39    2.23
 -12  -6   3   55.30    3.69
  12  -6  -3   64.52    4.00
  12   6  -3   60.90    3.98
  12   6  -3   65.91    4.19
  12   6  -3   61.38    3.82
 -12   6   3   65.66    4.08
 -12  -6   3   65.54    3.82
 -12   6   3   59.58    4.02
  10  -6  -3    6.12    1.30
 -10   6   3    7.97    1.45
  10   6  -3    6.08    1.18
 -10   6   3    6.55    1.27
 -10  -6   3    5.01    1.08
  10   6  -3    3.73    1.27
  10   6  -3    5.54    1.32
 -10  -6   3    6.79    1.11
  10  -6  -3    6.01    1.18
 -10   6   3    7.43    1.33
  -8  -6   3  240.23   11.71
   8  -6  -3  283.69   11.96
   8   6  -3  255.41   11.61
  -8  -6   3  258.07   11.68
   8  -6  -3  254.92   11.86
  -8   6   3  261.77   11.97
   8   6  -3  264.87   12.05
  -8   6   3  267.67   11.70
  -8   6   3  250.88   11.64
   8   6  -3  240.03   11.51
   6  -6  -3   62.68    3.46
  -6  -6   3   62.98    3.46
  -6   6   3   63.77    3.53
   6   6  -3   65.93    3.74
   6   6  -3   65.98    3.52
  -6   6   3   75.50    3.58
  -6   6   3   73.96    3.73
  -6  -6   3   70.77    3.46
   6  -6  -3   75.10    3.56
  -4   6   3  510.28   21.66
  -4   6   3  463.45   20.94
   4   6  -3  476.46   21.04
  -4  -6   3  493.17   21.55
  -4   6   3  495.32   20.97
   4   6  -3  500.26   21.71
  -4  -6   3  496.91   21.50
   2   6  -3   48.09    2.57
   2   6  -3   46.90    2.40
  -2  -6   3   42.96    2.30
  -2  -6   3   48.22    2.35
   0   6  -3    0.77    0.57
   0  -6   3    0.60    0.48
   0   6  -3    0.40    0.51
   0  -6   3    0.43    0.46
  -2   6  -3  182.44    8.69
   2  -6   3  197.97    8.60
  -2   6  -3  186.64    8.40
   2  -6   3  186.53    8.58
  -4   6  -3  165.05    8.06
   4  -6   3  170.95    7.99
  -4   6  -3  164.27    7.77
   4  -6   3  171.73    8.00
   4  -6   3  181.98    8.03
   6  -6   3  110.42    5.59
   6  -6   3  125.04    5.72
  -6   6  -3  112.45    5.50
   6   6   3  100.40    4.98
  -6   6  -3  114.42    5.69
  -8   6  -3  162.26    7.64
   8   6   3  141.16    6.96
  -8   6  -3  155.33    7.38
   8  -6   3  146.39    7.45
   8   6   3  154.71    7.36
 -10   6  -3   66.05    4.17
 -10  -6  -3   62.74    3.40
  10   6   3   66.63    4.03
  10  -6   3   65.01    4.12
  10   6   3   62.88    3.74
  10  -6   3   73.00    4.23
 -10  -6  -3   62.54    3.39
 -10   6  -3   73.92    4.18
  12   6   3   12.41    1.84
 -12  -6  -3   17.17    1.60
 -12   6  -3   18.36    2.21
 -12  -6  -3   16.66    1.54
  12  -6   3   17.11    2.15
 -14  -6  -3    4.27    1.25
  14   6   3    7.49    1.73
 -14  -6  -3    5.31    1.29
 -14   6  -3    5.04    1.79
  14  -6   3    7.92    1.77
  16  -6   3   20.99    2.64
 -16  -6  -3   20.17    2.11
 -16   6  -3   20.77    2.74
  16   6   3   19.71    2.42
 -18  -6  -3   -0.12    1.22
  18   6   3    0.52    1.63
  18  -6   3   -1.13    1.49
  20   6   3    1.93    1.79
  20  -6   3   -0.27    1.75
 -20  -6  -3    0.46    1.39
  22   6   3   -1.11    1.91
 -22  -6  -3    0.43    1.58
  22  -6   3    1.85    2.17
 -21  -7   3    1.66    1.59
  21  -7  -3    0.55    1.96
  21   7  -3   -0.40    1.87
  19  -7  -3    5.97    2.05
 -19  -7   3    4.59    1.67
  19   7  -3    6.48    2.10
  17   7  -3    0.52    1.71
 -17  -7   3    3.45    1.48
  17  -7  -3   -0.80    1.37
 -15  -7   3    7.86    1.60
  15  -7  -3    8.34    1.77
  15   7  -3    8.11    2.02
  13   7  -3    0.33    1.17
  13   7  -3   -2.61    1.36
 -13  -7   3    0.26    1.09
 -13  -7   3    1.07    1.12
  13  -7  -3   -1.80    1.23
  11   7  -3    0.95    1.06
  11   7  -3    3.77    1.32
 -11  -7   3    2.44    0.97
 -11   7   3    2.46    1.39
  11  -7  -3    1.68    1.26
 -11  -7   3    1.18    1.00
 -11   7   3    1.73    1.27
  11  -7  -3    0.70    1.07
   9  -7  -3   72.36    3.97
   9   7  -3   67.80    3.96
  -9  -7   3   70.82    3.77
  -9   7   3   75.72    4.26
  -9  -7   3   69.04    3.68
  -9   7   3   73.83    4.06
   9   7  -3   68.20    4.24
  -9   7   3   68.19    4.12
   9  -7  -3   77.40    4.06
   9   7  -3   67.72    3.87
  -7  -7   3  203.73    9.18
   7  -7  -3  218.65    9.30
   7  -7  -3  198.59    9.24
   7   7  -3  190.53    9.16
   7   7  -3  189.72    9.14
  -7   7   3  212.20    9.59
  -7   7   3  201.37    9.25
   7   7  -3  207.75    9.59
  -7  -7   3  198.84    9.10
  -7   7   3  200.11    9.21
  -5   7   3   47.71    2.72
  -5   7   3   49.69    2.69
   5   7  -3   49.94    2.75
  -5  -7   3   51.26    2.48
  -5   7   3   51.30    2.93
  -5  -7   3   51.33    2.50
   5   7  -3   54.67    3.06
   3   7  -3   13.32    1.20
   3   7  -3   15.15    1.38
   1   7  -3   31.79    1.81
   1   7  -3   30.30    1.99
  -1   7  -3    2.92    0.70
   1  -7   3    4.27    0.61
  -1   7  -3    5.23    0.82
   1  -7   3    4.54    0.63
  -3   7  -3   42.96    2.63
   3  -7   3   44.33    2.46
  -3   7  -3   44.52    2.52
   3  -7   3   42.29    2.46
  -5   7  -3  128.15    6.27
   5  -7   3  126.90    6.33
   5  -7   3  128.04    6.32
   5  -7   3  137.17    6.39
  -5   7  -3  135.11    6.56
  -7   7  -3   71.20    4.08
   7  -7   3   72.63    4.07
  -7   7  -3   75.52    4.24
   7   7   3   66.82    3.53
   7  -7   3   83.17    4.18
   9   7   3  105.05    5.71
  -9   7  -3  124.30    6.21
  -9   7  -3  122.04    6.36
   9  -7   3  134.20    6.37
   9  -7   3  114.24    6.14
   9   7   3  113.77    6.08
 -11  -7  -3   70.78    3.58
  11  -7   3   80.27    4.66
 -11   7  -3   78.35    4.73
  11   7   3   76.03    4.30
 -11   7  -3   78.70    4.66
  13   7   3    1.69    1.41
 -13   7  -3    1.35    1.47
 -13  -7  -3   -0.32    0.77
 -13  -7  -3   -1.83    0.78
  13  -7   3    1.67    1.38
 -15  -7  -3    0.44    0.94
  15  -7   3    1.64    1.47
  15   7   3   -2.22    1.30
 -15  -7  -3   -0.12    0.99
  17   7   3    5.44    1.87
  17  -7   3    2.85    1.75
 -17  -7  -3    4.45    1.29
  19   7   3    4.14    1.97
 -19  -7  -3    6.35    1.56
  19  -7   3    8.67    2.18
  21   7   3   -2.29    1.66
 -21  -7  -3    0.47    1.37
  21  -7   3    3.20    2.04
  20  -8  -3   -1.64    1.74
  20   8  -3   -1.42    1.86
 -20  -8   3   -1.61    1.18
  18  -8  -3   -2.97    1.34
 -18  -8   3   -0.16    1.22
  18   8  -3   -0.78    1.70
  16  -8  -3    8.86    1.95
  16   8  -3   12.12    2.28
 -16  -8   3    8.76    1.57
 -14  -8   3    5.74    1.27
  14   8  -3    5.89    1.73
  14  -8  -3    6.04    1.55
  12   8  -3   14.81    1.80
  12  -8  -3   15.73    1.86
  12   8  -3   15.52    1.93
 -12  -8   3   13.53    1.47
 -12  -8   3   13.84    1.36
  10   8  -3    0.69    1.23
 -10   8   3   -1.24    1.20
 -10  -8   3    2.72    0.76
  10  -8  -3    1.09    1.00
 -10  -8   3   -0.88    0.78
  10   8  -3    0.68    0.99
  10  -8  -3   -0.44    1.05
   8  -8  -3  102.15    4.85
   8  -8  -3  104.39    4.87
   8   8  -3   96.01    5.01
  -8   8   3   93.80    5.11
  -8  -8   3  100.03    4.56
  -8   8   3   98.47    5.09
   8   8  -3   88.04    4.91
   6   8  -3   12.54    1.41
  -6   8   3    7.78    1.22
   6   8  -3    9.01    1.14
  -6   8   3    8.94    1.33
  -6   8   3    8.62    1.15
  -4   8   3   29.20    1.75
   4   8  -3   32.88    2.18
  -4   8   3   29.22    1.81
   4   8  -3   29.63    1.89
   2   8  -3   68.44    3.49
   2   8  -3   74.49    3.75
   0   8  -3   61.32    3.15
   0   8  -3   61.83    3.32
  -2   8  -3  121.85    6.06
  -2   8  -3  125.23    5.82
  -4   8  -3   14.32    1.61
  -4   8  -3   18.99    1.73
   4  -8   3   19.66    1.54
   4  -8   3   17.98    1.49
  -6   8  -3   12.91    1.67
  -6   8  -3   11.97    1.51
   6  -8   3   11.38    1.38
   6  -8   3   14.72    1.48
   8  -8   3   26.88    2.37
   8   8   3   21.41    1.88
   8  -8   3   30.05    2.29
  -8   8  -3   26.96    2.51
  -8   8  -3   26.46    2.45
  10   8   3    0.09    1.08
  10  -8   3   -0.66    1.00
  10  -8   3    0.30    1.25
 -10   8  -3   -0.63    1.18
  12  -8   3    3.99    1.50
  12   8   3    3.58    1.54
  14   8   3    4.67    1.56
  14  -8   3    1.07    1.45
  16  -8   3    9.35    2.06
 -16  -8  -3    9.56    1.11
 -16  -8  -3    9.42    1.16
  16   8   3    9.29    2.12
  18   8   3    0.71    1.76
 -18  -8  -3    1.08    0.99
  18  -8   3    4.76    1.97
 -20  -8  -3   -2.02    0.97
  20  -8   3    1.56    1.91
  20   8   3    2.21    2.05
  19   9  -3    3.35    2.05
 -19  -9   3    4.10    1.26
  19  -9  -3    2.20    1.79
  17  -9  -3    3.49    1.70
  17   9  -3    1.99    1.74
 -17  -9   3   -0.07    1.01
  15  -9  -3    3.30    1.50
 -15  -9   3    3.87    1.00
  15   9  -3   -0.66    1.53
  13   9  -3    1.77    1.38
 -13  -9   3    1.38    0.70
 -13  -9   3    1.17    0.67
  13  -9  -3    2.31    1.20
  11   9  -3    0.09    1.20
  11   9  -3    1.73    1.04
  11  -9  -3   -0.56    0.90
  11  -9  -3    0.48    1.06
 -11   9   3    0.56    1.33
  -9   9   3   -1.44    1.04
   9  -9  -3    0.80    0.69
   9   9  -3   -0.11    0.89
   9   9  -3    0.03    1.09
   9  -9  -3    0.70    0.72
  -7   9   3  235.55   10.28
   7   9  -3  216.29   10.08
  -7   9   3  216.70   10.14
  -5   9   3   13.21    1.28
  -5   9   3   14.40    1.38
   5   9  -3   16.25    1.51
  -3   9   3    2.33    0.61
   3   9  -3    1.04    0.75
  -3   9   3    2.30    0.57
   1   9  -3  216.52    9.63
  -1   9  -3   96.44    4.73
  -1   9  -3   97.69    4.99
  -3   9  -3    1.82    0.90
   5  -9   3   20.09    1.62
  -5   9  -3   19.78    1.83
   5  -9   3   20.63    1.60
   7  -9   3   35.07    2.38
  -7   9  -3   31.42    2.65
   7   9   3   27.05    1.79
   7  -9   3   31.48    2.30
   9  -9   3  202.59    9.28
   9   9   3  175.17    8.68
   9  -9   3  188.88    9.20
  -9   9  -3  195.05    9.32
  11   9   3    1.26    1.22
  11  -9   3    2.73    1.23
  13  -9   3    0.87    1.25
  13   9   3   -0.47    1.26
  15   9   3   23.20    2.61
  15  -9   3   28.48    2.79
  17   9   3    0.24    1.76
  17  -9   3    2.54    1.69
  19  -9   3   -0.03    1.72
  19   9   3   -2.46    1.76
  18  10  -3    1.30    2.03
 -18 -10   3   -0.28    0.67
  18 -10  -3    2.52    1.63
  16  10  -3    1.48    1.85
  16 -10  -3    2.82    1.45
  14  10  -3    1.19    1.50
  14 -10  -3    0.86    1.10
  12  10  -3    1.02    1.25
  12 -10  -3   -0.96    0.80
  10  10  -3    1.20    1.17
  10  10  -3    1.75    1.05
 -10  10   3    2.12    1.36
   8  10  -3    2.54    0.99
   8  10  -3    3.52    1.10
  -8  10   3    5.15    1.25
   6  10  -3   -0.86    0.80
  -6  10   3   -1.17    0.87
  -6  10   3   -0.23    0.86
   4  10  -3   42.28    2.52
  -4  10   3   44.76    2.50
  -4  10   3   41.89    2.40
   2  10  -3   12.26    1.22
   0  10  -3    0.05    0.77
  -2  10  -3   68.44    3.72
  -4  10  -3   47.90    3.12
   6 -10   3  148.93    6.92
   6 -10   3  152.27    6.93
  -6  10  -3  152.50    7.47
   8  10   3    3.36    0.92
   8 -10   3    2.52    1.05
  -8  10  -3    2.90    1.39
   8 -10   3    3.86    1.07
  10 -10   3   15.34    1.74
  10  10   3   13.24    1.61
  10 -10   3   15.26    1.78
  12 -10   3    8.94    1.56
  12  10   3    9.13    1.57
  14  10   3    0.49    1.37
  14 -10   3    1.20    1.28
  16 -10   3    5.47    1.84
  16  10   3    6.89    1.95
  18 -10   3    1.48    1.72
  18  10   3    2.90    1.98
  17 -11  -3    0.99    1.26
  17  11  -3    1.25    1.85
  15 -11  -3    0.53    1.03
  15  11  -3    1.50    1.75
  13 -11  -3    0.26    0.77
  13  11  -3    1.51    1.50
  11  11  -3    0.71    1.04
  11  11  -3    0.83    1.29
   9  11  -3    7.16    1.42
  -9  11   3    9.68    1.57
   9  11  -3   10.81    1.42
   7  11  -3    0.43    0.83
  -7  11   3   -1.68    0.85
  -5  11   3   41.17    2.52
  -5  11   3   44.14    2.66
   5  11  -3   38.34    2.53
  -3  11   3   91.48    4.49
  -3  11   3  104.55    4.58
   3  11  -3   90.79    4.71
   1  11  -3   25.93    1.99
  -1  11  -3    2.77    0.99
  -3  11  -3   10.94    1.46
  -5  11  -3    4.06    1.32
  -7  11  -3   55.24    3.72
   9  11   3   48.83    3.07
   9 -11   3   54.51    3.00
   9 -11   3   52.50    2.97
  11  11   3   15.10    1.88
  11 -11   3   17.58    1.79
  13  11   3    6.72    1.46
  13 -11   3    8.12    1.57
  13 -11   3    5.35    1.46
  13  11   3    8.10    1.71
  15  11   3    1.02    1.60
  15 -11   3   -0.55    1.24
  17 -11   3   -0.34    1.46
  17  11   3   -1.23    1.61
  14  12  -3    9.47    1.97
  12  12  -3    1.36    1.37
  10  12  -3    0.06    1.05
  10  12  -3   -0.77    1.09
  -8  12   3    2.08    1.16
   8  12  -3    3.04    1.08
   8  12  -3    4.52    1.21
   6  12  -3    0.05    0.86
  -6  12   3    0.72    0.98
  -4  12   3    5.80    1.09
   4  12  -3    7.81    1.15
  -2  12   3   15.65    1.27
  -2  12   3   14.82    1.29
   2  12  -3   14.13    1.48
   0  12  -3    1.94    0.99
  -2  12  -3    1.40    1.04
  -4  12  -3    7.02    1.42
  -6  12  -3    0.31    1.14
   8  12   3    2.22    0.90
  10  12   3    1.77    1.03
  10  12   3    2.90    1.16
  12 -12   3    0.88    0.89
  12  12   3   -0.18    1.13
  12  12   3    2.53    1.43
  14  12   3    0.72    1.58
  14 -12   3   -0.64    1.06
  13  13  -3    0.72    1.59
  11  13  -3    5.91    1.69
   9  13  -3    7.29    1.56
   7  13  -3   -0.51    0.91
  -7  13   3   -0.19    1.08
   5  13  -3    0.97    0.93
  -5  13   3   -0.05    0.93
   3  13  -3    0.42    0.94
  -3  13   3    0.66    0.82
  -1  13   3   11.02    1.02
   1  13  -3   10.81    1.44
  -1  13  -3   13.84    1.66
  -3  13  -3    0.70    1.13
   7  13   3   23.26    1.75
   9  13   3    2.74    1.08
   9  13   3    3.46    1.10
  11  13   3    7.82    1.65
  11  13   3    6.34    1.50
  10  14  -3   14.18    2.10
   8  14  -3   16.24    1.95
   6  14  -3    0.00    1.07
  -6  14   3   -0.46    1.17
   4  14  -3   -1.30    1.00
  -4  14   3    1.42    1.09
   2  14  -3    2.20    1.19
  -2  14   3    3.31    0.97
   0  14  -3    1.38    1.22
   0  14   3    4.99    0.82
  -2  14  -3   30.58    2.74
   6  14   3   11.05    1.17
   8  14   3    1.07    0.93
   8  14   3    2.14    1.02
   3  15  -3    1.60    1.32
  -3  15   3    1.85    1.14
  -1  15   3   -1.01    0.91
   1  15   3    3.37    0.90
  24   0  -4   14.20    3.17
 -24   0   4   16.88    2.97
 -22   0   4    3.60    2.13
  22   0  -4    5.04    2.37
 -20   0   4    2.40    1.94
  20   0  -4   -0.38    1.75
  18   0  -4   48.62    4.26
 -18   0   4   45.07    3.90
 -16   0   4   68.79    4.74
  16   0  -4   67.47    4.85
  16   0  -4   63.90    4.35
  14   0  -4   -1.24    1.06
 -14   0   4   -0.68    1.13
  14   0  -4    1.97    1.43
  12   0  -4  172.15    9.03
  12   0  -4  182.32    8.64
 -12   0   4  182.79    9.07
  10   0  -4  550.54   25.16
  10   0  -4  548.89   24.36
  10   0  -4  584.88   24.41
 -10   0   4  562.51   24.35
 -10   0   4  549.66   25.13
  -8   0   4  335.45   14.41
  -8   0   4  316.69   14.87
  -8   0   4  322.73   14.37
   8   0  -4  324.95   14.88
   8   0  -4  311.99   14.36
   8   0  -4  339.42   14.41
   6   0  -4  593.66   26.11
  -6   0   4  611.64   26.14
   6   0  -4  629.82   26.97
  -6   0   4  647.81   26.95
  -6   0   4  574.94   26.89
  -6   0   4  635.20   26.17
   6   0  -4  606.60   26.93
   6   0  -4  573.94   26.12
   4   0  -4  133.24    6.05
   4   0  -4  130.66    6.08
  -4   0   4  127.80    6.28
  -4   0   4  133.67    6.07
  -4   0   4  141.28    6.31
   4   0  -4  129.87    6.29
   4   0  -4  131.68    6.28
  -4   0   4  138.05    6.10
   2   0  -4  400.12   17.24
   2   0  -4  387.19   17.24
  -2   0   4  384.63   17.25
   2   0  -4  376.92   16.71
  -2   0   4  375.48   16.72
  -2   0   4  393.61   17.22
  -2   0   4  414.83   16.77
   0   0  -4   16.70    1.08
   0   0   4   15.99    1.10
   0   0   4   17.32    1.07
   0   0  -4   17.64    1.08
   0   0   4   17.99    1.03
   0   0   4   17.25    1.12
   0   0  -4   16.05    1.01
   2   0   4 3603.86  157.33
  -2   0  -4 3684.81  157.43
  -2   0  -4 3599.60  157.74
   2   0   4 3676.15  157.89
   2   0   4 3583.76  153.32
  -2   0  -4 3689.58  153.27
  -4   0  -4 5246.10  218.16
   4   0   4 5276.45  223.75
  -4   0  -4 5368.94  223.87
   4   0   4 5215.72  224.67
   4   0   4 5004.05  218.58
  -4   0  -4 4982.56  224.39
  -6   0  -4 5580.50  246.84
  -6   0  -4 6151.22  240.30
  -6   0  -4 5715.97  246.82
   6   0   4 5510.70  240.53
   6   0   4 5619.60  246.91
   8   0   4   65.28    3.53
   8   0   4   63.21    3.71
  -8   0  -4   63.36    3.64
  -8   0  -4   68.67    3.79
  10   0   4  354.21   16.29
 -10   0  -4  343.80   16.11
 -10   0  -4  371.15   16.27
  10   0   4  338.82   15.64
  12   0   4   28.87    2.33
 -12   0  -4   30.79    2.54
  12   0   4   29.38    2.67
  14   0   4   15.90    1.95
 -14   0  -4   17.41    2.07
  14   0   4   15.25    2.15
 -16   0  -4   68.69    4.76
  16   0   4   64.55    4.84
  16   0   4   76.00    4.68
  18   0   4   -1.06    1.53
 -18   0  -4    0.04    1.48
 -20   0  -4    5.64    1.94
  20   0   4    2.09    1.83
  22   0   4    2.79    2.13
 -22   0  -4   -0.70    1.77
 -24   0  -4    1.24    2.01
 -23  -1   4    5.29    2.33
  23   1  -4    5.80    2.55
  23  -1  -4    3.12    2.34
 -23   1   4    7.67    2.52
 -21  -1   4   -0.06    1.83
  21   1  -4    0.74    1.87
  21  -1  -4    3.17    2.10
 -21   1   4    1.05    1.96
  19   1  -4   39.31    3.85
  19  -1  -4   36.80    3.61
 -19   1   4   32.36    3.59
 -19  -1   4   40.55    3.86
  17   1  -4   12.45    2.33
 -17  -1   4   10.79    2.11
  17  -1  -4   13.08    2.39
 -17   1   4   12.45    2.34
  17   1  -4   14.40    2.18
 -15   1   4    3.72    1.67
  15  -1  -4    2.91    1.60
  15   1  -4    0.74    1.42
  15  -1  -4    1.46    1.34
 -15  -1   4    2.12    1.43
  15   1  -4    2.12    1.66
  13   1  -4   27.65    2.54
  13  -1  -4   25.69    2.54
 -13   1   4   22.90    2.45
 -13  -1   4   25.23    2.48
  13   1  -4   27.38    2.46
  13   1  -4   26.49    2.55
  13  -1  -4   22.13    2.18
  11  -1  -4  139.74    7.00
 -11   1   4  143.54    7.11
 -11   1   4  149.32    7.11
  11   1  -4  139.01    7.08
 -11   1   4  144.26    7.42
 -11  -1   4  141.99    7.39
  11   1  -4  152.28    7.15
  11  -1  -4  137.46    7.35
  11   1  -4  145.59    7.46
  -9  -1   4   12.71    1.46
   9   1  -4   14.39    1.43
  -9   1   4   13.94    1.45
  -9   1   4   13.52    1.39
   9   1  -4   10.28    1.45
  -9  -1   4   14.06    1.54
   9  -1  -4   11.72    1.48
   9  -1  -4   12.79    1.56
   9   1  -4   11.30    1.36
  -9   1   4   14.94    1.56
  -7   1   4   39.32    2.53
   7   1  -4   44.46    2.52
  -7   1   4   39.72    2.44
  -7  -1   4   38.54    2.59
   7   1  -4   41.33    2.49
  -7  -1   4   40.90    2.49
  -7   1   4   44.71    2.53
   7  -1  -4   43.82    2.72
  -7  -1   4   45.89    2.64
   7   1  -4   37.58    2.53
   7  -1  -4   40.26    2.58
   5   1  -4    3.08    0.67
  -5   1   4    2.91    0.63
  -5   1   4    3.14    0.63
   5   1  -4    4.27    0.75
  -5  -1   4    2.54    0.63
  -5   1   4    4.03    0.70
   5  -1  -4    3.70    0.68
   5  -1  -4    3.61    0.58
  -5  -1   4    3.07    0.67
   5  -1  -4    4.28    0.66
   5   1  -4    3.66    0.72
   5  -1  -4    3.00    0.69
   5   1  -4    3.50    0.66
  -5  -1   4    1.67    0.46
  -5  -1   4    3.09    0.65
   3  -1  -4 1084.24   46.90
  -3  -1   4 1125.17   46.89
   3   1  -4 1022.52   45.62
  -3   1   4 1125.68   45.63
   3  -1  -4 1119.65   45.62
   3   1  -4 1083.42   46.92
   3  -1  -4 1089.00   46.89
  -3   1   4 1162.21   46.90
   3   1  -4 1116.46   46.93
  -3   1   4 1028.61   45.59
   3   1  -4 1061.20   45.61
  -3   1   4 1064.21   46.89
   3  -1  -4 1054.20   45.55
  -3  -1   4 1037.19   45.59
  -3  -1   4  990.52   46.89
  -1   1   4    0.80    0.36
   1  -1  -4    0.31    0.30
  -1   1   4    0.16    0.29
   1   1  -4    1.18    0.35
  -1   1   4    0.76    0.28
  -1   1   4    1.07    0.35
   1  -1  -4    0.65    0.31
  -1  -1   4    1.49    0.39
   1   1  -4    0.97    0.40
   1   1  -4    0.62    0.35
  -1  -1   4    0.80    0.36
  -1  -1   4    0.41    0.32
   1  -1  -4    0.87    0.35
   1  -1   4   17.54    1.10
  -1  -1  -4   18.41    0.99
   1  -1   4   16.22    1.08
  -1   1  -4   21.39    1.15
  -1   1  -4   17.50    1.22
  -1   1  -4   16.91    1.09
   1   1   4   14.55    1.08
  -1  -1  -4   14.78    0.96
   1  -1   4   15.93    1.13
   1   1   4   14.89    0.97
   1   1   4   16.83    1.03
  -1  -1  -4   17.79    1.02
  -3   1  -4   26.89    1.76
   3   1   4   26.01    1.60
  -3   1  -4   25.56    1.71
  -3   1  -4   30.79    1.69
  -3  -1  -4   27.96    1.60
   3   1   4   27.51    1.70
  -3  -1  -4   28.98    1.55
   3  -1   4   25.87    1.72
   3  -1   4   27.27    1.61
   3  -1   4   31.70    1.78
   3   1   4   27.65    1.56
   5  -1   4  503.12   21.47
   5  -1   4  472.73   21.52
  -5   1  -4  513.16   20.86
   5   1   4  476.08   20.79
  -5   1  -4  530.95   21.60
   5   1   4  487.11   21.48
  -5  -1  -4  461.06   21.34
  -5   1  -4  463.49   21.43
   5  -1   4  484.11   20.84
  -5  -1  -4  454.14   21.38
   7   1   4    0.02    0.62
  -7   1  -4    0.77    0.77
  -7  -1  -4    0.97    0.73
  -7   1  -4    1.03    0.73
   7  -1   4    1.53    0.72
  -7  -1  -4    1.03    0.70
   7  -1   4    0.71    0.74
   7   1   4    1.04    0.78
  -7   1  -4    0.79    0.67
   9   1   4   71.60    4.09
   9  -1   4   68.92    3.76
  -9  -1  -4   74.36    4.02
  -9   1  -4   71.51    4.01
   9  -1   4   73.22    4.16
   9   1   4   66.96    3.77
  -9  -1  -4   62.58    3.85
 -11  -1  -4   27.99    2.50
  11  -1   4   30.50    2.62
 -11  -1  -4   33.67    2.57
  11  -1   4   33.56    2.52
 -11   1  -4   29.73    2.50
  11   1   4   34.21    2.79
  11   1   4   34.87    2.52
  13  -1   4   12.57    1.91
 -13   1  -4   11.57    1.71
 -13  -1  -4   10.92    1.59
 -13  -1  -4   10.81    1.55
  13   1   4   11.71    1.68
  13   1   4   10.27    1.83
  13  -1   4   11.04    1.64
 -15   1  -4    9.33    1.90
  15  -1   4    7.31    1.97
  15  -1   4    9.47    1.76
  15   1   4    7.67    1.96
 -15  -1  -4    8.07    1.77
  15   1   4    4.52    1.62
  17   1   4   36.08    3.41
 -17  -1  -4   31.35    3.19
 -17   1  -4   33.14    3.25
  17   1   4   34.38    3.25
  17  -1   4   35.83    3.49
  19   1   4    1.71    1.68
 -19  -1  -4    2.63    1.72
 -19   1  -4    1.76    1.77
  19  -1   4    1.92    1.63
 -21  -1  -4   -0.65    1.63
 -21   1  -4    2.37    1.88
  21  -1   4    1.87    1.94
 -23  -1  -4    1.62    1.92
  23  -1   4    0.62    2.06
 -23   1  -4   -1.93    1.73
 -24  -2   4    2.47    2.11
 -24   2   4    3.06    2.27
  24  -2  -4   -0.79    1.87
  22  -2  -4    8.93    2.60
 -22  -2   4    8.65    2.44
 -22   2   4    9.88    2.64
  20   2  -4    2.81    2.02
 -20  -2   4    3.38    1.93
  20  -2  -4    2.48    1.96
 -20   2   4    0.90    1.91
  18   2  -4   16.38    2.47
  18  -2  -4   19.65    2.72
 -18  -2   4   14.51    2.48
 -18   2   4   23.30    2.83
  18   2  -4   18.44    2.84
 -16   2   4   21.80    2.82
  16   2  -4   25.05    2.65
 -16  -2   4   33.30    3.11
  16   2  -4   31.10    2.99
  16  -2  -4   25.34    2.85
  14  -2  -4   46.20    3.51
  14  -2  -4   37.23    3.06
 -14   2   4   46.06    3.69
 -14  -2   4   49.46    3.58
  14   2  -4   47.70    3.47
  14   2  -4   46.61    3.79
  14   2  -4   47.85    3.46
  12  -2  -4  108.87    5.60
  12   2  -4  110.09    5.72
  12  -2  -4  105.31    5.99
  12   2  -4  109.15    5.72
  12   2  -4  104.67    5.97
 -12   2   4  102.00    5.93
 -12   2   4  110.42    5.80
 -12  -2   4  103.29    5.91
 -12  -2   4  113.50    5.94
 -10   2   4   17.05    1.60
  10  -2  -4   13.93    1.66
  10  -2  -4   13.61    1.45
 -10  -2   4   17.21    1.76
  10  -2  -4   13.43    1.64
  10   2  -4   17.48    1.65
 -10  -2   4   17.83    1.72
 -10   2   4   15.89    1.65
  10   2  -4   14.10    1.65
 -10   2   4   13.41    1.48
  10   2  -4   18.02    1.68
   8  -2  -4    4.73    1.05
  -8   2   4    2.93    0.88
   8   2  -4    1.52    0.86
  -8  -2   4    3.17    0.79
  -8   2   4    3.58    0.92
   8  -2  -4    2.81    0.79
   8  -2  -4    2.32    0.94
   8   2  -4    1.13    0.91
  -8   2   4    4.38    0.99
  -8  -2   4    3.24    0.90
  -8  -2   4    2.57    0.96
   8   2  -4    1.53    0.87
   6   2  -4    5.63    0.92
   6  -2  -4    7.01    0.96
  -6  -2   4    6.35    0.94
   6   2  -4    6.57    0.90
  -6   2   4    6.65    0.90
   6   2  -4    6.35    0.96
  -6   2   4    7.91    0.98
  -6  -2   4    5.70    0.81
   6  -2  -4    6.06    0.90
  -6   2   4    7.01    0.93
   6  -2  -4    6.74    0.82
  -6  -2   4    5.93    0.82
   4  -2  -4  121.03    5.59
  -4  -2   4  112.99    5.65
  -4   2   4  116.07    5.39
  -4  -2   4  116.13    5.39
   4   2  -4  120.00    5.66
  -4   2   4  121.74    5.42
   4   2  -4  115.53    5.45
   4  -2  -4  114.57    5.30
  -4   2   4  121.60    5.62
   4   2  -4  116.97    5.46
  -4  -2   4  124.92    5.64
  -2  -2   4 5674.52  243.16
  -2   2   4 5594.24  250.34
   2  -2  -4 5424.57  244.67
   2  -2  -4 5456.96  244.90
  -2   2   4 5762.43  243.94
   2   2  -4 6222.81  249.54
  -2   2   4 5535.51  244.11
   2  -2  -4 5602.14  249.93
   2  -2  -4 6006.53  250.88
  -2  -2   4 5858.44  249.84
  -2  -2   4 5631.46  249.63
   2   2  -4 5753.79  243.37
  -2   2   4 6495.29  250.37
   2   2  -4 5805.47  249.98
   0   2  -4 1052.15   43.08
   0   2   4 1048.54   42.97
   0  -2   4 1009.69   41.84
   0  -2  -4  972.89   43.15
   0   2  -4 1029.41   43.06
   0   2  -4 1000.64   43.01
   0   2   4  915.45   42.20
   0   2  -4  986.70   41.85
   0   2   4  980.96   42.26
   0  -2   4  987.99   43.05
   0  -2   4  995.02   42.97
   0   2   4  952.21   42.98
   0  -2  -4  913.34   43.03
  -2  -2  -4  512.61   22.97
   2  -2   4  534.67   23.07
   2   2   4  526.94   23.01
  -2   2  -4  536.38   23.09
   2  -2   4  501.69   23.11
  -2   2  -4  572.03   23.20
  -2  -2  -4  518.42   22.98
   2   2   4  508.03   22.39
  -2   2  -4  520.32   22.44
  -4   2  -4    1.71    0.53
  -4  -2  -4    2.48    0.48
   4  -2   4    4.72    0.77
   4  -2   4    2.34    0.63
  -4   2  -4    2.15    0.58
   4   2   4    2.50    0.54
   4   2   4    2.11    0.59
  -4  -2  -4    1.45    0.51
   6  -2   4 1004.12   46.15
   6  -2   4 1103.41   46.13
  -6   2  -4 1127.15   44.88
   6   2   4 1039.55   44.74
  -6  -2  -4 1009.06   45.93
  -6   2  -4 1023.86   46.08
   6   2   4 1074.87   46.08
   8  -2   4  524.10   22.59
   8   2   4  530.28   23.32
  -8  -2  -4  500.39   23.12
   8  -2   4  492.11   23.34
  -8   2  -4  520.11   23.31
  -8   2  -4  563.85   22.70
   8   2   4  515.32   22.53
 -10  -2  -4   33.46    2.48
 -10   2  -4   33.91    2.65
  10  -2   4   34.01    2.67
  10   2   4   33.18    2.66
  10  -2   4   40.16    2.61
  10   2   4   35.08    2.47
 -10  -2  -4   33.54    2.44
 -10   2  -4   36.13    2.59
 -12  -2  -4  132.82    7.05
  12  -2   4  133.72    7.33
  12   2   4  137.79    6.89
 -12  -2  -4  136.91    7.03
  12  -2   4  142.21    6.92
  12   2   4  144.20    7.34
 -12   2  -4  132.23    7.16
 -14   2  -4    4.74    1.58
 -14  -2  -4    5.31    1.52
 -14  -2  -4    5.56    1.59
  14   2   4    4.39    1.68
  14  -2   4    6.73    1.71
  14  -2   4    3.94    1.38
  14   2   4    7.78    1.62
  16   2   4   -0.75    1.68
 -16  -2  -4   -0.91    1.48
  16   2   4    1.94    1.61
  16  -2   4    0.06    1.65
 -16   2  -4   -1.41    1.40
 -18   2  -4    8.59    2.10
  18   2   4    6.67    2.07
  18   2   4    6.39    1.94
 -18  -2  -4    8.24    1.95
  18  -2   4    8.17    2.14
  20  -2   4   10.42    2.48
 -20  -2  -4    9.54    2.26
 -20   2  -4   12.30    2.52
 -22  -2  -4    4.04    2.08
  22  -2   4    2.89    2.03
 -22   2  -4    3.54    1.93
 -24   2  -4    4.39    2.54
 -24  -2  -4   -1.76    1.94
  24  -2   4    4.37    2.56
 -23  -3   4    0.53    1.81
  23  -3  -4    0.96    1.98
 -23   3   4   -0.04    1.99
  21  -3  -4   16.24    2.82
 -21   3   4   11.77    2.49
 -21  -3   4   15.91    2.61
 -19  -3   4   78.24    5.37
  19   3  -4   81.38    5.87
  19  -3  -4   73.26    5.51
  19   3  -4   79.21    5.30
 -19   3   4   74.64    5.48
  17   3  -4   42.96    3.73
 -17  -3   4   38.65    3.56
  17   3  -4   47.25    4.17
  17  -3  -4   36.04    3.58
 -17   3   4   42.23    3.91
  15   3  -4   78.09    4.92
 -15  -3   4   80.97    4.98
 -15   3   4   73.30    4.94
  15   3  -4   82.30    5.16
  15  -3  -4   74.51    5.03
 -13  -3   4   13.27    1.88
 -13   3   4   14.17    1.90
 -13   3   4   14.21    1.95
  13  -3  -4   16.69    1.89
  13   3  -4   15.44    1.85
 -13  -3   4   15.33    1.92
  13   3  -4   17.90    2.18
  13  -3  -4   15.26    2.03
  13  -3  -4   14.19    1.98
  13   3  -4   12.94    1.88
  11   3  -4  277.27   13.30
  11  -3  -4  277.15   12.64
  11  -3  -4  298.12   13.37
 -11   3   4  282.10   12.86
  11   3  -4  282.48   12.80
 -11  -3   4  273.49   13.17
 -11  -3   4  285.10   13.13
  11   3  -4  276.41   12.81
 -11   3   4  260.63   13.16
  11  -3  -4  277.20   13.25
 -11   3   4  288.59   12.88
  -9  -3   4   36.28    2.54
  -9   3   4   40.50    2.61
  -9   3   4   33.88    2.51
   9   3  -4   36.59    2.48
  -9   3   4   40.98    2.55
   9  -3  -4   34.41    2.57
   9   3  -4   36.32    2.53
   9   3  -4   36.86    2.71
   9  -3  -4   39.29    2.71
  -9  -3   4   35.48    2.58
   9  -3  -4   32.63    2.37
   7  -3  -4    0.39    0.74
  -7   3   4   -0.41    0.71
  -7  -3   4   -1.02    0.67
   7  -3  -4    0.36    0.70
  -7   3   4    0.99    0.77
  -7  -3   4   -0.41    0.65
   7  -3  -4   -0.05    0.63
   7   3  -4   -0.32    0.70
  -7   3   4   -0.27    0.77
   7   3  -4    0.02    0.73
   7   3  -4   -0.12    0.78
   5   3  -4  946.11   40.02
  -5   3   4  927.97   39.94
  -5  -3   4  940.56   38.79
   5   3  -4  916.46   38.89
  -5  -3   4  869.48   39.94
   5   3  -4  946.88   38.91
  -5   3   4  959.67   38.86
   5  -3  -4  905.89   39.93
  -5   3   4  914.95   38.83
   5  -3  -4  813.36   39.86
   3   3  -4  156.02    7.22
  -3  -3   4  153.48    7.22
   3   3  -4  159.88    7.01
   3  -3  -4  153.47    7.08
  -3  -3   4  157.17    6.89
   3  -3  -4  157.78    7.09
  -3   3   4  161.76    7.14
  -3   3   4  150.36    6.86
  -3   3   4  153.77    6.84
  -1   3   4   47.92    2.33
   1   3  -4   47.63    2.39
   1  -3  -4   44.30    2.21
   1   3  -4   44.78    2.46
  -1  -3   4   49.47    2.34
  -1  -3   4   49.86    2.56
   1   3   4   -0.20    0.25
   1  -3   4   -0.12    0.24
   1  -3   4    1.25    0.49
  -1   3  -4    0.64    0.45
   1  -3   4    0.37    0.38
  -1   3  -4   -0.12    0.40
  -3  -3  -4  270.10   12.01
   3  -3   4  294.53   12.25
  -3  -3  -4  263.22   12.01
   3  -3   4  260.81   12.24
   3  -3   4  268.83   11.80
   3   3   4  276.81   12.05
  -3   3  -4  271.90   11.87
  -3   3  -4  282.09   12.25
   3   3   4  257.14   11.72
  -5  -3  -4   11.00    0.99
   5  -3   4   16.36    1.40
  -5   3  -4   14.34    1.30
   5  -3   4   12.77    1.17
  -5   3  -4   14.17    1.29
   5   3   4   13.37    1.17
   5   3   4   11.56    1.06
  -5  -3  -4   13.01    1.08
   5  -3   4   14.19    1.38
   7  -3   4  146.25    7.14
  -7  -3  -4  144.07    6.79
   7   3   4  136.60    6.60
  -7  -3  -4  136.65    6.74
   7  -3   4  145.47    6.74
  -7   3  -4  142.43    6.82
   7  -3   4  155.25    7.13
   7   3   4  150.74    6.99
  -7   3  -4  143.31    7.04
   9   3   4  237.08   11.01
   9  -3   4  258.39   11.57
   9  -3   4  216.02   10.97
  -9  -3  -4  236.48   11.26
  -9  -3  -4  236.79   11.26
   9   3   4  253.51   11.52
   9  -3   4  242.19   11.64
  -9   3  -4  273.93   11.28
  -9   3  -4  248.92   11.55
 -11   3  -4   50.88    3.28
  11  -3   4   44.61    3.37
 -11   3  -4   45.95    3.22
  11   3   4   49.21    3.10
  11   3   4   45.06    3.27
 -11  -3  -4   42.96    3.01
 -13  -3  -4   -1.04    1.05
  13  -3   4   -0.51    1.25
  13   3   4   -1.48    1.11
  13  -3   4    0.38    0.59
 -13  -3  -4   -0.72    0.84
  13   3   4   -1.74    1.22
 -13   3  -4   -0.58    1.27
 -15   3  -4  253.59   12.64
  15   3   4  264.72   12.80
  15  -3   4  254.35   12.78
  15   3   4  256.03   12.13
 -15  -3  -4  243.71   12.32
 -17   3  -4   36.93    3.60
  17  -3   4   40.93    3.66
  17   3   4   42.79    3.46
  17   3   4   38.51    3.77
 -17  -3  -4   35.48    3.23
 -19  -3  -4    9.78    2.01
  19   3   4   12.52    2.25
 -19   3  -4    9.38    2.31
  19  -3   4    9.44    2.38
 -21   3  -4    5.13    2.25
  21  -3   4    8.76    2.41
 -21  -3  -4    8.49    2.14
 -23   3  -4    2.95    2.15
 -23  -3  -4    5.03    2.27
  23  -3   4    3.48    2.39
  22  -4  -4   -0.17    1.80
 -22  -4   4    2.83    1.98
 -20   4   4    3.74    2.09
 -20  -4   4    8.29    2.08
  20  -4  -4    4.36    2.07
  18  -4  -4   -3.16    1.36
  18   4  -4    0.18    1.54
 -18  -4   4   -0.74    1.50
 -18   4   4   -1.11    1.66
  16  -4  -4    0.56    1.51
  16   4  -4   -0.33    1.48
  16   4  -4   -0.53    1.63
 -16  -4   4    0.65    1.43
 -16   4   4    0.57    1.42
  14  -4  -4   -1.27    1.09
 -14  -4   4    1.00    1.22
 -14   4   4   -0.68    1.22
  14   4  -4    1.62    1.40
  14   4  -4    0.89    1.17
  14   4  -4    0.51    1.39
  12   4  -4   13.37    1.68
  12   4  -4   13.88    1.87
  12   4  -4   10.79    1.66
 -12  -4   4   14.28    1.70
 -12   4   4   13.16    1.77
  12  -4  -4   10.44    1.69
 -12  -4   4    9.89    1.54
  12  -4  -4    9.62    1.79
 -12   4   4   13.59    1.74
 -12   4   4   12.09    1.72
  10   4  -4   22.34    2.06
 -10   4   4   20.66    1.93
  10   4  -4   18.55    1.77
  10  -4  -4   20.58    1.97
 -10  -4   4   14.63    1.73
  10  -4  -4   19.20    1.91
  10   4  -4   21.14    2.01
 -10   4   4   15.79    1.81
 -10   4   4   22.88    2.09
   8   4  -4  148.70    7.44
   8   4  -4  164.77    7.84
   8   4  -4  158.05    7.48
   8  -4  -4  159.91    7.73
  -8   4   4  160.85    7.73
  -8  -4   4  148.58    7.66
  -8   4   4  168.09    7.54
  -8   4   4  162.41    7.51
   6   4  -4 1333.41   58.02
   6   4  -4 1327.93   56.42
   6  -4  -4 1459.81   57.99
  -6   4   4 1368.24   57.97
  -6   4   4 1335.39   56.39
   6  -4  -4 1333.52   57.95
  -6   4   4 1315.95   56.38
   6   4  -4 1301.05   56.41
  -6  -4   4 1264.65   57.87
  -6  -4   4 1265.19   57.94
  -4  -4   4  958.80   41.07
  -4  -4   4  910.72   41.13
   4   4  -4  954.33   40.05
  -4   4   4  911.95   39.93
   4  -4  -4  894.40   41.03
   4   4  -4  943.38   41.16
   4  -4  -4  965.55   41.04
  -4   4   4  965.23   39.95
  -4   4   4  976.69   41.09
   2   4  -4  327.17   14.12
   2   4  -4  311.29   14.51
  -2  -4   4  324.34   14.55
  -2  -4   4  324.51   14.46
  -2   4   4  343.35   14.41
   0   4   4    5.31    0.52
   0  -4   4    4.81    0.68
   0  -4   4    5.24    0.67
   0   4  -4    4.52    0.65
   0   4  -4    6.17    0.71
   2  -4   4    5.33    0.77
   2  -4   4    4.09    0.74
  -2   4  -4    7.18    0.83
  -2   4  -4    5.27    0.74
   2  -4   4    6.20    0.64
   2   4   4    6.42    0.60
   2  -4   4    4.06    0.59
   4   4   4  154.73    6.89
   4  -4   4  143.47    7.11
   4  -4   4  146.11    6.75
  -4   4  -4  151.20    6.90
  -4   4  -4  156.74    7.14
   6   4   4  312.75   13.58
  -6   4  -4  317.80   13.80
  -6  -4  -4  287.44   13.31
   6   4   4  291.10   13.05
   6  -4   4  273.43   13.71
   6  -4   4  346.04   13.86
  -6  -4  -4  275.34   13.28
  -6   4  -4  302.59   13.36
   6  -4   4  310.49   13.23
  -8   4  -4   -0.77    0.83
  -8   4  -4   -0.12    0.79
   8   4   4   -0.89    0.73
   8  -4   4   -0.50    0.70
   8  -4   4    0.29    0.81
   8  -4   4   -0.88    0.77
  -8  -4  -4   -0.32    0.59
   8   4   4   -0.55    0.72
  -8  -4  -4   -0.80    0.60
  10  -4   4   -1.63    0.74
 -10   4  -4   -0.42    1.00
  10   4   4   -2.28    0.87
 -10  -4  -4   -1.80    0.75
  10  -4   4   -0.24    1.03
 -10   4  -4   -1.78    0.87
 -10  -4  -4   -1.16    0.74
  10  -4   4   -0.62    0.92
  10   4   4   -1.16    0.89
  12   4   4   37.15    3.02
 -12  -4  -4   35.53    2.75
 -12  -4  -4   33.30    2.68
  12  -4   4   32.33    3.03
 -12   4  -4   37.57    3.09
  12  -4   4   38.46    2.81
  12   4   4   30.59    2.72
 -12   4  -4   32.97    3.00
  14   4   4    2.54    1.53
  14   4   4    5.34    1.73
 -14  -4  -4    4.67    1.40
 -14   4  -4    3.16    1.67
  14  -4   4    2.97    1.61
 -14  -4  -4    3.43    1.40
  16  -4   4    3.53    1.81
  16   4   4    6.69    1.69
 -16  -4  -4    5.44    1.61
 -16   4  -4    3.97    1.87
  18   4   4   28.08    2.96
  18  -4   4   24.65    3.07
 -18   4  -4   24.30    2.98
 -18  -4  -4   23.13    2.59
  20   4   4   -0.83    1.60
 -20  -4  -4   -1.48    1.33
 -20   4  -4   -0.72    1.68
  20  -4   4   -2.38    1.54
 -22   4  -4    9.43    2.57
  22  -4   4    7.97    2.49
 -22  -4  -4    5.16    2.07
 -23  -5   4   -0.02    1.67
  23  -5  -4   -0.58    1.96
 -21  -5   4    6.15    2.00
  21  -5  -4    3.38    2.12
  19  -5  -4   16.31    2.59
  19   5  -4   18.99    2.72
 -19  -5   4   17.47    2.50
 -17   5   4    7.35    2.09
  17   5  -4    9.20    2.22
  17  -5  -4   10.59    2.11
 -17  -5   4    9.68    1.96
 -15   5   4   -0.75    1.35
 -15  -5   4   -0.34    1.20
  15   5  -4   -0.12    1.53
  15   5  -4    0.36    1.43
  15  -5  -4    1.11    1.33
 -13   5   4    4.84    1.46
  13   5  -4    4.77    1.52
 -13  -5   4    4.08    1.37
  13  -5  -4    0.21    1.25
 -13   5   4    1.38    1.40
  13   5  -4    4.53    1.50
  13   5  -4    3.15    1.30
 -13  -5   4    0.86    0.87
 -11  -5   4   11.27    1.45
 -11   5   4   12.72    1.68
 -11   5   4   11.07    1.60
  11   5  -4   12.50    1.52
  11   5  -4   11.18    1.67
 -11  -5   4    9.88    1.49
  11   5  -4   12.92    1.78
  11  -5  -4   11.04    1.59
 -11   5   4   11.55    1.62
   9   5  -4   18.11    1.83
  -9  -5   4   16.02    1.65
  -9   5   4   17.65    1.70
   9  -5  -4   16.55    1.66
   9   5  -4   15.51    1.58
  -9   5   4   16.69    1.64
  -9  -5   4   18.69    1.77
   9  -5  -4   18.47    1.75
  -9   5   4   16.59    1.69
   9   5  -4   17.90    1.70
   7  -5  -4   44.83    2.84
  -7   5   4   48.22    2.83
  -7  -5   4   49.23    2.84
  -7   5   4   48.82    2.87
  -7   5   4   49.71    3.00
   7   5  -4   48.81    2.86
  -7  -5   4   44.45    2.89
   7   5  -4   48.58    3.10
   7  -5  -4   55.46    2.98
   7   5  -4   48.72    2.88
   5   5  -4    6.39    1.07
  -5  -5   4    7.19    1.02
   5  -5  -4    6.20    0.89
  -5   5   4    6.43    0.91
   5  -5  -4    7.49    0.88
  -5   5   4    8.99    1.01
  -5   5   4    6.39    0.93
   5   5  -4    7.42    1.01
  -5  -5   4    8.66    0.94
   3   5  -4   83.99    4.07
   3   5  -4   83.34    4.23
  -3  -5   4   84.26    4.18
  -3  -5   4   87.52    4.11
  -3   5   4   87.45    4.07
  -3   5   4   84.13    3.78
  -3   5   4   77.42    3.77
  -1  -5   4  701.45   29.43
   1   5  -4  667.59   29.48
   1   5  -4  665.03   28.67
  -1  -5   4  657.56   29.46
   1  -5   4   65.52    3.16
  -1   5  -4   59.28    3.07
   1  -5   4   58.76    3.16
  -1   5  -4   58.42    3.19
   3  -5   4    7.89    0.94
   3  -5   4    6.92    0.95
  -3   5  -4    8.07    0.97
  -3   5  -4    7.45    0.94
   3  -5   4    7.40    0.94
  -5   5  -4   31.30    2.10
  -5   5  -4   28.50    2.13
   5  -5   4   25.64    2.07
   5   5   4   32.70    1.90
   7  -5   4    0.34    0.79
   7   5   4    1.21    0.75
  -7   5  -4   -0.84    0.74
  -7   5  -4   -0.49    0.83
  -7  -5  -4   -0.06    0.39
   7   5   4   -0.35    0.59
   7  -5   4    0.08    0.74
  -7  -5  -4   -0.47    0.38
  -9  -5  -4   80.62    4.24
  -9   5  -4   88.63    4.89
   9  -5   4   92.69    4.91
   9   5   4   87.37    4.67
  -9  -5  -4   81.49    4.25
   9   5   4   83.43    4.37
   9  -5   4   83.39    4.82
  -9   5  -4   89.08    4.70
 -11   5  -4   70.27    4.22
 -11   5  -4   65.55    4.28
 -11  -5  -4   61.30    3.70
  11   5   4   59.04    3.83
  11  -5   4   65.23    4.26
  11  -5   4   73.75    4.37
  11   5   4   71.27    4.27
 -11  -5  -4   70.09    3.83
 -13   5  -4  287.29   13.59
  13   5   4  287.52   13.49
 -13  -5  -4  269.00   12.96
  13  -5   4  271.74   13.56
  13   5   4  271.63   12.90
 -13  -5  -4  284.11   13.01
  15   5   4    0.76    1.44
 -15  -5  -4    0.08    1.16
  15  -5   4   -0.13    1.42
 -15   5  -4    0.32    1.51
  17   5   4   28.37    2.79
  17  -5   4   29.00    3.10
 -17  -5  -4   25.13    2.52
 -17   5  -4   24.35    2.86
  19   5   4    0.77    1.62
 -19   5  -4    1.95    1.69
 -19  -5  -4    4.03    1.59
  19  -5   4    1.97    1.79
  21   5   4   18.02    2.92
 -21  -5  -4   14.43    2.34
  21  -5   4   15.98    2.85
 -21   5  -4   22.78    3.19
 -23  -5  -4    0.75    1.75
  23  -5   4    0.31    2.11
 -22  -6   4    4.91    1.99
  22  -6  -4    1.88    2.00
 -20  -6   4    2.09    1.59
  20   6  -4    0.42    1.90
  20  -6  -4    2.00    1.87
  18   6  -4   -1.13    1.67
 -18  -6   4    1.49    1.47
  18  -6  -4    0.22    1.52
  16   6  -4    3.17    1.75
  16  -6  -4    2.78    1.72
 -16  -6   4    7.13    1.74
  14  -6  -4    1.96    1.34
 -14  -6   4    1.21    1.29
 -14   6   4    3.47    1.54
  14   6  -4    2.66    1.48
 -12  -6   4    0.26    1.07
  12   6  -4    1.50    1.30
  12   6  -4   -0.49    1.12
  12  -6  -4    1.52    1.16
 -12  -6   4    0.29    1.04
  12  -6  -4    0.21    1.23
  12   6  -4   -2.19    1.05
 -12   6   4   -0.13    1.17
 -12   6   4   -1.13    1.13
 -10  -6   4    1.40    0.88
 -10   6   4    2.53    1.11
 -10   6   4    3.87    1.20
  10  -6  -4    2.42    1.10
  10   6  -4    1.67    1.16
  10   6  -4    2.59    1.03
  10   6  -4    2.61    1.25
  10  -6  -4    3.16    1.02
 -10   6   4    2.91    1.14
 -10  -6   4    1.82    0.92
  -8  -6   4    1.88    0.82
  -8   6   4    2.05    1.08
   8  -6  -4   -0.87    0.89
   8   6  -4    0.13    0.88
  -8  -6   4    0.98    0.83
   8  -6  -4   -0.95    0.79
  -8   6   4    0.70    1.04
  -8   6   4   -0.34    1.00
   8   6  -4    1.68    1.06
   8   6  -4    0.13    0.96
  -6   6   4   39.09    2.30
  -6  -6   4   36.19    2.25
  -6   6   4   40.37    2.47
  -6  -6   4   33.47    2.29
   6   6  -4   33.45    2.32
  -6   6   4   35.61    2.30
   6   6  -4   40.81    2.60
   6  -6  -4   40.03    2.25
   6  -6  -4   33.79    2.16
  -4  -6   4  157.55    7.35
  -4   6   4  165.78    7.06
   4   6  -4  153.54    7.22
  -4   6   4  159.91    7.39
   4   6  -4  163.43    7.53
  -4  -6   4  165.05    7.30
  -4   6   4  145.92    7.02
  -2  -6   4   31.15    1.92
  -2  -6   4   32.18    1.86
   2   6  -4   32.81    1.94
   2   6  -4   30.78    2.05
   0  -6   4   50.11    2.64
   0  -6   4   48.48    2.64
   0   6  -4   48.04    2.60
   0   6  -4   48.36    2.71
   2  -6   4   37.42    2.29
  -2   6  -4   35.75    2.22
   2  -6   4   37.49    2.26
  -2   6  -4   38.67    2.35
   4  -6   4  123.51    6.30
  -4   6  -4  127.46    6.39
  -4   6  -4  129.12    6.16
   4  -6   4  148.58    6.44
   4  -6   4  124.19    6.30
  -6   6  -4   59.33    3.50
   6  -6   4   55.01    3.33
   6   6   4   50.59    2.78
   6  -6   4   68.47    3.50
  -6   6  -4   61.43    3.38
  -8   6  -4   27.89    2.30
   8  -6   4   22.12    2.05
   8   6   4   20.51    1.74
   8   6   4   21.70    1.92
  -8   6  -4   22.47    2.17
 -10  -6  -4   12.97    1.32
  10   6   4   16.30    1.79
 -10   6  -4   16.23    1.96
  10  -6   4   16.47    1.87
 -10  -6  -4   13.22    1.19
  10  -6   4   14.91    1.84
 -10   6  -4   16.74    1.97
  10   6   4   13.96    1.56
 -12   6  -4   47.53    3.61
 -12  -6  -4   45.30    2.76
  12  -6   4   41.27    3.36
  12   6   4   42.79    3.18
 -12  -6  -4   39.18    2.71
 -14   6  -4   16.72    2.29
 -14  -6  -4   15.95    1.78
 -14  -6  -4   17.67    1.79
  14   6   4   18.23    2.19
  14  -6   4   20.16    2.41
  16   6   4   28.98    2.85
  16  -6   4   31.11    3.09
 -16  -6  -4   24.00    2.36
 -16   6  -4   26.60    3.05
  18   6   4   -0.54    1.62
  18  -6   4    1.31    1.67
 -18  -6  -4   -0.55    1.25
  20   6   4   -1.85    1.59
 -20  -6  -4    0.02    1.42
  20  -6   4    2.53    1.91
 -22  -6  -4    1.16    1.62
  22   6   4    3.67    2.26
  22  -6   4    3.33    2.23
  21  -7  -4   -0.07    1.97
 -21  -7   4    0.48    1.71
  21   7  -4   -2.18    1.95
  19  -7  -4   -2.74    1.32
  19   7  -4    1.34    1.88
 -19  -7   4    2.34    1.52
  17   7  -4    6.53    2.02
  17  -7  -4    7.36    1.89
 -17  -7   4    4.77    1.54
  15  -7  -4   79.90    4.92
 -15  -7   4   68.63    4.49
  15   7  -4   75.59    4.93
  13  -7  -4  143.21    7.57
 -13  -7   4  153.62    7.31
 -13  -7   4  138.47    7.28
  13   7  -4  144.45    7.33
  13   7  -4  136.72    7.46
 -11  -7   4   35.87    2.71
 -11   7   4   39.65    2.98
 -11  -7   4   43.08    2.73
  11   7  -4   36.02    2.86
  11  -7  -4   43.87    3.04
  11   7  -4   38.43    3.08
 -11   7   4   44.95    3.15
  11  -7  -4   40.39    2.99
  -9  -7   4   70.08    3.76
   9   7  -4   70.41    3.97
   9  -7  -4   70.68    3.95
   9  -7  -4   73.36    4.00
   9   7  -4   69.34    4.04
  -9   7   4   69.47    4.15
  -9   7   4   70.31    4.02
  -9  -7   4   63.68    3.78
  -9   7   4   74.25    4.15
   9   7  -4   76.14    4.34
  -7   7   4   -1.02    0.96
  -7   7   4   -2.50    0.79
  -7   7   4   -0.66    0.94
  -7  -7   4    0.28    0.71
   7  -7  -4   -0.86    0.71
   7   7  -4   -0.73    0.79
   7  -7  -4   -0.09    0.67
   7   7  -4    0.58    0.97
   7   7  -4    2.19    1.00
   5   7  -4   71.32    3.80
  -5  -7   4   69.16    3.46
   5   7  -4   67.33    3.56
  -5   7   4   67.19    3.65
  -5   7   4   68.79    3.44
  -5  -7   4   75.33    3.45
  -5   7   4   62.83    3.43
  -3  -7   4   11.40    1.05
   3   7  -4   10.79    1.18
  -3  -7   4   11.98    1.05
   3   7  -4   11.81    1.11
   1   7  -4   15.67    1.42
   1   7  -4   13.51    1.20
  -1  -7   4   13.65    1.16
  -1  -7   4   14.84    1.19
   1  -7   4  299.18   12.66
  -1   7  -4  281.44   12.41
   1  -7   4  272.39   12.61
  -1   7  -4  275.52   12.78
  -3   7  -4    0.16    0.67
  -3   7  -4    0.03    0.72
   3  -7   4    0.74    0.71
   3  -7   4    1.13    0.71
  -5   7  -4   12.88    1.40
   5  -7   4   12.82    1.37
   5  -7   4   11.83    1.30
   5  -7   4   13.48    1.38
  -5   7  -4   11.52    1.44
   7   7   4   37.93    2.25
  -7   7  -4   41.49    2.85
  -7   7  -4   41.66    3.03
   7  -7   4   47.84    2.98
   7  -7   4   39.11    2.74
  -9   7  -4   28.09    2.59
  -9   7  -4   25.28    2.34
   9   7   4   20.09    2.03
   9  -7   4   28.68    2.58
   9  -7   4   28.00    2.47
 -11   7  -4   39.29    3.22
  11   7   4   31.50    2.69
  11  -7   4   37.35    2.96
  13   7   4    6.30    1.59
  13  -7   4    5.96    1.65
 -13  -7  -4    5.45    0.95
 -13  -7  -4    6.65    1.06
 -13   7  -4    6.05    1.80
  15  -7   4    9.56    2.02
  15   7   4   10.39    2.05
  17  -7   4   25.78    3.02
 -17  -7  -4   25.89    2.32
  17   7   4   21.14    2.68
  19   7   4    2.77    1.79
  19  -7   4    0.79    1.78
 -19  -7  -4    5.09    1.43
 -21  -7  -4    9.17    1.75
  21  -7   4    7.23    2.39
  21   7   4    8.98    2.35
  20   8  -4    3.02    2.17
  20  -8  -4   -1.62    1.69
 -20  -8   4    1.00    1.43
  18   8  -4   -1.64    1.80
  18  -8  -4   -0.79    1.51
 -18  -8   4   -0.37    1.29
  16   8  -4   22.59    2.74
  16  -8  -4   21.13    2.52
 -16  -8   4   19.86    2.12
  14   8  -4    8.21    1.82
  14  -8  -4    6.13    1.63
 -14  -8   4    5.45    1.31
 -12  -8   4    8.19    1.28
  12   8  -4    6.89    1.68
 -12  -8   4   10.55    1.27
  12  -8  -4    6.71    1.50
  12   8  -4    7.36    1.53
  10   8  -4  113.22    6.03
 -10  -8   4  116.27    5.74
  10   8  -4  120.68    6.17
  10  -8  -4  122.64    6.00
  10  -8  -4  118.70    5.96
 -10  -8   4  115.37    5.79
 -10   8   4  123.97    6.26
 -10   8   4  118.83    6.13
   8   8  -4    1.07    1.07
   8  -8  -4    0.07    0.72
  -8   8   4   -0.11    1.11
   8   8  -4    1.83    0.99
  -8   8   4   -0.57    0.90
   8  -8  -4   -0.92    0.73
  -8  -8   4    0.60    0.72
  -6   8   4   43.11    2.72
  -6   8   4   43.17    2.50
  -6   8   4   41.92    2.61
  -6  -8   4   41.74    2.20
   6   8  -4   44.36    2.87
   6   8  -4   40.52    2.60
   4   8  -4   33.50    2.24
   4   8  -4   30.50    2.03
  -4   8   4   26.47    1.79
  -4   8   4   32.34    1.78
   2   8  -4    3.05    0.77
   2   8  -4    3.50    0.92
   0   8  -4    3.85    0.94
   0  -8   4    3.04    0.51
   0   8  -4    2.48    0.79
  -2   8  -4  142.20    6.97
   2  -8   4  139.53    6.66
   2  -8   4  153.89    6.71
  -2   8  -4  139.89    6.75
  -4   8  -4   97.32    5.21
   4  -8   4   92.93    4.92
  -4   8  -4   99.97    5.03
   4  -8   4  105.17    4.99
   6  -8   4   92.09    4.83
  -6   8  -4   87.75    5.01
   6  -8   4   93.08    4.83
  -6   8  -4   90.70    4.88
   8  -8   4   83.60    4.38
  -8   8  -4   79.55    4.38
   8   8   4   59.80    3.59
   8  -8   4   69.23    4.11
  -8   8  -4   73.93    4.44
 -10   8  -4   -0.57    1.34
  10   8   4    1.25    1.07
  10  -8   4    0.33    1.07
  12   8   4   23.48    2.30
  12  -8   4   28.42    2.79
  14   8   4    6.87    1.65
  14  -8   4    7.70    1.84
  16   8   4    3.20    1.68
  16  -8   4    2.12    1.70
 -16  -8  -4    3.91    0.79
 -16  -8  -4    3.59    0.91
  18  -8   4    1.34    1.70
 -18  -8  -4    3.09    1.05
  18   8   4    2.84    1.85
 -20  -8  -4   -0.14    1.02
  20   8   4    2.56    2.02
  20  -8   4    2.05    2.02
  19  -9  -4   -0.25    1.66
  19   9  -4    1.82    2.11
 -19  -9   4   -0.24    1.15
 -17  -9   4   24.23    2.23
  17  -9  -4   22.61    2.63
  17   9  -4   26.97    3.08
 -15  -9   4   25.69    2.15
  15  -9  -4   26.72    2.65
  15   9  -4   25.65    2.79
  13   9  -4   -0.02    1.44
 -13  -9   4   -0.06    0.79
  13  -9  -4   -0.34    1.08
 -13  -9   4    0.54    0.75
 -11  -9   4   20.35    1.45
 -11   9   4   17.72    2.21
  11  -9  -4   15.79    1.64
 -11  -9   4   19.60    1.44
  11  -9  -4   16.51    1.68
  11   9  -4   15.98    1.83
  11   9  -4   18.16    2.09
   9   9  -4    1.96    1.01
   9   9  -4    0.61    1.16
  -9   9   4    2.40    1.11
  -9   9   4    3.04    1.30
   9  -9  -4    2.33    0.71
   9  -9  -4    2.25    0.67
  -7   9   4    8.64    1.44
   7   9  -4   12.26    1.37
  -7   9   4    7.32    1.27
   5   9  -4   47.97    2.86
  -5   9   4   49.40    2.77
  -5   9   4   48.68    2.69
   3   9  -4   21.77    1.68
  -3   9   4   17.84    1.23
   1   9  -4    6.60    1.06
  -1   9  -4    7.50    1.13
  -3   9  -4   30.19    2.20
   3  -9   4   24.89    1.68
   3  -9   4   30.00    1.76
   5  -9   4    0.79    0.83
   5  -9   4    0.43    0.81
  -5   9  -4   -0.04    0.98
  -7   9  -4   15.64    1.87
   7  -9   4   18.91    1.82
   7   9   4   16.16    1.31
   7  -9   4   15.90    1.69
   9  -9   4    9.07    1.67
  -9   9  -4    6.64    1.65
   9  -9   4    8.36    1.52
   9  -9   4    7.34    1.51
  11  -9   4   21.27    2.11
  11   9   4   15.65    1.84
  13  -9   4    3.32    1.42
  13   9   4    6.30    1.56
  15   9   4    1.52    1.59
  15  -9   4    0.63    1.47
  17   9   4    3.42    1.78
  17  -9   4    4.15    1.75
  19   9   4   -1.24    1.78
  19  -9   4   -3.31    1.56
  18  10  -4    7.81    2.31
  18 -10  -4    2.16    1.58
 -18 -10   4    3.67    0.96
  16  10  -4   10.28    2.27
 -16 -10   4   11.43    1.11
  16 -10  -4    9.94    1.79
  14 -10  -4   -0.14    1.00
  14  10  -4    0.99    1.57
  12 -10  -4    3.63    0.92
  12 -10  -4    2.82    0.96
  12  10  -4    3.94    1.53
  10  10  -4    2.09    1.26
  10  10  -4    1.26    1.01
 -10  10   4    3.64    1.31
  -8  10   4   -0.92    1.04
   8  10  -4    0.99    1.10
   8  10  -4    0.23    0.94
  -8  10   4   -0.90    0.87
   6  10  -4   51.00    3.18
  -6  10   4   56.77    3.24
  -6  10   4   58.84    3.18
  -4  10   4   18.42    1.49
  -4  10   4   17.92    1.39
   4  10  -4   18.16    1.73
   2  10  -4    9.01    1.24
   0  10  -4   75.45    4.00
  -2  10  -4    1.56    1.01
  -4  10  -4   29.13    2.46
  -6  10  -4    2.19    1.27
   6 -10   4    3.58    0.98
   6 -10   4    4.07    1.00
  -8  10  -4    0.60    1.35
   8  10   4    0.97    0.85
   8 -10   4    0.79    1.05
   8 -10   4   -0.43    0.99
  10 -10   4    6.57    1.53
  10  10   4    8.37    1.41
  10 -10   4    8.12    1.51
  12 -10   4    1.75    1.29
  12  10   4   -0.87    1.21
  14  10   4    0.49    1.46
  14 -10   4    0.78    1.39
  16  10   4    0.58    1.62
  16 -10   4   -0.78    1.45
  18 -10   4    0.72    1.69
  18  10   4   -1.88    1.65
  17  11  -4    2.44    2.05
  17 -11  -4    6.10    1.45
  15  11  -4   13.60    2.37
  15 -11  -4   12.03    1.48
  13 -11  -4    4.75    0.83
  13  11  -4    6.76    1.82
  11  11  -4   13.48    1.93
   9  11  -4    0.40    1.02
   9  11  -4    4.11    1.25
  -9  11   4    2.12    1.16
   7  11  -4    4.52    1.10
  -7  11   4    3.56    1.11
  -7  11   4    3.52    1.07
   5  11  -4    3.51    1.00
  -5  11   4    5.86    1.06
  -5  11   4    4.16    0.95
  -3  11   4   26.80    1.70
  -3  11   4   25.24    1.61
   3  11  -4   23.71    2.02
   1  11  -4   -1.22    0.85
  -1  11  -4   53.29    3.20
  -3  11  -4   75.79    4.30
  -5  11  -4    1.11    1.24
   7 -11   4   -0.02    0.65
   7  11   4    0.56    0.67
   9 -11   4   24.07    1.92
   9 -11   4   18.57    1.72
   9  11   4   15.98    1.65
  11 -11   4   39.91    2.82
  11  11   4   33.82    2.73
  13 -11   4    8.04    1.66
  13  11   4    8.60    1.70
  13 -11   4    8.92    1.68
  15 -11   4    4.97    1.59
  15  11   4    1.36    1.62
  14  12  -4   -1.01    1.64
  12  12  -4    1.49    1.48
  10  12  -4    2.23    1.39
   8  12  -4   11.85    1.55
   8  12  -4   10.77    1.56
  -8  12   4   14.41    1.72
   6  12  -4   28.68    2.26
  -6  12   4   29.38    2.28
  -4  12   4   34.59    2.30
   4  12  -4   37.24    2.56
  -4  12   4   38.60    2.30
   2  12  -4   25.81    2.10
   0  12  -4    3.75    1.10
  -2  12  -4   -0.84    0.96
  -4  12  -4   10.52    1.69
   8  12   4   27.46    1.90
  10  12   4    8.68    1.46
  10 -12   4   10.18    1.13
  12 -12   4   13.80    1.54
  12  12   4   11.60    1.84
  14  12   4    0.36    1.52
  14 -12   4   -1.58    1.15
  11  13  -4    1.34    1.48
   9  13  -4   -0.13    1.27
   7  13  -4   -0.39    1.00
  -7  13   4   -0.67    0.99
  -5  13   4    0.01    0.90
   5  13  -4    0.16    0.99
  -3  13   4    0.62    0.77
   3  13  -4   -0.86    0.95
   1  13  -4    2.26    1.10
  -1  13  -4    3.40    1.26
  -3  13  -4   11.16    1.74
   7  13   4    3.82    0.83
   9  13   4    8.65    1.31
  11  13   4    3.64    1.38
  11  13   4    2.47    1.33
   8  14  -4    0.49    1.32
  -6  14   4   -0.92    1.08
   4  14  -4   -0.49    1.00
  -4  14   4    0.87    1.07
  -2  14   4    5.04    1.02
   2  14  -4    5.04    1.36
   0  14  -4    0.12    1.22
   8  14   4    1.01    0.93
   8  14   4    1.30    0.97
  -3  15   4    0.61    1.05
  -1  15   4    0.96    0.89
 -24   0   5    1.08    2.19
  24   0  -5    0.48    2.35
  22   0  -5   -0.16    1.75
 -22   0   5    1.30    1.97
  20   0  -5   -0.08    1.79
 -20   0   5    0.97    1.85
 -18   0   5    0.58    1.72
  18   0  -5    0.71    1.55
  16   0  -5   -1.16    1.33
 -16   0   5   -1.11    1.33
  16   0  -5    1.94    1.67
  14   0  -5   -2.10    1.20
  14   0  -5    0.22    1.18
 -14   0   5    1.34    1.26
  12   0  -5   -0.48    1.04
  12   0  -5   -0.54    1.00
 -12   0   5    1.01    1.28
 -10   0   5   -0.40    0.92
 -10   0   5    0.33    0.82
  10   0  -5    0.25    1.00
  10   0  -5   -0.24    0.85
   8   0  -5   -0.59    0.63
   8   0  -5   -0.76    0.62
  -8   0   5   -0.17    0.63
   8   0  -5   -0.55    0.70
  -8   0   5   -0.70    0.59
  -8   0   5   -0.36    0.69
   6   0  -5    0.26    0.61
  -6   0   5   -0.28    0.52
  -6   0   5   -0.08    0.58
   6   0  -5   -0.04    0.54
   6   0  -5    1.02    0.62
   6   0  -5   -0.20    0.63
  -6   0   5    0.10    0.58
  -6   0   5    0.73    0.60
  -4   0   5    0.37    0.40
  -4   0   5   -0.21    0.39
  -4   0   5    0.03    0.48
  -4   0   5    0.03    0.50
   4   0  -5   -0.65    0.40
   4   0  -5   -0.17    0.49
   4   0  -5   -0.19    0.40
   4   0  -5   -0.40    0.41
   2   0  -5   -0.52    0.37
  -2   0   5   -0.84    0.39
  -2   0   5    0.77    0.48
  -2   0   5   -0.16    0.38
   2   0  -5   -0.33    0.37
   2   0  -5   -0.37    0.42
  -2   0   5   -0.89    0.38
   2   0  -5   -0.14    0.23
   0   0   5   -0.60    0.34
   0   0   5   -0.23    0.37
   0   0  -5   -0.36    0.35
   0   0   5   -0.61    0.38
   0   0  -5   -0.21    0.39
   0   0  -5   -0.46    0.36
  -2   0  -5   -0.58    0.43
   2   0   5   -0.92    0.43
  -2   0  -5    0.00    0.40
   2   0   5    0.93    0.56
  -2   0  -5   -0.13    0.50
   2   0   5   -0.38    0.37
   4   0   5   -0.06    0.58
  -4   0  -5   -0.39    0.56
  -4   0  -5   -1.31    0.53
  -4   0  -5   -1.92    0.57
   4   0   5   -0.61    0.56
  -6   0  -5    0.71    0.84
  -6   0  -5   -1.09    0.59
   6   0   5   -0.49    0.79
   6   0   5   -0.66    0.69
   8   0   5    2.30    0.89
  -8   0  -5    0.76    0.89
  -8   0  -5   -0.42    0.83
   8   0   5    1.12    0.91
 -10   0  -5   -0.05    0.90
 -10   0  -5   -0.64    0.82
  10   0   5   -0.01    1.00
  10   0   5    0.29    0.91
  12   0   5   -0.21    0.94
  12   0   5    0.41    1.02
 -12   0  -5   -0.10    0.99
  14   0   5   -0.16    1.12
  14   0   5   -0.84    1.26
 -14   0  -5   -1.19    1.08
  16   0   5   -2.88    1.28
  16   0   5   -1.94    1.54
 -16   0  -5   -3.66    1.21
 -18   0  -5   -0.58    1.46
  18   0   5    0.04    1.38
  20   0   5    1.90    1.78
 -20   0  -5    1.34    1.63
 -22   0  -5   -1.18    1.69
 -24   0  -5    0.73    2.14
 -23   1   5    0.71    1.96
  23  -1  -5    1.57    2.13
  23   1  -5    3.72    2.32
 -23  -1   5    2.86    2.05
 -21  -1   5   11.25    2.53
 -21   1   5    8.43    2.44
  21   1  -5    6.71    2.38
  21  -1  -5    7.79    2.29
  19   1  -5   11.25    2.47
  19  -1  -5    9.67    2.39
 -19   1   5    9.04    2.35
 -19  -1   5   10.13    2.30
  17   1  -5   -2.07    1.70
  17   1  -5    2.73    1.67
  17  -1  -5    3.57    1.75
 -17  -1   5    0.85    1.53
 -17   1   5    5.32    1.93
 -15  -1   5  173.06    9.08
  15   1  -5  173.31    8.70
  15   1  -5  170.11    9.20
 -15   1   5  171.52    9.06
  15  -1  -5  177.35    8.67
  15  -1  -5  164.30    9.10
 -13   1   5   62.13    4.13
 -13  -1   5   56.42    4.02
  13  -1  -5   55.03    4.05
  13   1  -5   51.88    3.90
  13   1  -5   61.02    3.87
  13   1  -5   58.71    3.79
  13  -1  -5   55.97    3.67
 -11   1   5  252.09   11.89
 -11  -1   5  232.89   11.81
  11  -1  -5  243.46   11.86
  11   1  -5  262.30   11.51
 -11   1   5  255.67   11.47
  11   1  -5  243.68   11.43
  11   1  -5  252.17   11.93
 -11   1   5  235.58   11.38
   9  -1  -5   41.68    2.88
  -9   1   5   40.56    2.87
   9   1  -5   40.54    2.70
  -9   1   5   39.58    2.65
   9   1  -5   41.23    2.89
  -9   1   5   43.82    2.78
   9   1  -5   45.21    2.76
   9  -1  -5   42.19    2.90
  -9  -1   5   41.71    2.89
  -9  -1   5   42.70    2.86
   7  -1  -5  203.78    9.42
  -7  -1   5  207.66    9.07
  -7   1   5  189.23    9.32
  -7  -1   5  188.03    9.33
  -7  -1   5  204.31    9.35
   7   1  -5  211.64    9.10
   7   1  -5  199.55    9.39
   7   1  -5  192.22    9.06
  -7   1   5  202.95    9.05
  -7  -1   5  175.61    8.94
   7  -1  -5  196.77    9.36
  -7   1   5  213.78    9.11
   5  -1  -5    6.38    0.78
  -5  -1   5    5.96    0.90
  -5   1   5    5.19    0.81
  -5  -1   5    5.17    0.82
   5  -1  -5    6.09    0.89
  -5   1   5    6.53    0.81
   5  -1  -5    6.03    0.82
   5   1  -5    4.42    0.80
   5   1  -5    5.80    0.86
   5   1  -5    6.65    0.85
   5   1  -5    6.69    0.97
   5  -1  -5    6.52    0.80
  -5   1   5    5.54    0.85
  -5  -1   5    6.20    0.80
  -5  -1   5    7.32    0.86
   3   1  -5   48.96    2.66
  -3  -1   5   46.94    2.76
  -3  -1   5   48.32    2.60
  -3   1   5   53.66    2.64
   3  -1  -5   53.23    2.73
  -3   1   5   54.06    2.75
  -3   1   5   47.77    2.71
   3  -1  -5   48.76    2.74
   3   1  -5   51.64    2.65
   3  -1  -5   49.41    2.52
  -3   1   5   53.76    2.61
  -3  -1   5   53.81    2.75
   3   1  -5   52.88    2.78
   3   1  -5   51.97    2.81
   3  -1  -5   52.72    2.59
   1   1  -5  686.36   30.48
   1   1  -5  685.37   29.59
  -1   1   5  725.34   29.58
  -1  -1   5  645.89   30.45
   1  -1  -5  689.49   30.38
   1   1  -5  686.48   30.42
  -1   1   5  646.67   29.52
  -1   1   5  678.29   30.41
  -1  -1   5  743.78   30.44
  -1   1   5  744.70   30.40
   1  -1  -5  750.33   29.57
   1  -1  -5  683.29   29.50
  -1  -1   5  680.22   29.59
   1  -1   5 4771.33  194.27
   1  -1   5 4424.97  194.46
  -1   1  -5 4402.95  194.17
  -1   1  -5 4491.21  189.01
   1  -1   5 4387.31  194.42
   1   1   5 4660.32  194.56
  -1  -1  -5 4588.05  189.65
  -1   1  -5 4463.00  194.13
   1   1   5 4324.23  189.94
   1   1   5 4473.48  194.87
   1  -1   5 4472.66  189.34
  -1  -1  -5 4527.94  189.40
  -1  -1  -5 4447.43  194.51
   3   1   5 2556.21  111.22
  -3   1  -5 2594.84  114.26
   3  -1   5 2626.51  111.22
   3  -1   5 2775.44  114.25
  -3  -1  -5 2470.06  114.20
  -3   1  -5 2661.36  111.21
  -3   1  -5 2771.60  114.34
   3   1   5 2693.66  114.32
   3  -1   5 2614.88  114.34
  -5   1  -5  477.28   19.55
  -5  -1  -5  448.28   20.06
   5   1   5  437.00   19.45
   5  -1   5  447.53   19.51
  -5  -1  -5  427.87   19.97
   5  -1   5  445.46   20.19
   5  -1   5  457.62   20.09
   5   1   5  457.66   20.13
  -5   1  -5  480.31   20.24
  -5   1  -5  442.08   20.09
   7   1   5   80.27    4.13
  -7   1  -5   89.32    4.26
  -7  -1  -5   74.45    4.20
   7  -1   5   80.89    4.18
   7  -1   5   78.99    4.47
   7   1   5   82.27    4.37
  -7   1  -5   84.93    4.48
  -7  -1  -5   83.94    4.35
  -7   1  -5   81.75    4.34
   9  -1   5    1.32    0.86
   9  -1   5    0.99    1.00
   9   1   5    0.10    0.84
  -9   1  -5   -0.09    0.88
   9   1   5    0.44    0.85
  -9  -1  -5    0.66    0.89
  -9  -1  -5   -0.27    0.84
 -11  -1  -5   28.61    2.43
  11   1   5   22.00    2.09
  11  -1   5   25.09    2.17
  11   1   5   26.60    2.44
 -11  -1  -5   24.27    2.24
  11  -1   5   21.94    2.18
 -11   1  -5   22.23    2.17
 -13  -1  -5   58.23    4.02
  13   1   5   60.52    3.82
  13  -1   5   65.37    4.30
 -13  -1  -5   58.39    3.89
 -13   1  -5   58.68    4.06
  13  -1   5   60.46    3.81
  13   1   5   62.53    4.20
  15  -1   5   -0.78    1.25
 -15   1  -5    0.31    1.29
 -15  -1  -5   -0.10    1.17
  15  -1   5    0.40    1.37
  15   1   5    1.27    1.32
  15   1   5    0.81    1.39
 -17  -1  -5    1.80    1.55
  17   1   5    1.97    1.64
 -17   1  -5   -1.15    1.30
  17   1   5    1.45    1.52
  17  -1   5    3.17    1.84
  19  -1   5   -0.73    1.46
 -19  -1  -5   -0.82    1.49
  19   1   5    3.80    2.07
 -19   1  -5    3.28    1.81
  21  -1   5   -0.20    1.64
 -21  -1  -5    0.60    1.72
 -21   1  -5    0.20    1.76
  23  -1   5    2.58    2.21
 -23  -1  -5    1.09    1.92
 -23   1  -5   -3.50    1.66
  24  -2  -5    3.83    2.37
 -24  -2   5    2.50    2.19
 -24   2   5    4.98    2.46
 -22  -2   5    4.61    2.22
 -22   2   5    5.83    2.30
  22  -2  -5    2.11    1.95
  20   2  -5   10.66    2.45
 -20  -2   5    5.68    2.09
 -20   2   5    2.36    1.99
  20  -2  -5    5.17    2.18
  18   2  -5   -2.14    1.40
 -18  -2   5   -0.94    1.50
  18  -2  -5   -0.64    1.58
 -18   2   5    0.16    1.60
  18   2  -5   -1.16    1.54
  16   2  -5  127.76    6.86
  16  -2  -5  124.56    7.16
 -16   2   5  119.72    7.09
 -16  -2   5  121.70    6.99
  16   2  -5  118.26    7.23
 -14  -2   5  117.55    6.71
 -14   2   5  126.58    6.95
  14  -2  -5  117.66    6.89
  14   2  -5  120.35    6.60
  14  -2  -5  125.49    6.50
  14   2  -5  125.33    7.06
  14   2  -5  127.63    6.67
 -12   2   5    1.70    1.18
 -12  -2   5    0.52    1.22
 -12  -2   5    1.04    1.01
  12   2  -5    2.11    1.17
  12   2  -5    1.07    1.19
  12   2  -5    2.67    1.22
  12  -2  -5    2.80    1.20
 -12   2   5    0.57    1.09
 -12   2   5   -0.03    1.19
  12  -2  -5    1.42    1.04
  10  -2  -5   20.83    1.83
  10   2  -5   15.73    1.86
 -10   2   5   18.07    1.74
  10   2  -5   17.85    1.77
 -10  -2   5   19.37    1.78
  10   2  -5   17.57    1.68
 -10   2   5   23.21    2.09
 -10  -2   5   15.25    1.79
  10  -2  -5   18.26    1.97
  10  -2  -5   18.61    1.88
 -10   2   5   16.98    1.78
  -8   2   5  117.42    5.83
  -8   2   5  119.95    5.61
   8  -2  -5  110.64    5.46
   8  -2  -5  114.12    5.81
  -8   2   5  115.36    5.62
   8   2  -5  114.19    5.62
   8  -2  -5  114.16    5.87
  -8  -2   5  111.31    5.51
   8   2  -5  114.79    5.63
  -8  -2   5  111.11    5.74
  -8  -2   5  105.38    5.75
   8   2  -5  114.52    5.88
  -6  -2   5   25.72    1.88
   6   2  -5   22.53    1.80
   6  -2  -5   24.23    1.64
   6   2  -5   21.40    1.74
  -6  -2   5   21.03    1.61
   6  -2  -5   22.72    1.77
  -6   2   5   23.47    1.83
   6  -2  -5   22.12    1.87
   6   2  -5   20.89    1.77
  -6   2   5   24.22    1.74
  -6  -2   5   20.44    1.83
  -6   2   5   21.99    1.65
   4   2  -5 2286.30   99.70
   4  -2  -5 2358.82   99.70
  -4   2   5 2457.34   97.04
   4   2  -5 2274.02   97.02
  -4  -2   5 2140.14   99.68
  -4  -2   5 2273.23   96.98
  -4  -2   5 2416.23   99.67
   4   2  -5 2224.70   97.03
   4  -2  -5 2268.18   96.93
  -4   2   5 2267.89   96.99
  -4   2   5 2341.87   99.68
   2  -2  -5 2832.45  128.75
   2   2  -5 2950.29  128.81
  -2   2   5 2845.01  125.54
  -2   2   5 3183.65  125.49
   2   2  -5 2964.63  125.38
   2  -2  -5 2939.11  125.72
  -2  -2   5 2907.36  128.86
  -2   2   5 3019.87  128.82
  -2  -2   5 2852.91  125.33
   2  -2  -5 3055.58  128.93
  -2  -2   5 3148.04  128.77
   2   2  -5 3034.48  128.82
   0   2  -5  199.25    8.66
   0   2   5  196.31    8.50
   0   2   5  192.54    8.81
   0  -2  -5  197.27    8.76
   0  -2   5  205.65    8.92
   0   2   5  183.17    8.47
   0   2  -5  189.83    8.89
   0  -2  -5  181.86    8.74
   0   2   5  189.37    8.81
   0   2  -5  216.80    9.06
   0   2  -5  212.75    9.04
   0  -2   5  191.02    8.95
   2  -2   5  744.22   33.33
  -2   2  -5  752.61   32.36
   2  -2   5  802.84   33.28
  -2   2  -5  811.68   33.39
  -2   2  -5  763.02   33.28
   2   2   5  751.26   33.19
   2   2   5  736.46   32.25
  -2  -2  -5  745.04   33.13
  -2  -2  -5  741.23   33.14
  -4   2  -5  192.76    8.32
   4   2   5  184.01    8.49
   4  -2   5  188.84    8.66
   4   2   5  182.73    8.16
  -4  -2  -5  172.73    8.33
   4  -2   5  194.49    8.60
  -4  -2  -5  184.88    8.42
  -4   2  -5  180.74    8.57
   6  -2   5    2.96    0.92
  -6  -2  -5    1.84    0.73
  -6  -2  -5    2.12    0.61
   6  -2   5    3.34    0.82
   6  -2   5    4.68    0.95
  -6   2  -5    2.64    0.86
   6   2   5    2.88    0.78
  -6   2  -5    3.08    0.85
   6   2   5    3.52    0.86
   8  -2   5  205.52    9.73
  -8  -2  -5  193.17    9.37
   8   2   5  195.15    9.54
   8  -2   5  199.59    9.18
   8   2   5  202.72    9.18
  -8   2  -5  194.04    9.53
  -8   2  -5  214.06    9.31
  10   2   5   21.67    2.06
 -10  -2  -5   26.74    2.11
  10  -2   5   25.33    2.35
 -10  -2  -5   22.55    2.08
  10  -2   5   21.76    2.03
  10   2   5   21.77    1.98
 -10   2  -5   20.07    2.03
 -12  -2  -5   -0.37    1.02
 -12  -2  -5   -1.37    0.88
  12   2   5   -2.57    0.96
  12   2   5   -0.34    1.06
  12  -2   5   -0.25    1.13
 -12   2  -5    0.90    1.21
  12  -2   5    1.04    1.07
  14   2   5   65.15    4.28
  14  -2   5   66.17    4.61
 -14  -2  -5   73.15    4.50
  14  -2   5   74.48    4.45
  14   2   5   70.51    4.74
 -14  -2  -5   66.51    4.33
 -14   2  -5   65.81    4.63
  16  -2   5  106.91    6.50
  16   2   5  101.90    6.40
 -16   2  -5  105.17    6.24
 -16  -2  -5   98.15    5.97
  16   2   5   97.54    5.86
 -18  -2  -5   25.06    2.78
  18  -2   5   26.72    3.00
  18   2   5   24.93    3.09
 -18   2  -5   21.41    2.86
  18   2   5   25.30    2.76
 -20   2  -5    4.36    2.11
  20  -2   5    5.90    2.08
 -20  -2  -5    6.83    2.05
 -22  -2  -5    5.55    2.06
  22  -2   5    1.12    2.04
 -22   2  -5    2.23    2.06
 -24  -2  -5    1.02    2.07
 -24   2  -5    2.33    2.37
  24  -2   5    0.79    2.36
  23  -3  -5    0.54    1.74
 -23  -3   5   -0.70    1.82
 -23   3   5   -0.84    1.92
  21  -3  -5   -1.95    1.69
 -21  -3   5   -1.03    1.67
 -21   3   5    1.06    1.97
 -19   3   5    8.41    2.17
  19  -3  -5    9.08    2.30
  19   3  -5   13.62    2.57
 -19  -3   5   15.12    2.47
  17  -3  -5   -0.31    1.62
 -17  -3   5   -0.81    1.49
  17   3  -5   -0.52    1.55
  17   3  -5    1.02    1.68
 -17   3   5    1.96    1.66
 -15  -3   5   26.88    2.66
  15  -3  -5   29.09    2.86
 -15   3   5   25.81    2.69
  15   3  -5   29.92    2.78
  15   3  -5   27.63    2.83
 -13   3   5    3.98    1.38
  13   3  -5    5.16    1.49
 -13   3   5    5.75    1.59
  13  -3  -5    7.86    1.59
  13   3  -5    3.97    1.51
  13   3  -5    6.00    1.42
 -13  -3   5    6.58    1.46
 -13  -3   5    2.76    1.36
  13  -3  -5    4.59    1.66
 -13   3   5    5.56    1.44
  13  -3  -5    6.12    1.47
 -11  -3   5   59.90    3.87
 -11   3   5   63.74    3.92
  11   3  -5   61.06    4.06
 -11   3   5   59.82    3.98
  11   3  -5   62.05    3.81
 -11   3   5   64.87    3.84
  11   3  -5   63.02    3.89
  11  -3  -5   64.84    3.70
  11  -3  -5   67.42    4.21
  11  -3  -5   61.00    3.98
 -11  -3   5   54.45    3.87
   9   3  -5  143.05    7.15
   9   3  -5  146.28    7.15
  -9   3   5  154.98    7.20
   9  -3  -5  157.47    7.48
   9  -3  -5  154.73    7.03
  -9   3   5  146.16    7.39
  -9  -3   5  137.00    7.34
  -9  -3   5  149.90    7.34
   9   3  -5  147.45    7.48
   9  -3  -5  142.24    7.36
  -9   3   5  153.88    7.20
  -7  -3   5    0.14    0.77
   7  -3  -5    0.25    0.71
   7  -3  -5    1.96    0.79
  -7  -3   5    0.92    0.71
  -7  -3   5    1.53    0.71
  -7   3   5    0.84    0.68
  -7   3   5    0.74    0.75
   7   3  -5   -0.12    0.73
   7   3  -5    0.70    0.82
   7   3  -5    1.89    0.88
   7  -3  -5    0.85    0.70
  -7   3   5    1.23    0.76
  -5  -3   5   27.89    1.97
   5   3  -5   26.25    1.90
   5  -3  -5   26.86    1.94
   5   3  -5   27.49    1.99
  -5  -3   5   26.15    2.03
  -5   3   5   31.97    2.07
  -5   3   5   26.14    1.81
   5   3  -5   25.56    2.05
   5  -3  -5   25.95    1.93
  -5  -3   5   28.23    1.80
  -5   3   5   26.99    1.81
  -3  -3   5  280.72   12.62
  -3   3   5  280.00   12.07
   3   3  -5  274.34   12.20
   3  -3  -5  283.21   12.42
  -3   3   5  294.81   12.51
  -3  -3   5  287.73   12.13
  -3  -3   5  245.75   12.46
   3  -3  -5  287.39   12.44
  -3   3   5  276.78   12.05
   3   3  -5  274.87   12.57
  -1   3   5  407.19   17.62
   1  -3  -5  408.19   17.61
  -1   3   5  386.22   17.11
   1  -3  -5  383.09   17.56
  -1  -3   5  355.87   17.67
   1   3  -5  419.16   17.29
  -1   3   5  402.66   17.13
  -1  -3   5  418.11   17.83
  -1  -3   5  422.53   17.21
   1   3  -5  404.51   17.76
  -1   3  -5  154.72    7.03
   1  -3   5  148.21    7.28
  -1   3  -5  157.83    7.25
   1   3   5  150.28    7.04
   1  -3   5  156.46    6.97
   1  -3   5  170.64    7.27
   3  -3   5    2.40    0.59
   3   3   5    1.92    0.48
  -3  -3  -5    1.98    0.39
   3  -3   5    0.87    0.57
   3  -3   5    1.98    0.59
  -3   3  -5    1.10    0.60
   3   3   5    1.94    0.39
  -3  -3  -5    1.76    0.36
  -3   3  -5    0.98    0.56
   5  -3   5    4.61    0.82
  -5  -3  -5    4.54    0.61
  -5   3  -5    5.03    0.91
   5  -3   5    3.84    0.79
  -5  -3  -5    4.91    0.66
  -5   3  -5    4.10    0.83
   5   3   5    4.94    0.69
   5  -3   5    4.97    0.93
   5   3   5    5.05    0.78
  -7  -3  -5  155.26    7.42
   7  -3   5  146.45    7.34
  -7   3  -5  177.08    7.58
  -7  -3  -5  160.58    7.49
  -7   3  -5  156.03    7.75
   7  -3   5  170.83    7.79
   7   3   5  159.11    7.64
   7  -3   5  157.53    7.83
   7   3   5  153.84    7.28
  -9   3  -5   98.64    4.81
  -9  -3  -5   86.52    4.57
  -9  -3  -5   85.97    4.62
  -9   3  -5   87.95    4.84
   9   3   5   88.95    4.89
   9   3   5   82.14    4.48
   9  -3   5   86.62    4.92
 -11  -3  -5   18.46    1.85
  11   3   5   18.90    2.05
 -11   3  -5   22.55    2.21
  11   3   5   19.77    1.87
  11  -3   5   22.41    2.18
 -11   3  -5   21.91    2.13
 -13   3  -5   99.27    5.78
  13  -3   5   93.64    5.79
  13   3   5   97.95    5.44
  13   3   5  102.17    5.87
 -13  -3  -5  100.86    5.52
  15   3   5  203.39   10.05
 -15  -3  -5  195.23   10.20
  15  -3   5  205.89   10.70
  15   3   5  207.56   10.62
 -15   3  -5  207.47   10.64
 -17  -3  -5   -1.31    1.32
  17   3   5   -0.54    1.36
 -17   3  -5   -0.96    1.51
  17  -3   5    0.52    1.43
  19  -3   5   -2.29    1.60
  19   3   5    1.67    1.65
 -19  -3  -5    3.88    1.78
 -19   3  -5   -1.83    1.65
 -21   3  -5    1.43    1.87
  21  -3   5    0.52    1.93
 -21  -3  -5    1.23    1.71
 -23  -3  -5    0.50    1.92
  23  -3   5    4.30    2.51
 -23   3  -5   -0.58    2.02
  22  -4  -5   -0.81    1.74
 -22  -4   5   -1.84    1.71
 -20   4   5   18.61    2.80
 -20  -4   5   12.08    2.39
  20  -4  -5   13.53    2.58
 -18  -4   5   14.69    2.39
  18  -4  -5   14.55    2.48
 -18   4   5   13.69    2.49
  18   4  -5   18.55    2.61
 -16   4   5  105.20    6.59
  16  -4  -5  118.37    6.71
  16   4  -5  113.88    6.87
 -16  -4   5  101.06    6.33
  16   4  -5  113.95    6.50
  14   4  -5   29.23    2.78
 -14   4   5   25.52    2.61
  14   4  -5   23.68    2.56
 -14  -4   5   24.51    2.40
  14  -4  -5   21.93    2.48
  12   4  -5    7.72    1.45
 -12  -4   5    7.81    1.40
 -12   4   5    8.10    1.55
 -12  -4   5    5.78    1.35
  12  -4  -5    9.63    1.66
  12   4  -5    9.32    1.68
  12   4  -5    9.31    1.66
  12  -4  -5    8.65    1.56
 -12   4   5    8.23    1.57
 -12   4   5    5.84    1.51
 -10  -4   5    2.66    0.96
  10  -4  -5    3.14    1.12
 -10   4   5    3.07    1.03
  10  -4  -5    3.92    1.13
  10   4  -5    5.99    1.18
  10   4  -5    4.02    1.21
 -10   4   5    1.43    1.02
 -10   4   5    3.62    1.15
 -10  -4   5    5.03    1.20
  10   4  -5    2.30    1.19
  -8   4   5   95.01    4.70
   8   4  -5   89.09    4.61
  -8   4   5   88.55    4.58
   8   4  -5   86.78    4.62
  -8  -4   5   78.13    4.68
   8  -4  -5   91.44    4.76
   8   4  -5   91.10    4.88
  -8   4   5   87.79    4.73
   6  -4  -5   35.08    2.31
  -6   4   5   36.31    2.23
  -6   4   5   37.44    2.28
  -6   4   5   36.26    2.34
   6   4  -5   36.18    2.37
   6  -4  -5   33.15    2.27
   6   4  -5   34.01    2.28
   6   4  -5   34.33    2.47
  -6  -4   5   29.73    2.39
  -4   4   5  566.70   24.80
  -4  -4   5  566.53   25.66
   4  -4  -5  599.37   25.49
   4  -4  -5  568.55   25.48
  -4   4   5  583.37   24.80
   4   4  -5  586.18   24.96
  -4   4   5  609.11   25.57
   4   4  -5  569.19   25.66
  -2   4   5 1062.17   42.79
   2   4  -5  966.28   42.89
   2   4  -5  983.20   41.75
  -2   4   5  954.53   41.78
  -2   4   5  934.88   41.75
  -2  -4   5  997.13   42.94
   0   4   5   20.50    1.25
   0   4  -5   24.28    1.49
   0   4  -5   21.04    1.52
   0   4   5   20.02    1.26
   0  -4   5   21.67    1.54
   0  -4   5   22.44    1.35
   2  -4   5   64.00    2.99
  -2   4  -5   58.13    3.07
  -2   4  -5   59.80    3.19
   2   4   5   60.40    2.90
   2  -4   5   56.08    3.20
  -4   4  -5   62.15    3.42
   4   4   5   63.42    3.19
   4   4   5   58.44    2.88
   4  -4   5   61.84    3.47
  -4   4  -5   61.32    3.32
   4  -4   5   61.54    3.18
   4  -4   5   72.41    3.49
  -6   4  -5   50.34    2.93
   6   4   5   45.85    2.59
   6   4   5   53.16    2.91
   6  -4   5   49.04    2.76
  -6  -4  -5   46.50    2.56
   6  -4   5   50.84    3.08
  -6   4  -5   52.82    3.09
   6  -4   5   59.46    3.15
  -6  -4  -5   45.69    2.52
  -8   4  -5  116.56    6.01
  -8   4  -5  125.53    5.85
  -8  -4  -5  117.71    5.58
   8  -4   5   95.52    5.84
   8   4   5  109.53    5.80
   8   4   5  109.11    5.47
   8  -4   5  120.89    5.66
   8  -4   5  133.41    6.12
  -8  -4  -5  108.73    5.49
  10  -4   5   22.48    2.21
 -10   4  -5   25.35    2.33
  10  -4   5   19.74    1.88
  10  -4   5   25.99    2.43
 -10  -4  -5   24.44    2.04
  10   4   5   24.72    2.00
  10   4   5   23.19    2.30
 -10   4  -5   24.46    2.26
 -10  -4  -5   23.86    1.92
  12   4   5   25.44    2.36
 -12   4  -5   20.42    2.32
  12  -4   5   22.55    2.08
 -12  -4  -5   19.70    1.93
  12   4   5   17.73    2.00
  12  -4   5   21.44    2.35
 -12  -4  -5   19.02    1.98
 -12   4  -5   21.13    2.27
  14  -4   5   77.26    5.08
 -14  -4  -5   78.99    4.62
  14   4   5   77.89    5.02
 -14  -4  -5   76.94    4.57
  14   4   5   70.16    4.54
 -14   4  -5   73.77    5.05
 -16   4  -5   15.82    2.34
 -16  -4  -5   17.61    2.12
  16   4   5   20.03    2.30
  16  -4   5   13.28    2.41
  18   4   5    5.52    1.81
 -18  -4  -5    5.17    1.68
  18  -4   5    6.03    1.97
 -18   4  -5    6.32    2.05
 -20  -4  -5    2.09    1.62
  20  -4   5   -1.65    1.59
  20   4   5    0.99    1.68
 -20   4  -5    1.40    1.83
 -22  -4  -5    7.09    2.08
 -22   4  -5    5.96    2.41
  22  -4   5    4.12    2.31
  23  -5  -5    8.55    2.78
 -23  -5   5    8.28    2.31
 -21  -5   5    6.00    2.00
  21  -5  -5    3.93    2.21
  19   5  -5   -3.01    1.76
  19  -5  -5   -1.50    1.42
 -19  -5   5    0.98    1.60
 -17   5   5    1.54    1.69
  17   5  -5    3.15    1.83
  17  -5  -5    1.03    1.54
 -17  -5   5    4.05    1.74
  15  -5  -5    1.90    1.45
 -15  -5   5    1.46    1.46
  15   5  -5   -0.70    1.53
 -15   5   5    2.73    1.63
  15   5  -5    1.63    1.57
 -13   5   5   19.77    2.22
  13  -5  -5   15.05    1.96
 -13  -5   5   13.42    1.81
 -13   5   5   15.15    2.04
  13   5  -5   16.62    1.93
  13   5  -5   16.56    2.08
 -13   5   5   15.78    2.03
  13   5  -5   13.21    2.04
 -11   5   5   26.56    2.51
  11  -5  -5   27.89    2.37
 -11   5   5   27.98    2.48
  11   5  -5   27.46    2.43
 -11   5   5   28.66    2.50
 -11  -5   5   24.21    2.25
  11   5  -5   27.67    2.55
  11   5  -5   26.28    2.63
   9   5  -5   28.89    2.34
  -9   5   5   29.87    2.25
   9  -5  -5   31.79    2.43
   9   5  -5   30.63    2.48
  -9  -5   5   29.85    2.30
  -9   5   5   32.25    2.42
   9   5  -5   25.30    2.44
  -9   5   5   32.38    2.40
   9  -5  -5   29.18    2.30
  -9  -5   5   27.71    2.30
   7   5  -5  282.82   12.80
  -7   5   5  284.48   12.68
  -7  -5   5  275.02   12.59
   7   5  -5  269.73   12.36
  -7   5   5  281.19   12.32
   7   5  -5  268.04   12.34
  -7   5   5  276.89   12.29
   7  -5  -5  278.30   12.60
  -7  -5   5  249.30   12.60
   7  -5  -5  291.93   12.62
   5  -5  -5   42.27    2.40
   5   5  -5   44.71    2.71
  -5  -5   5   46.87    2.57
  -5   5   5   40.47    2.58
  -5   5   5   37.56    2.35
   5   5  -5   40.46    2.53
  -5  -5   5   42.11    2.58
   5  -5  -5   38.85    2.35
  -5   5   5   39.75    2.35
   3   5  -5  135.55    6.33
  -3   5   5  141.88    6.37
  -3   5   5  120.59    5.98
  -3  -5   5  139.33    6.51
  -3   5   5  135.60    6.00
  -3  -5   5  146.70    6.44
   3   5  -5  135.87    6.55
   1   5  -5  308.36   13.50
  -1  -5   5  312.58   13.82
   1   5  -5  295.68   13.86
  -1  -5   5  307.50   13.88
  -1   5   5  319.34   13.62
  -1   5  -5   35.79    2.24
  -1   5  -5   35.76    2.17
   1  -5   5   38.25    2.22
   1  -5   5   36.72    2.30
   3  -5   5    7.54    0.97
   3  -5   5    9.80    1.13
  -3   5  -5   10.41    1.14
   3  -5   5    9.80    1.13
  -3   5  -5   10.12    1.12
   5  -5   5  266.11   12.49
  -5   5  -5  281.69   12.16
   5   5   5  272.72   12.18
   5   5   5  261.48   11.67
  -5   5  -5  274.66   12.51
   7  -5   5    2.34    0.91
   7   5   5    0.49    0.77
  -7   5  -5    1.71    0.89
  -7   5  -5    2.59    0.96
  -7  -5  -5    1.74    0.45
   7   5   5    1.73    0.73
  -7  -5  -5    1.30    0.43
   7  -5   5    1.11    0.89
  -9  -5  -5    0.07    0.64
   9   5   5    1.05    0.94
  -9   5  -5   -1.06    0.90
  -9  -5  -5   -0.38    0.62
  -9   5  -5    0.42    1.04
   9  -5   5   -0.86    0.90
   9   5   5   -0.54    0.78
   9  -5   5   -0.65    0.83
   9  -5   5    0.28    0.95
  11  -5   5   74.42    4.30
 -11   5  -5   63.74    4.08
 -11  -5  -5   58.13    3.58
  11  -5   5   63.81    3.81
  11   5   5   61.40    3.98
  11   5   5   56.51    3.68
  11  -5   5   61.36    4.13
 -11   5  -5   67.90    4.24
 -11  -5  -5   61.45    3.60
  13   5   5   50.00    3.63
 -13   5  -5   58.68    4.13
 -13  -5  -5   43.09    3.29
 -13  -5  -5   50.71    3.44
  13  -5   5   59.60    4.09
  15  -5   5   10.35    2.10
 -15   5  -5   11.88    2.23
  15   5   5    9.94    1.87
 -15  -5  -5   11.67    1.73
  17  -5   5    6.68    2.00
 -17   5  -5    3.05    1.66
  17   5   5    3.10    1.63
 -17  -5  -5    3.64    1.52
  19   5   5    0.15    1.63
 -19  -5  -5    2.43    1.50
  19  -5   5    0.86    1.86
 -19   5  -5    2.30    1.79
 -21   5  -5   -1.35    1.82
  21   5   5   -1.29    1.82
 -21  -5  -5   -0.95    1.43
  21  -5   5   -0.62    1.85
 -22  -6   5   -2.60    1.50
  22  -6  -5    1.48    2.03
  20   6  -5    4.15    2.15
  20  -6  -5    4.03    2.06
 -20  -6   5    2.05    1.67
  18   6  -5    3.70    1.98
 -18  -6   5    3.40    1.58
  18  -6  -5    3.83    1.81
  16   6  -5   64.02    4.67
  16  -6  -5   69.78    4.65
 -16  -6   5   60.55    4.33
  14  -6  -5   17.57    2.17
 -14  -6   5   17.24    2.05
  14   6  -5   18.17    2.28
 -12  -6   5   13.97    1.72
  12  -6  -5   14.94    1.89
 -12  -6   5   15.09    1.73
  12   6  -5   14.25    1.80
  12   6  -5   16.37    2.07
 -12   6   5   17.80    2.09
  12   6  -5   11.29    1.88
 -12   6   5   12.67    1.90
 -12   6   5   11.52    1.84
  12  -6  -5   16.05    1.90
  10  -6  -5   -0.31    0.87
 -10   6   5    0.13    1.03
  10   6  -5   -0.47    1.03
 -10   6   5   -0.73    1.03
 -10   6   5   -0.76    0.97
 -10  -6   5    0.05    0.87
  10  -6  -5   -0.21    1.02
 -10  -6   5   -0.06    0.92
  10   6  -5    0.05    0.98
  10   6  -5   -0.62    1.11
  -8   6   5  284.06   12.76
   8   6  -5  289.13   13.29
   8  -6  -5  311.79   13.07
  -8  -6   5  283.08   12.99
   8  -6  -5  277.39   13.00
  -8   6   5  283.10   12.81
   8   6  -5  283.61   12.85
  -8  -6   5  267.13   13.01
   8   6  -5  279.56   12.81
  -8   6   5  287.18   13.16
   6   6  -5   33.57    2.26
  -6   6   5   31.39    2.14
  -6   6   5   33.89    2.12
   6  -6  -5   33.05    2.07
  -6  -6   5   33.97    2.19
   6  -6  -5   30.26    1.99
  -6   6   5   33.19    2.24
  -6  -6   5   30.16    2.23
   6   6  -5   37.51    2.50
  -4   6   5  385.23   17.33
  -4   6   5  420.88   17.96
   4   6  -5  390.94   17.56
  -4  -6   5  395.76   17.99
  -4  -6   5  412.82   17.95
   4   6  -5  410.93   18.13
  -4   6   5  412.57   17.35
   2   6  -5  361.26   15.71
  -2  -6   5  364.87   16.09
   2   6  -5  349.08   16.14
  -2  -6   5  366.11   16.04
   0  -6   5  203.22    9.13
   0  -6   5  195.87    9.18
   0   6  -5  194.45    8.94
   0   6  -5  203.44    9.25
   2  -6   5    6.97    1.03
  -2   6  -5    6.04    0.97
   2  -6   5    7.71    1.06
  -2   6  -5    7.91    1.06
   4  -6   5   13.95    1.43
   4  -6   5   15.93    1.48
  -4   6  -5   15.46    1.45
  -4   6  -5   14.69    1.51
   4  -6   5   16.71    1.62
   6  -6   5  100.60    5.19
   6   6   5   97.37    4.53
  -6   6  -5  108.81    5.14
  -6   6  -5  109.37    5.31
   6  -6   5   81.19    5.04
  -8   6  -5    4.39    1.29
  -8   6  -5    4.90    1.26
   8  -6   5    3.50    1.06
   8  -6   5    1.47    1.02
   8   6   5    1.79    0.97
   8   6   5    3.09    0.89
 -10  -6  -5    4.14    0.76
  10   6   5    3.93    1.16
  10   6   5    6.07    1.32
 -10   6  -5    7.44    1.56
 -10  -6  -5    5.26    0.79
  10  -6   5    6.49    1.47
 -10   6  -5    8.01    1.53
  10  -6   5    3.86    1.29
  12   6   5   30.57    2.54
 -12  -6  -5   24.82    2.00
 -12   6  -5   24.66    2.53
 -12  -6  -5   25.26    2.03
  12  -6   5   24.87    2.55
 -14  -6  -5   15.83    1.76
  14   6   5   13.41    2.01
  14  -6   5   17.81    2.39
 -14  -6  -5   17.01    1.73
 -14   6  -5   20.86    2.55
  16  -6   5    3.05    1.66
  16   6   5    3.75    1.70
 -16  -6  -5    3.45    1.34
 -16   6  -5    0.94    1.77
 -18  -6  -5    1.78    1.33
  18  -6   5    0.70    1.65
  18   6   5    0.69    1.59
  20  -6   5   -0.04    1.67
  20   6   5   -2.19    1.70
 -20  -6  -5   -0.62    1.41
 -22  -6  -5    1.51    1.52
  22  -6   5    2.11    2.09
  22   6   5   -1.70    2.00
 -21  -7   5    7.89    2.17
  21  -7  -5    8.35    2.45
 -19  -7   5    4.57    1.77
  19   7  -5   11.19    2.41
  19  -7  -5    7.22    2.17
  17  -7  -5   15.40    2.40
 -17  -7   5   12.60    2.01
  17   7  -5   14.16    2.38
  15  -7  -5    1.43    1.45
  15   7  -5    1.80    1.58
 -15  -7   5    6.15    1.56
 -13  -7   5   20.48    2.09
  13   7  -5   19.13    2.31
  13  -7  -5   16.07    2.09
 -11  -7   5   17.76    1.88
 -11  -7   5   23.42    2.11
 -11   7   5   21.85    2.14
  11   7  -5   17.32    2.07
  11   7  -5   22.12    2.12
 -11   7   5   24.79    2.25
  11  -7  -5   22.92    2.13
  11  -7  -5   19.96    2.01
   9   7  -5   70.36    4.24
  -9  -7   5   69.98    4.06
   9   7  -5   71.52    4.49
   9   7  -5   77.65    4.20
  -9   7   5   79.96    4.38
  -9  -7   5   74.35    4.01
   9  -7  -5   77.67    4.15
   9  -7  -5   74.82    4.08
  -9   7   5   75.75    4.29
  -9   7   5   74.17    4.15
   7   7  -5  154.00    7.31
   7  -7  -5  149.45    7.10
  -7  -7   5  154.63    7.24
   7   7  -5  157.57    7.64
   7  -7  -5  161.68    7.14
  -7  -7   5  145.58    7.28
  -7   7   5  157.10    7.48
  -7   7   5  158.45    7.21
   7   7  -5  146.48    7.31
  -7   7   5  150.80    7.25
   5   7  -5   13.43    1.42
  -5  -7   5   14.50    1.30
  -5   7   5    9.47    1.06
   5   7  -5   11.47    1.28
  -5   7   5   10.96    1.12
  -5   7   5   10.60    1.25
  -5  -7   5   11.15    1.14
  -3  -7   5   10.42    1.01
  -3   7   5    8.52    0.75
   3   7  -5   12.69    1.25
  -3  -7   5   11.74    1.13
   3   7  -5   10.58    1.14
   1   7  -5    0.87    0.73
  -1  -7   5   -0.24    0.60
  -1  -7   5   -0.02    0.67
   1   7  -5   -0.42    0.66
  -1   7  -5    6.98    0.99
  -1   7  -5    5.86    0.98
   1  -7   5    7.03    0.97
   1  -7   5    7.98    1.04
  -3   7  -5    5.38    1.07
   3  -7   5    4.73    1.00
  -3   7  -5    7.65    1.16
   3  -7   5    7.68    1.09
  -5   7  -5   21.54    1.99
   5  -7   5   30.24    2.11
  -5   7  -5   23.97    2.06
   5  -7   5   22.42    1.94
   5  -7   5   19.40    1.87
   7  -7   5    5.46    1.16
   7  -7   5    6.66    1.30
   7   7   5    5.53    0.87
  -7   7  -5    7.13    1.33
  -7   7  -5    6.07    1.24
   9  -7   5  110.01    5.94
  -9   7  -5  117.20    5.93
   9   7   5  101.34    5.38
  -9   7  -5  113.66    6.13
  11   7   5  117.73    6.30
  11  -7   5  128.91    6.92
 -11   7  -5  133.68    7.08
  13  -7   5   18.36    2.38
 -13  -7  -5   25.60    1.75
  13   7   5   19.73    2.26
 -13  -7  -5   20.67    1.73
 -13   7  -5   22.72    2.64
 -15  -7  -5  154.82    7.75
  15   7   5  158.86    8.35
 -15  -7  -5  162.69    7.77
  15  -7   5  175.20    9.01
  17   7   5    8.59    2.01
  17  -7   5    8.47    2.15
 -17  -7  -5    3.45    1.27
 -19  -7  -5    4.25    1.38
  19  -7   5    4.19    2.03
  19   7   5    7.48    2.13
  21   7   5    0.72    2.04
  21  -7   5    3.39    2.05
 -21  -7  -5    1.10    1.40
  20  -8  -5   12.07    2.45
  20   8  -5   15.27    2.79
 -20  -8   5   13.57    2.12
  18  -8  -5   -0.63    1.55
 -18  -8   5    1.59    1.40
  18   8  -5   -1.14    1.71
 -16  -8   5    5.42    1.44
  16   8  -5    4.69    1.86
  16  -8  -5    3.14    1.62
  14   8  -5    3.09    1.65
 -14  -8   5    3.58    1.23
  14  -8  -5    1.97    1.36
 -12  -8   5   98.16    5.41
 -12  -8   5  104.27    5.38
  12   8  -5  100.17    5.78
 -12   8   5  101.61    5.66
  12  -8  -5  111.66    5.67
  12   8  -5  104.36    5.68
  10  -8  -5    0.97    0.91
 -10  -8   5    2.07    0.99
 -10  -8   5    1.65    0.91
 -10   8   5   -1.26    1.15
 -10   8   5   -1.30    1.00
  10   8  -5   -1.58    1.11
  10   8  -5   -0.29    1.02
  10  -8  -5   -1.16    0.93
  -8  -8   5    1.03    0.75
   8  -8  -5   -2.52    0.65
   8   8  -5   -0.38    0.96
   8  -8  -5   -2.13    0.70
  -8   8   5   -2.18    1.03
   8   8  -5   -0.29    1.17
  -8   8   5   -0.37    1.00
  -8  -8   5    0.62    0.80
  -6   8   5   16.61    1.51
  -6   8   5   15.21    1.49
  -6   8   5   17.19    1.64
   6   8  -5   14.99    1.57
  -6  -8   5   15.08    1.40
   6   8  -5   17.71    1.74
  -6  -8   5   15.17    1.37
   4   8  -5   17.16    1.67
  -4   8   5   14.99    1.40
  -4   8   5   14.93    1.35
  -4  -8   5   21.25    1.41
   4   8  -5   19.54    1.92
  -4  -8   5   23.47    1.44
  -2  -8   5   49.21    2.61
  -2  -8   5   51.82    2.67
   2   8  -5   49.96    2.86
   2   8  -5   50.88    3.03
   0   8  -5   48.88    2.92
   0  -8   5   41.90    2.55
   0  -8   5   51.46    2.64
   0   8  -5   48.25    2.80
   2  -8   5  171.22    8.45
  -2   8  -5  183.39    8.48
  -2   8  -5  179.74    8.71
   2  -8   5  197.20    8.54
  -4   8  -5  118.73    6.22
  -4   8  -5  119.70    6.01
   4  -8   5  131.82    6.09
   4  -8   5  113.89    5.96
   6  -8   5    2.16    1.02
  -6   8  -5    2.00    1.15
  -6   8  -5    2.08    1.15
   6  -8   5   -0.59    0.93
   8   8   5    8.50    1.19
  -8   8  -5   10.73    1.67
   8  -8   5   10.49    1.62
  -8   8  -5    9.33    1.66
   8  -8   5   10.47    1.54
  10  -8   5   10.84    1.69
  10   8   5   10.11    1.47
  12  -8   5   23.29    2.46
  12   8   5   17.69    2.05
  14   8   5    0.78    1.29
  14  -8   5   -0.27    1.48
  16  -8   5    7.77    1.97
 -16  -8  -5    5.37    0.84
  16   8   5    2.79    1.74
 -18  -8  -5    1.37    0.92
  18  -8   5    2.24    1.70
  18   8   5    1.51    1.74
  20   8   5    2.36    2.07
  20  -8   5    4.38    2.11
 -20  -8  -5    5.75    1.24
  19  -9  -5    3.09    1.82
  19   9  -5    0.18    1.94
 -19  -9   5    1.45    1.33
  17  -9  -5   -0.13    1.44
 -17  -9   5    2.78    1.34
  17   9  -5    4.04    1.99
 -15  -9   5    5.14    1.32
  15  -9  -5    2.96    1.43
  15   9  -5    6.55    1.93
  13  -9  -5    7.14    1.40
 -13  -9   5    7.72    1.23
  13   9  -5    9.79    1.83
 -11  -9   5   55.16    3.00
  11  -9  -5   53.74    3.16
 -11  -9   5   53.22    3.02
  11   9  -5   49.98    3.49
  11  -9  -5   55.81    3.23
 -11   9   5   56.77    3.61
  11   9  -5   53.10    3.65
 -11   9   5   54.49    3.81
   9   9  -5   -1.03    1.00
  -9   9   5   -0.55    1.08
  -9   9   5   -0.15    0.99
  -9  -9   5   -0.89    0.66
   9   9  -5   -0.97    0.89
  -9  -9   5   -0.15    0.61
   7   9  -5    2.95    1.09
  -7   9   5    2.08    0.97
  -7   9   5    2.59    1.15
   5   9  -5    0.73    0.91
  -5   9   5    1.12    0.81
  -5   9   5    0.96    0.73
   3   9  -5   90.08    4.57
   1   9  -5   54.58    3.13
  -1   9  -5   46.34    2.90
   1  -9   5   51.17    2.53
   1  -9   5   44.71    2.49
  -3   9  -5   32.23    2.44
   3  -9   5   32.22    2.17
   3  -9   5   37.22    2.23
   5  -9   5   44.84    2.90
  -5   9  -5   47.10    3.10
   5  -9   5   44.98    2.88
   7  -9   5   17.34    1.84
  -7   9  -5   21.19    2.06
   7  -9   5   24.53    2.19
   7   9   5   15.11    1.33
   9  -9   5  178.37    8.44
   9   9   5  151.60    7.69
   9  -9   5  172.78    8.40
  11  -9   5    2.10    1.31
  11   9   5    2.02    1.23
  13  -9   5    7.02    1.67
  13   9   5    7.82    1.65
  15  -9   5    6.61    1.86
  15   9   5    9.62    1.90
  17   9   5   10.40    2.10
  17  -9   5    6.88    2.07
  19  -9   5    3.83    2.12
  19   9   5    4.83    2.07
  18  10  -5   18.32    2.90
 -18 -10   5   12.19    1.47
  18 -10  -5   16.67    2.27
  16  10  -5    0.25    1.71
 -16 -10   5    0.44    0.83
  16 -10  -5   -2.99    1.01
  14 -10  -5   -1.94    0.94
 -14 -10   5    0.03    0.62
 -14 -10   5   -0.81    0.62
  14  10  -5   -1.89    1.43
  12 -10  -5    5.20    0.93
  12 -10  -5    4.78    0.91
  12  10  -5    3.91    1.52
  10  10  -5    6.97    1.48
  10  10  -5    6.63    1.30
 -10  10   5    4.95    1.32
 -10  10   5    7.45    1.52
  -8  10   5   40.58    2.78
   8  10  -5   42.93    2.92
  -8  10   5   46.78    3.00
   8  10  -5   43.53    3.00
  -6  10   5   23.27    2.02
   6  10  -5   23.43    2.07
  -6  10   5   23.06    1.87
  -4  10   5    0.36    0.66
  -4  10   5    1.69    0.65
   4  10  -5    1.76    0.90
   2  10  -5    1.09    0.92
   0  10  -5    4.83    1.14
  -2  10  -5    3.27    1.15
   4 -10   5   40.17    2.39
  -4  10  -5   44.21    3.09
   4 -10   5   43.60    2.46
   6 -10   5   14.65    1.52
   6 -10   5   14.78    1.55
  -6  10  -5   13.81    1.96
   8  10   5   -0.54    0.82
   8 -10   5    0.75    1.10
   8 -10   5   -1.01    1.09
  10  10   5    2.21    1.15
  10 -10   5    2.64    1.32
  10 -10   5    2.81    1.38
  12 -10   5    3.24    1.34
  12  10   5    2.87    1.36
  14 -10   5   -0.80    1.35
  14  10   5    1.12    1.44
  16  10   5    0.69    1.58
  16 -10   5    3.64    1.78
  18 -10   5    2.96    1.82
  18  10   5    1.90    1.76
  17  11  -5   -0.91    1.82
  17 -11  -5    1.94    1.17
  15 -11  -5    1.36    0.94
  15  11  -5    2.69    1.85
  13  11  -5    7.07    1.93
  11  11  -5    2.14    1.35
  -9  11   5    0.39    0.95
   9  11  -5    1.71    1.21
  -9  11   5   -1.26    0.95
   9  11  -5   -0.07    1.00
   7  11  -5   12.07    1.48
  -7  11   5   11.78    1.38
  -7  11   5   10.55    1.41
   5  11  -5    2.12    1.03
  -5  11   5    2.93    0.90
  -5  11   5    2.13    0.81
  -3  11   5    2.75    0.64
   3  11  -5    1.23    0.99
  -3  11   5    2.90    0.70
   1  11  -5    7.21    1.26
  -1  11  -5   26.90    2.29
  -3  11  -5    0.88    1.25
  -5  11  -5    1.76    1.36
   7 -11   5   -1.33    0.73
   7 -11   5    0.16    0.83
   9  11   5   -0.62    0.98
   9 -11   5    0.32    1.03
  11 -11   5    0.56    1.27
  11  11   5   -0.93    1.16
  13 -11   5    7.53    1.66
  13 -11   5    4.29    1.54
  13  11   5    5.10    1.62
  15  11   5    0.41    1.48
  15 -11   5   -0.67    1.37
  14  12  -5    2.41    1.80
  12  12  -5    1.66    1.59
  10  12  -5   13.35    1.91
   8  12  -5    3.38    1.27
   8  12  -5    5.10    1.30
  -8  12   5    3.10    1.21
   6  12  -5   -0.56    0.95
  -6  12   5    0.63    0.88
  -6  12   5    3.04    1.07
   4  12  -5    0.10    0.92
  -4  12   5    0.17    0.72
  -4  12   5    0.99    0.84
   2  12  -5    0.72    1.01
   0  12  -5   -0.98    0.95
  -2  12  -5    3.10    1.24
  -4  12  -5    5.44    1.45
   8  12   5   11.07    1.21
  10 -12   5   17.27    1.66
  10  12   5   10.71    1.56
  12  12   5    2.50    1.45
  12 -12   5    3.31    1.28
  14  12   5   -0.47    1.47
  14 -12   5   -0.16    1.28
  11  13  -5    9.05    1.88
   9  13  -5   12.40    1.91
  -7  13   5    1.49    1.16
  -5  13   5   -0.52    0.94
   5  13  -5   -0.22    1.09
  -3  13   5   -0.07    0.67
   3  13  -5   -1.91    0.96
  -3  13   5   -0.48    0.70
   1  13  -5   -0.38    1.07
  -1  13  -5    1.69    1.24
   9  13   5   -1.53    0.93
  11  13   5    0.56    1.28
   8  14  -5    1.55    1.42
  -6  14   5    4.84    1.38
  -4  14   5    4.04    1.11
  -2  14   5    1.10    0.82
   8  14   5    2.02    0.99
  -3  15   5    0.37    0.99
  -1  15   5    2.08    0.93
  24   0  -6   44.01    4.82
 -24   0   6   47.03    4.64
  22   0  -6   16.99    3.12
 -22   0   6   15.38    2.94
 -20   0   6    1.52    1.90
  20   0  -6   -0.88    1.88
 -18   0   6    6.46    2.03
  18   0  -6   10.10    2.19
  16   0  -6   83.91    5.39
 -16   0   6   77.66    5.29
  16   0  -6   79.68    5.01
  14   0  -6    9.22    1.86
 -14   0   6    8.43    1.86
  14   0  -6    6.96    1.57
 -12   0   6  409.29   17.94
 -12   0   6  394.70   18.57
  12   0  -6  391.00   17.92
  12   0  -6  404.38   18.62
 -10   0   6  108.97    5.55
 -10   0   6  107.34    5.84
  10   0  -6  105.73    5.82
  10   0  -6  113.89    5.63
  -8   0   6   20.21    1.82
  -8   0   6   22.08    1.85
  -8   0   6   20.49    1.72
   8   0  -6   19.87    1.82
   8   0  -6   20.06    1.77
   8   0  -6   20.60    1.77
   6   0  -6  378.43   16.34
  -6   0   6  390.74   16.37
  -6   0   6  342.23   16.80
  -6   0   6  374.66   16.33
   6   0  -6  394.66   16.35
   6   0  -6  364.92   16.88
   6   0  -6  368.99   16.85
  -4   0   6  323.07   15.56
  -4   0   6  359.41   15.13
   4   0  -6  357.36   15.64
   4   0  -6  341.14   15.05
   4   0  -6  345.20   15.57
  -4   0   6  339.97   15.07
  -4   0   6  361.38   15.57
  -2   0   6   90.13    4.36
  -2   0   6   86.63    4.17
   2   0  -6   85.18    4.15
  -2   0   6   88.68    4.38
   2   0  -6   82.50    4.30
  -2   0   6   94.28    4.22
   2   0  -6   88.90    4.40
   0   0   6 9256.95  399.99
   0   0  -6 8979.79  410.18
   0   0  -6 9687.15  410.06
   0   0  -6 9317.56  399.02
   0   0   6 9665.15  411.19
   0   0   6 9999.29  410.64
  -2   0  -6 3340.60  141.70
  -2   0  -6 3477.00  145.66
   2   0   6 3252.35  141.75
   2   0   6 3541.29  145.58
  -2   0  -6 3354.86  145.63
   2   0   6 3241.82  145.66
   4   0   6   36.69    2.22
   4   0   6   42.19    2.50
  -4   0  -6   41.67    2.40
  -4   0  -6   37.60    2.31
  -4   0  -6   37.46    2.23
   6   0   6 1405.43   60.38
   6   0   6 1428.22   62.17
  -6   0  -6 1371.61   62.01
  -6   0  -6 1492.58   62.15
   8   0   6 3069.53  135.53
  -8   0  -6 3354.24  139.38
  -8   0  -6 3151.16  139.25
   8   0   6 3284.13  139.44
  10   0   6  102.72    5.30
  10   0   6   99.38    5.59
 -10   0  -6  102.18    5.51
 -10   0  -6  103.65    5.64
  12   0   6   69.85    4.23
  12   0   6   73.54    4.67
 -12   0  -6   74.85    4.52
  14   0   6    0.93    1.36
  14   0   6    0.13    1.19
 -14   0  -6   -0.75    1.19
  16   0   6   45.40    3.62
  16   0   6   48.53    4.20
 -16   0  -6   45.62    3.65
 -18   0  -6   35.99    3.49
  18   0   6   29.39    3.37
  20   0   6    1.13    1.84
 -20   0  -6   -2.92    1.45
 -22   0  -6   30.47    3.62
 -24   0  -6    2.21    2.16
  23   1  -6   12.95    3.01
 -23  -1   6   12.62    2.83
 -23   1   6   10.26    2.75
  23  -1  -6   15.42    2.93
 -21   1   6    6.66    2.37
  21   1  -6    4.02    2.17
  21  -1  -6    5.65    2.26
 -21  -1   6    5.63    2.11
  19   1  -6   26.65    3.23
 -19   1   6   21.63    3.10
  19  -1  -6   24.92    3.20
 -19  -1   6   24.11    2.96
  17   1  -6  208.21   11.08
 -17  -1   6  207.31   10.94
  17   1  -6  207.87   10.54
  17  -1  -6  227.08   11.24
 -17   1   6  201.10   10.88
  15   1  -6   21.50    2.37
  15  -1  -6   19.02    2.23
  15   1  -6   18.98    2.52
 -15  -1   6   17.88    2.30
  15  -1  -6   20.83    2.53
 -15   1   6   17.05    2.36
 -13   1   6   28.19    2.44
  13   1  -6   26.42    2.44
 -13   1   6   25.49    2.61
  13  -1  -6   25.63    2.63
 -13  -1   6   30.47    2.93
  13  -1  -6   22.73    2.22
  13   1  -6   25.77    2.67
 -11   1   6    0.47    1.01
  11  -1  -6   -0.45    0.59
  11   1  -6   -0.64    0.97
 -11  -1   6   -0.32    1.11
  11   1  -6    2.06    1.11
 -11  -1   6   -0.15    0.90
  11  -1  -6    1.22    1.03
 -11   1   6    1.10    1.07
  11   1  -6    1.32    1.07
 -11   1   6    1.94    1.12
  -9  -1   6   73.18    4.20
   9  -1  -6   78.49    4.35
   9   1  -6   77.19    4.07
  -9   1   6   70.99    3.97
   9   1  -6   66.99    4.14
  -9   1   6   72.44    4.23
  -9   1   6   79.15    4.10
   9  -1  -6   70.55    4.21
   9   1  -6   69.83    3.99
  -9  -1   6   71.33    3.93
  -7   1   6  481.26   20.85
   7   1  -6  486.02   20.88
   7  -1  -6  484.00   21.56
  -7   1   6  472.74   21.50
   7  -1  -6  458.85   21.46
  -7   1   6  501.92   20.90
  -7  -1   6  496.02   21.52
  -7  -1   6  469.36   21.52
   7   1  -6  459.41   20.85
  -7  -1   6  483.60   20.84
  -7  -1   6  481.43   20.86
   7   1  -6  484.19   21.56
  -5   1   6   30.71    1.92
   5  -1  -6   34.96    2.21
  -5  -1   6   30.37    2.04
   5   1  -6   29.46    2.09
  -5   1   6   31.92    1.98
  -5   1   6   28.06    2.00
   5  -1  -6   31.15    2.06
   5   1  -6   27.00    1.94
  -5  -1   6   28.39    1.91
  -5  -1   6   28.23    2.13
   5   1  -6   28.85    2.00
  -5  -1   6   31.24    1.99
   5  -1  -6   32.05    1.95
   3   1  -6    6.39    0.83
   3  -1  -6    4.29    0.68
   3  -1  -6    4.96    0.74
  -3  -1   6    5.02    0.80
  -3  -1   6    4.46    0.72
  -3   1   6    5.57    0.75
   3   1  -6    6.24    0.92
  -3  -1   6    4.09    0.75
  -3   1   6    5.46    0.79
   3   1  -6    5.78    0.74
  -3   1   6    5.63    0.74
   3   1  -6    4.33    0.73
   3  -1  -6    5.95    0.81
   1   1  -6    6.74    0.73
   1  -1  -6    2.67    0.62
  -1   1   6    4.53    0.72
  -1  -1   6    5.52    0.74
  -1  -1   6    6.77    0.84
   1  -1  -6    5.26    0.71
   1   1  -6    5.36    0.78
  -1   1   6    5.63    0.65
   1   1  -6    6.21    0.84
   1  -1  -6    4.24    0.67
  -1  -1   6    6.75    0.81
   1  -1  -6    6.90    0.73
  -1   1   6    6.18    0.79
   1  -1   6    0.46    0.54
  -1  -1  -6   -0.12    0.26
  -1  -1  -6    0.28    0.45
   1   1   6    0.00    0.47
  -1   1  -6   -0.89    0.51
   1  -1   6    0.36    0.58
  -1   1  -6    0.49    0.55
   1   1   6    0.84    0.51
  -1   1  -6    0.06    0.52
   1  -1   6    0.23    0.49
   3  -1   6  425.14   18.02
  -3  -1  -6  395.03   17.89
   3   1   6  411.56   18.02
  -3   1  -6  417.63   18.11
  -3   1  -6  418.22   17.50
  -3   1  -6  381.21   17.96
   3   1   6  403.79   17.42
   3  -1   6  399.14   18.09
   3  -1   6  390.77   17.46
  -5   1  -6 1369.70   57.75
  -5  -1  -6 1343.10   57.61
   5  -1   6 1277.63   56.05
  -5   1  -6 1314.22   57.64
   5   1   6 1279.29   56.01
   5   1   6 1368.49   57.71
  -5   1  -6 1421.58   56.11
  -5  -1  -6 1254.93   57.50
   5  -1   6 1275.88   57.72
  -7   1  -6    1.76    0.79
   7   1   6    0.67    0.71
   7  -1   6    1.46    0.90
   7  -1   6    0.94    0.77
  -7  -1  -6    2.42    0.85
  -7  -1  -6    0.44    0.73
   7   1   6    4.09    1.00
  -7   1  -6    0.86    0.84
  -9  -1  -6  308.89   13.67
  -9  -1  -6  285.39   13.50
   9   1   6  296.74   13.71
   9   1   6  288.72   13.15
   9  -1   6  287.10   13.75
  -9   1  -6  296.90   13.64
   9  -1   6  286.61   13.16
 -11   1  -6    7.28    1.40
  11  -1   6    7.25    1.52
 -11  -1  -6    7.94    1.45
  11  -1   6    7.69    1.37
  11   1   6    6.27    1.30
 -11  -1  -6    5.71    1.27
  11   1   6    7.50    1.47
 -13  -1  -6    2.91    1.31
  13   1   6    4.48    1.57
  13  -1   6    4.24    1.26
  13  -1   6    2.51    1.45
 -13   1  -6    3.50    1.46
 -13  -1  -6    5.61    1.51
  13   1   6    4.64    1.37
  15  -1   6   -1.38    1.25
  15  -1   6   -0.81    1.18
  15   1   6   -0.78    1.42
  15   1   6   -1.01    1.23
 -15  -1  -6   -1.74    1.21
 -15   1  -6   -2.83    1.21
  17   1   6   39.14    3.55
 -17   1  -6   42.58    3.79
  17  -1   6   46.04    3.94
 -17  -1  -6   45.33    3.82
  17   1   6   45.38    3.94
 -19  -1  -6   16.84    2.61
 -19   1  -6   16.39    2.59
  19  -1   6   17.07    2.64
  19   1   6   19.01    2.90
  21  -1   6    3.44    2.05
 -21  -1  -6    2.46    1.89
 -21   1  -6    2.85    1.95
  23  -1   6    1.73    2.16
 -23   1  -6    2.84    2.34
 -23  -1  -6    0.37    1.96
  24  -2  -6   -1.47    1.97
 -24  -2   6    0.71    2.05
 -24   2   6    3.35    2.36
  22  -2  -6    4.87    2.28
 -22   2   6    1.17    2.05
 -22  -2   6    3.48    2.13
 -20   2   6   -1.84    1.49
  20  -2  -6   -1.25    1.71
  20   2  -6    1.64    1.89
 -20  -2   6   -0.69    1.57
 -18   2   6    3.16    1.73
  18  -2  -6    4.08    1.88
  18   2  -6    7.40    2.11
 -18  -2   6    3.11    1.78
  16   2  -6   34.53    3.35
  16  -2  -6   27.36    2.92
 -16   2   6   25.38    2.99
 -16  -2   6   30.10    3.01
  16   2  -6   29.55    2.95
  14  -2  -6   77.51    4.96
 -14   2   6   71.52    4.93
 -14  -2   6   76.81    4.91
  14   2  -6   68.84    4.64
  14   2  -6   78.06    5.14
  14  -2  -6   79.18    4.57
 -14   2   6   78.21    4.68
  12  -2  -6    8.22    1.38
  12   2  -6    8.04    1.66
 -12  -2   6    8.02    1.51
  12  -2  -6    8.08    1.53
 -12   2   6    9.01    1.57
  12   2  -6    8.78    1.52
 -12   2   6    4.70    1.37
 -12   2   6    7.42    1.60
  12   2  -6    6.26    1.52
  10   2  -6  174.05    8.06
 -10  -2   6  160.65    8.25
 -10  -2   6  167.68    8.27
  10   2  -6  162.98    8.34
  10  -2  -6  151.94    8.17
 -10   2   6  163.38    7.96
  10  -2  -6  172.83    8.39
 -10  -2   6  168.97    7.90
  10  -2  -6  166.41    7.86
 -10   2   6  170.87    8.03
  10   2  -6  162.72    7.99
 -10   2   6  164.42    8.26
  -8   2   6   80.50    4.16
  -8  -2   6   77.91    4.34
   8  -2  -6   84.10    4.49
  -8  -2   6   70.02    4.34
   8   2  -6   80.03    4.23
   8  -2  -6   82.46    4.11
  -8   2   6   79.84    4.19
  -8  -2   6   78.85    4.09
   8  -2  -6   78.98    4.36
  -8   2   6   77.07    4.35
   8   2  -6   76.33    4.42
   8   2  -6   77.87    4.22
   6   2  -6  478.06   20.86
   6  -2  -6  467.83   20.74
   6   2  -6  452.35   20.18
  -6   2   6  465.83   20.13
   6  -2  -6  466.49   20.05
  -6   2   6  440.21   20.73
  -6  -2   6  457.37   20.83
  -6   2   6  499.47   20.20
  -6  -2   6  410.10   20.05
   6   2  -6  472.34   20.21
   6  -2  -6  472.45   20.79
  -6  -2   6  495.83   20.80
  -4   2   6   26.72    1.90
   4   2  -6   28.56    1.90
   4   2  -6   28.12    1.91
   4   2  -6   27.96    1.94
  -4   2   6   26.08    1.71
  -4   2   6   28.06    1.79
   4  -2  -6   27.95    1.68
  -4  -2   6   25.75    2.00
   4  -2  -6   28.08    1.83
  -4  -2   6   30.39    2.02
   2   2  -6  754.87   32.21
   2  -2  -6  754.79   32.11
   2  -2  -6  630.06   32.03
  -2   2   6  776.20   31.24
  -2  -2   6  690.55   32.22
  -2   2   6  703.38   31.18
   2   2  -6  741.34   31.32
  -2  -2   6  797.24   32.22
   2  -2  -6  760.78   31.14
  -2   2   6  735.69   32.13
   0  -2  -6  159.53    7.64
   0   2   6  163.59    7.71
   0   2  -6  177.65    7.94
   0  -2   6  174.21    7.90
   0   2   6  166.63    7.72
   0  -2  -6  180.19    7.32
   0  -2   6  182.98    7.84
   0   2  -6  163.83    7.79
   0  -2  -6  167.59    7.63
   0   2   6  167.68    7.42
   0   2  -6  166.15    7.89
   0   2   6  158.51    7.38
   0   2  -6  169.14    7.59
  -2   2  -6   90.17    4.40
  -2  -2  -6   83.67    4.19
  -2   2  -6   90.64    4.26
   2   2   6   87.87    4.30
   2  -2   6   84.52    4.42
  -2  -2  -6   87.27    4.17
   2  -2   6   96.48    4.43
   2   2   6   86.99    4.07
  -4   2  -6   53.05    3.02
  -4  -2  -6   51.59    2.81
   4   2   6   50.88    2.76
  -4  -2  -6   55.62    2.92
  -4   2  -6   54.33    2.96
   4  -2   6   46.96    2.83
   4  -2   6   62.39    3.24
   4   2   6   67.99    3.13
   4  -2   6   54.53    3.09
   6  -2   6  273.67   12.49
   6   2   6  270.11   12.32
   6   2   6  261.34   11.84
  -6  -2  -6  240.37   12.07
   6  -2   6  266.59   11.94
  -6   2  -6  253.99   12.31
  -6   2  -6  288.58   12.02
   6  -2   6  295.81   12.45
  -8  -2  -6  195.73    9.54
  -8   2  -6  227.64    9.53
  -8   2  -6  201.01    9.75
   8   2   6  205.52    9.76
   8   2   6  201.73    9.34
   8  -2   6  200.18    9.87
   8  -2   6  197.01    9.37
  10  -2   6   36.86    2.97
 -10  -2  -6   40.37    2.79
  10   2   6   43.89    3.05
 -10  -2  -6   43.49    2.87
 -10   2  -6   40.65    2.97
  10   2   6   40.19    2.75
  10  -2   6   39.62    2.79
 -12  -2  -6   86.48    4.85
  12   2   6   86.24    5.06
  12  -2   6   80.74    5.03
  12  -2   6   80.83    4.68
  12   2   6   77.67    4.63
 -12   2  -6   82.58    4.98
 -12  -2  -6   79.77    4.68
  14   2   6   32.02    3.03
  14  -2   6   34.17    2.93
 -14   2  -6   29.25    2.89
  14   2   6   32.78    3.00
  14  -2   6   27.85    2.98
 -14  -2  -6   26.53    2.62
  16   2   6   15.94    2.47
 -16  -2  -6   12.55    2.21
 -16   2  -6   12.31    2.30
  16  -2   6   13.85    2.29
  16   2   6   13.53    2.12
 -18   2  -6    0.36    1.61
 -18  -2  -6    0.65    1.51
  18  -2   6    2.51    1.69
  18   2   6    1.62    1.61
 -20   2  -6    1.15    1.65
 -20  -2  -6    0.48    1.69
  20  -2   6   -1.48    1.49
 -22   2  -6    0.64    2.13
 -22  -2  -6   -0.03    1.74
  22  -2   6    1.88    2.21
 -23   3   6    0.04    1.83
 -23  -3   6    0.27    1.84
  23  -3  -6    0.08    1.96
 -21  -3   6    1.97    1.87
  21  -3  -6    1.42    1.97
 -21   3   6    1.79    1.83
 -19   3   6   -0.17    1.68
 -19  -3   6   -0.13    1.61
  19   3  -6    0.85    1.82
  19  -3  -6   -1.41    1.57
  17   3  -6   71.39    4.80
 -17  -3   6   67.91    4.81
  17   3  -6   70.34    5.25
 -17   3   6   71.76    5.05
  17  -3  -6   64.29    4.94
 -15  -3   6    1.72    1.41
  15   3  -6    1.84    1.65
  15   3  -6    1.27    1.52
 -15   3   6    1.89    1.42
  15  -3  -6   -0.92    1.27
 -13  -3   6    0.47    1.17
 -13   3   6   -0.59    1.20
 -13  -3   6    1.47    1.19
  13   3  -6    3.05    1.48
  13  -3  -6    2.37    1.49
 -13   3   6    1.95    1.32
  13  -3  -6    1.47    1.15
  13   3  -6    3.50    1.41
 -13   3   6    4.15    1.46
  13  -3  -6    1.27    1.29
  13   3  -6    1.04    1.23
 -11  -3   6  118.67    6.74
  11  -3  -6  124.42    6.79
  11  -3  -6  124.29    6.37
  11   3  -6  129.26    6.59
 -11   3   6  130.01    6.57
  11   3  -6  127.19    6.58
 -11   3   6  122.53    6.78
  11  -3  -6  141.80    6.99
 -11  -3   6  128.71    6.72
 -11   3   6  134.04    6.66
  11   3  -6  131.75    6.89
  -9   3   6   12.98    1.53
   9   3  -6   10.91    1.54
   9  -3  -6    8.72    1.43
   9  -3  -6   11.71    1.33
   9   3  -6   12.44    1.47
  -9   3   6   11.98    1.41
  -9  -3   6    9.65    1.46
  -9  -3   6   14.17    1.40
  -9  -3   6   12.30    1.51
  -9   3   6   11.66    1.44
   9  -3  -6   12.45    1.60
   9   3  -6   13.69    1.61
  -7   3   6   -0.16    0.67
   7   3  -6    0.24    0.75
   7  -3  -6    0.11    0.65
   7   3  -6   -0.49    0.78
   7   3  -6    0.24    0.87
  -7  -3   6   -1.04    0.65
  -7  -3   6   -0.44    0.61
  -7   3   6    0.60    0.68
   7  -3  -6    0.11    0.76
  -7  -3   6   -1.47    0.70
  -7   3   6    0.82    0.75
   5  -3  -6  430.49   19.99
   5   3  -6  463.84   19.58
   5   3  -6  445.12   19.55
  -5   3   6  460.95   20.07
  -5   3   6  464.96   19.48
  -5   3   6  453.63   19.44
  -5  -3   6  461.57   19.47
  -5  -3   6  447.61   20.17
   5   3  -6  455.47   20.16
   5  -3  -6  399.06   19.96
  -5  -3   6  471.98   20.12
  -3   3   6    1.50    0.51
  -3  -3   6    1.62    0.58
  -3  -3   6    1.16    0.63
   3  -3  -6    1.55    0.60
  -3  -3   6    1.51    0.71
   3   3  -6    1.68    0.69
  -3   3   6    1.24    0.61
   3   3  -6    2.53    0.70
  -3   3   6    1.75    0.59
   1  -3  -6  637.68   27.80
   1  -3  -6  602.75   27.75
   1   3  -6  631.72   27.98
  -1  -3   6  629.00   27.93
  -1   3   6  653.63   27.05
  -1   3   6  611.52   27.02
  -1  -3   6  667.39   27.17
   1   3  -6  651.06   27.24
  -1   3   6  641.84   27.85
  -1  -3   6  637.95   28.05
   1   3   6   19.93    1.20
  -1   3  -6   23.06    1.57
  -1  -3  -6   21.75    1.24
   1  -3   6   23.90    1.65
  -1   3  -6   24.51    1.59
   1  -3   6   23.84    1.60
   1   3   6   22.01    1.41
  -1  -3  -6   22.32    1.26
   1  -3   6   22.89    1.47
   1   3   6   22.16    1.27
  -3   3  -6   43.13    2.48
  -3  -3  -6   38.88    2.16
   3  -3   6   42.44    2.58
   3   3   6   41.54    2.15
   3  -3   6   45.05    2.54
   3  -3   6   41.62    2.34
  -3   3  -6   47.11    2.47
  -3  -3  -6   40.52    2.13
   3   3   6   42.31    2.37
  -5  -3  -6  655.74   28.63
   5  -3   6  652.98   28.99
   5  -3   6  663.08   28.90
  -5   3  -6  681.89   28.12
   5  -3   6  620.97   28.00
  -5  -3  -6  636.28   28.58
   5   3   6  644.91   27.88
   5   3   6  656.86   28.77
  -5   3  -6  670.20   28.93
   7   3   6  205.83    9.64
   7  -3   6  236.56   10.27
  -7   3  -6  235.05    9.93
  -7   3  -6  202.67   10.11
  -7  -3  -6  204.32    9.81
   7   3   6  210.89   10.06
   7  -3   6  218.61   10.28
  -7  -3  -6  208.48    9.87
  -9   3  -6  115.10    5.95
   9  -3   6  104.30    5.86
   9   3   6  110.71    5.78
  -9  -3  -6  102.53    5.52
  -9  -3  -6  103.53    5.52
   9   3   6  105.31    5.48
  -9   3  -6  131.19    5.83
  11   3   6  236.35   10.89
  11  -3   6  227.50   11.48
 -11   3  -6  241.25   11.45
 -11  -3  -6  229.29   11.05
  11   3   6  235.12   11.34
  13  -3   6   38.64    3.07
 -13   3  -6   39.14    3.47
 -13  -3  -6   41.93    3.10
  13   3   6   43.62    3.52
  13   3   6   39.48    3.16
  13  -3   6   44.11    3.48
  15   3   6   -0.48    1.54
  15   3   6   -0.60    1.40
 -15  -3  -6   -0.76    1.27
  15  -3   6    0.38    1.62
 -15   3  -6    0.96    1.61
  17   3   6    3.13    1.56
 -17  -3  -6    4.07    1.49
 -17   3  -6    3.95    1.70
  17  -3   6    2.76    1.75
  19  -3   6   22.41    3.25
  19   3   6   32.79    3.17
 -19   3  -6   31.23    3.44
 -19  -3  -6   31.22    3.10
  21  -3   6    3.10    2.00
 -21  -3  -6    1.88    1.67
 -21   3  -6    0.17    1.89
 -23   3  -6    7.20    2.70
 -23  -3  -6    4.96    2.10
  23  -3   6    3.90    2.45
 -22  -4   6   -1.15    1.70
  22  -4  -6   -0.03    1.99
 -20  -4   6   15.71    2.59
  20  -4  -6   14.34    2.62
  18   4  -6    0.52    1.66
 -18   4   6    1.07    1.81
  18  -4  -6    2.98    1.77
 -18  -4   6    1.09    1.53
  16   4  -6  110.14    6.24
 -16  -4   6  103.07    6.16
  16  -4  -6   97.14    6.27
  16   4  -6  110.05    6.69
 -16   4   6  101.07    6.31
  14   4  -6   75.88    4.91
 -14  -4   6   70.20    4.50
  14  -4  -6   69.60    4.62
 -14   4   6   71.14    4.48
 -14   4   6   66.07    4.49
  14   4  -6   68.24    4.50
 -12  -4   6   50.90    3.59
 -12   4   6   50.95    3.50
 -12  -4   6   43.79    3.36
  12  -4  -6   50.42    3.74
  12  -4  -6   45.42    3.44
  12   4  -6   51.14    3.72
  12   4  -6   51.90    3.45
 -12   4   6   48.56    3.53
  12   4  -6   46.11    3.42
 -12   4   6   55.56    3.61
 -10  -4   6   77.77    4.24
 -10   4   6   76.58    4.15
 -10   4   6   76.58    4.20
 -10  -4   6   67.13    4.18
  10   4  -6   77.94    4.27
 -10   4   6   67.01    4.14
  10   4  -6   67.46    4.13
  10   4  -6   68.96    4.35
  10  -4  -6   69.58    4.19
  10  -4  -6   70.18    4.25
  -8   4   6   71.00    3.77
   8   4  -6   67.94    3.71
  -8   4   6   66.93    3.81
  -8   4   6   65.21    3.59
   8  -4  -6   61.97    3.68
  -8  -4   6   58.62    3.75
   8   4  -6   60.22    3.63
   8   4  -6   63.50    3.90
  -8  -4   6   65.68    3.73
  -6  -4   6   11.25    1.32
   6   4  -6   14.56    1.50
   6   4  -6   15.85    1.52
   6  -4  -6   15.27    1.46
  -6   4   6   16.36    1.43
  -6   4   6   16.73    1.59
  -6   4   6   15.35    1.47
  -6  -4   6   15.18    1.56
   6   4  -6   15.19    1.60
   6  -4  -6   14.61    1.40
   4   4  -6   60.82    3.61
  -4  -4   6   67.96    3.32
  -4   4   6   60.50    3.29
   4   4  -6   65.01    3.48
  -4   4   6   66.26    3.50
   4  -4  -6   66.30    3.37
  -4  -4   6   66.31    3.68
  -4   4   6   71.96    3.30
   4  -4  -6   64.16    3.37
  -2   4   6   91.83    4.40
  -2  -4   6  107.81    4.63
   2  -4  -6   93.54    4.48
   2   4  -6  111.80    4.82
  -2   4   6   93.74    4.39
   2  -4  -6   90.12    4.47
  -2   4   6  100.20    4.70
  -2  -4   6   95.86    4.91
   2   4  -6   98.55    4.90
   0  -4   6   72.75    3.52
   0  -4   6   76.11    3.84
   0   4   6   68.54    3.51
   0   4  -6   75.25    3.67
   0   4   6   70.42    3.51
   0   4  -6   73.99    3.79
  -2   4  -6  390.87   17.37
   2  -4   6  384.39   16.75
  -2   4  -6  388.15   16.89
   2  -4   6  362.08   17.37
   2   4   6  382.27   17.09
   2  -4   6  419.79   17.38
  -4   4  -6   92.35    4.49
  -4   4  -6   90.68    4.65
   4  -4   6  102.43    4.68
   4  -4   6   88.24    4.66
   4  -4   6   89.57    4.36
   4   4   6   83.97    4.06
  -4  -4  -6   83.91    4.04
   4   4   6   88.69    4.37
  -6   4  -6  220.10    9.89
   6   4   6  213.03    9.61
  -6   4  -6  214.92    9.55
   6  -4   6  201.41    9.86
  -6  -4  -6  195.85    9.29
   6   4   6  197.55    9.18
  -6  -4  -6  206.52    9.35
   6  -4   6  194.40    9.34
   6  -4   6  226.74    9.90
   8  -4   6    2.55    0.89
   8   4   6    1.97    0.92
  -8  -4  -6    0.04    0.72
   8  -4   6    1.01    0.95
  -8   4  -6    2.41    1.07
  -8  -4  -6   -0.02    0.67
   8   4   6    0.68    0.77
  -8   4  -6    1.72    0.97
   8  -4   6    0.07    0.92
  10  -4   6   -0.86    0.97
 -10   4  -6   -0.62    1.13
  10   4   6    0.39    1.04
 -10  -4  -6   -0.98    0.82
 -10   4  -6    0.58    1.08
  10   4   6    0.34    0.96
  10  -4   6    0.24    0.85
 -10  -4  -6   -0.12    0.81
 -12   4  -6   21.26    2.35
  12   4   6   23.56    2.44
  12  -4   6   24.04    2.17
 -12  -4  -6   26.92    2.35
 -12  -4  -6   18.86    2.02
 -12   4  -6   26.83    2.47
  12   4   6   18.67    2.09
  12  -4   6   24.19    2.52
  14  -4   6   51.36    4.22
  14   4   6   56.09    4.23
 -14  -4  -6   58.09    3.85
 -14   4  -6   58.11    4.38
  14   4   6   57.94    4.00
  16   4   6    3.92    1.55
 -16   4  -6    0.74    1.59
 -16  -4  -6    1.45    1.38
  16  -4   6   -0.55    1.51
 -18  -4  -6   18.40    2.40
  18  -4   6   20.11    2.89
 -18   4  -6   19.28    2.67
  18   4   6   21.08    2.62
 -20  -4  -6    0.57    1.50
  20  -4   6   -1.81    1.59
  20   4   6    1.34    1.80
 -20   4  -6   -0.12    1.81
 -22   4  -6   14.15    3.07
 -22  -4  -6   12.87    2.49
  22  -4   6   15.28    3.07
 -23  -5   6    5.83    2.18
  23  -5  -6    5.14    2.38
 -21  -5   6   14.08    2.59
  21  -5  -6   14.47    2.71
  19   5  -6    0.56    1.72
 -19  -5   6    0.21    1.57
  19  -5  -6   -1.21    1.55
  17  -5  -6   92.49    5.95
 -17  -5   6   87.86    5.66
  17   5  -6   94.74    5.89
  15   5  -6  148.60    8.36
  15  -5  -6  155.44    8.19
 -15   5   6  143.44    8.10
  15   5  -6  158.16    8.09
 -15  -5   6  143.18    7.94
  13   5  -6   43.07    3.19
  13  -5  -6   40.66    3.31
  13   5  -6   37.81    3.22
 -13  -5   6   38.39    3.18
  13   5  -6   39.59    3.45
 -13   5   6   45.61    3.36
 -13   5   6   39.76    3.28
  11   5  -6    3.81    1.39
  11  -5  -6    0.52    1.04
 -11  -5   6   -0.33    0.58
  11   5  -6    4.60    1.24
 -11  -5   6    2.39    1.12
 -11   5   6    1.81    1.17
 -11   5   6    3.55    1.30
  11   5  -6    3.67    1.35
 -11   5   6    1.85    1.32
  11  -5  -6    0.22    0.67
   9  -5  -6   28.55    2.28
   9   5  -6   23.32    2.15
   9   5  -6   30.67    2.42
   9  -5  -6   24.26    2.15
  -9  -5   6   23.53    2.21
  -9   5   6   25.41    2.15
  -9   5   6   29.45    2.36
  -9   5   6   20.88    2.06
   9   5  -6   28.81    2.46
   7  -5  -6   85.00    4.60
   7  -5  -6   93.46    4.68
   7   5  -6   88.42    4.67
  -7  -5   6   87.33    4.77
  -7   5   6   87.11    4.56
  -7  -5   6   86.28    4.62
   7   5  -6   87.35    4.63
  -7   5   6   87.18    4.49
  -7   5   6   93.00    4.74
   7   5  -6   88.11    4.85
   5  -5  -6  512.06   23.67
   5   5  -6  542.23   23.31
  -5  -5   6  527.51   23.94
  -5   5   6  534.07   23.13
  -5  -5   6  553.97   23.86
   5  -5  -6  528.12   23.67
  -5   5   6  553.96   23.83
  -5   5   6  537.14   23.10
   5   5  -6  557.62   24.05
  -3   5   6  767.75   33.41
   3   5  -6  801.16   33.69
  -3  -5   6  773.51   34.59
   3   5  -6  778.07   34.61
  -3   5   6  748.35   33.40
  -3  -5   6  819.78   34.53
  -3   5   6  825.02   34.42
   1   5  -6   43.87    2.54
  -1   5   6   43.01    2.30
  -1  -5   6   42.79    2.55
  -1  -5   6   44.40    2.67
   1   5  -6   42.36    2.59
   1  -5   6  719.35   35.23
   1  -5   6  839.05   35.42
  -1   5  -6  845.68   34.43
  -1   5  -6  818.03   35.36
   3  -5   6    0.58    0.75
  -3   5  -6   -0.18    0.67
   3  -5   6    0.65    0.72
   3  -5   6    0.13    0.30
  -3   5  -6    0.91    0.72
   5  -5   6   37.44    2.31
  -5   5  -6   29.68    2.22
   5   5   6   25.66    1.61
   5  -5   6   23.02    2.07
  -5   5  -6   28.55    2.16
   5   5   6   28.70    1.89
   7  -5   6   74.30    4.39
  -7   5  -6   77.90    4.27
  -7   5  -6   77.36    4.36
   7  -5   6   96.36    4.58
  -7  -5  -6   75.74    3.65
   7   5   6   70.24    3.82
   7  -5   6   79.51    4.05
  -7  -5  -6   73.75    3.61
   7   5   6   78.50    4.11
   9  -5   6    6.97    1.37
   9   5   6    6.87    1.19
   9   5   6    8.06    1.30
   9  -5   6    7.48    1.43
  -9   5  -6    9.11    1.48
  -9  -5  -6    7.67    0.97
  -9   5  -6    8.46    1.50
  -9  -5  -6    8.07    0.94
   9  -5   6    8.83    1.24
 -11   5  -6   -1.56    1.17
  11   5   6   -1.79    1.08
 -11  -5  -6   -1.51    0.86
  11   5   6   -1.54    0.97
  11  -5   6   -0.71    1.04
  11  -5   6    0.56    1.23
 -11  -5  -6   -1.38    0.80
 -11   5  -6   -1.22    1.20
  11  -5   6    0.28    1.16
 -13  -5  -6   48.82    3.33
 -13   5  -6   52.48    4.04
  13   5   6   47.28    3.52
  13  -5   6   49.12    3.90
 -13  -5  -6   50.89    3.37
 -15   5  -6   32.53    3.25
 -15  -5  -6   33.87    2.78
  15  -5   6   28.26    3.07
  15   5   6   34.39    3.06
  17  -5   6   13.94    2.45
 -17  -5  -6   12.23    1.92
  17   5   6   13.01    2.27
 -17   5  -6   15.30    2.50
 -19  -5  -6    3.72    1.58
 -19   5  -6   -0.25    1.62
  19  -5   6    0.74    1.72
  19   5   6    1.91    1.82
  21  -5   6    2.27    2.08
 -21   5  -6    0.51    1.96
 -21  -5  -6    1.69    1.61
  21   5   6   -1.12    1.74
 -22  -6   6   -2.03    1.54
  22  -6  -6    0.33    2.11
 -20  -6   6   -4.01    1.33
  20  -6  -6    0.02    1.64
 -18  -6   6   11.61    2.17
  18  -6  -6   11.44    2.26
  18   6  -6   15.24    2.51
 -16  -6   6    2.30    1.48
  16  -6  -6   -0.11    1.35
  16   6  -6    1.39    1.59
  14  -6  -6    0.66    1.36
 -14   6   6   -0.50    1.23
  14   6  -6    0.66    1.43
 -14  -6   6   -0.18    1.20
 -12   6   6   28.37    2.67
 -12  -6   6   20.97    2.17
 -12  -6   6   27.61    2.59
  12   6  -6   26.30    2.67
 -12   6   6   29.17    2.56
  12   6  -6   26.27    2.45
  12  -6  -6   26.75    2.54
  12  -6  -6   27.81    2.55
 -12   6   6   24.27    2.46
  12   6  -6   28.74    2.71
  10   6  -6   52.45    3.60
  10   6  -6   51.07    3.38
 -10  -6   6   46.92    3.24
  10   6  -6   48.53    3.46
 -10  -6   6   47.31    3.22
  10  -6  -6   48.31    3.33
 -10   6   6   54.57    3.48
  10  -6  -6   47.64    3.20
 -10   6   6   52.37    3.47
 -10   6   6   49.72    3.21
   8   6  -6   38.21    2.67
  -8  -6   6   42.59    2.60
   8   6  -6   38.08    2.81
  -8  -6   6   32.74    2.54
  -8   6   6   35.33    2.48
   8  -6  -6   38.48    2.55
  -8   6   6   37.59    2.60
   8   6  -6   35.99    2.62
  -8   6   6   32.74    2.57
   8  -6  -6   35.14    2.45
   6   6  -6   11.95    1.37
   6  -6  -6   10.06    1.06
  -6   6   6    9.17    1.14
   6  -6  -6   10.00    1.07
   6   6  -6   10.57    1.43
  -6   6   6   17.18    1.52
  -6  -6   6   12.12    1.34
  -6  -6   6   11.67    1.28
  -6   6   6   12.14    1.27
  -4  -6   6  146.01    7.05
  -4   6   6  140.18    6.60
  -4   6   6  147.89    6.89
  -4  -6   6  153.85    6.98
  -4   6   6  146.52    6.57
   4   6  -6  141.00    7.13
   4   6  -6  148.76    6.93
  -2  -6   6   33.34    2.28
   2   6  -6   31.31    2.20
   2   6  -6   31.44    2.35
  -2  -6   6   39.12    2.24
   0   6  -6   62.70    3.49
   0  -6   6   65.98    3.43
   0  -6   6   64.05    3.51
   0   6  -6   59.08    3.36
   2  -6   6  145.98    7.16
   2  -6   6  158.47    7.15
  -2   6  -6  144.29    6.96
  -2   6  -6  144.16    7.15
  -4   6  -6   17.82    1.72
  -4   6  -6   18.89    1.77
   4  -6   6   14.67    1.57
   4  -6   6   20.54    1.78
   4  -6   6   16.31    1.60
  -6   6  -6   12.19    1.48
   6   6   6    9.85    0.94
   6  -6   6    9.94    1.34
  -6   6  -6   10.79    1.41
  -8   6  -6   55.17    3.51
   8  -6   6   45.12    3.28
  -8   6  -6   52.24    3.41
   8   6   6   51.35    3.16
   8   6   6   47.77    2.85
   8  -6   6   57.34    3.51
  10  -6   6   24.85    2.32
  10  -6   6   20.89    2.17
  10   6   6   16.30    1.77
 -10   6  -6   22.64    2.33
 -10   6  -6   25.17    2.29
 -10  -6  -6   18.85    1.43
  10   6   6   19.50    1.98
 -10  -6  -6   18.61    1.46
  12  -6   6   12.40    2.04
  12   6   6   10.23    1.69
 -12  -6  -6   10.41    1.31
 -12  -6  -6    9.58    1.28
 -12   6  -6   12.34    2.05
 -14  -6  -6    5.49    1.29
  14   6   6    4.09    1.54
 -14  -6  -6    5.52    1.24
  14  -6   6    3.99    1.68
 -14   6  -6    2.40    1.68
  16   6   6   12.95    2.15
 -16   6  -6   21.63    2.87
 -16  -6  -6   15.16    1.85
  16  -6   6   15.79    2.45
 -18  -6  -6    9.56    1.76
  18  -6   6   13.46    2.45
  18   6   6   13.06    2.42
 -20  -6  -6   -2.29    1.25
  20   6   6    0.77    1.76
  20  -6   6    1.93    1.93
  22   6   6    1.13    2.16
 -22  -6  -6    1.60    1.67
  22  -6   6    5.46    2.40
  21  -7  -6    2.36    2.02
 -21  -7   6    4.08    1.78
 -19  -7   6    2.09    1.53
  19  -7  -6    1.06    1.73
  19   7  -6   -1.31    1.83
  17  -7  -6   -0.01    1.51
  17   7  -6    1.80    1.76
 -17  -7   6    1.07    1.45
  15   7  -6    5.44    1.78
 -15  -7   6    2.93    1.39
  15  -7  -6    3.51    1.54
 -13   7   6   65.90    4.25
  13   7  -6   68.03    4.40
 -13  -7   6   62.52    4.09
  13  -7  -6   66.90    4.30
  11  -7  -6   28.26    2.39
  11  -7  -6   32.12    2.61
 -11  -7   6   27.30    2.47
 -11   7   6   27.54    2.64
 -11   7   6   30.00    2.58
  11   7  -6   30.43    2.82
  11   7  -6   29.41    2.65
 -11  -7   6   26.40    2.39
  -9   7   6    8.28    1.43
  -9   7   6    7.23    1.31
   9   7  -6    7.68    1.52
   9  -7  -6    7.89    1.20
   9   7  -6    8.29    1.48
  -9   7   6    6.08    1.43
   9  -7  -6    7.64    1.24
  -9  -7   6    6.18    1.26
  -9  -7   6    6.66    1.21
   9   7  -6    6.99    1.33
  -7   7   6    8.52    1.20
  -7   7   6    6.90    1.25
  -7  -7   6    7.22    1.16
   7   7  -6    6.63    1.23
   7   7  -6    8.93    1.40
   7  -7  -6    7.24    0.91
   7   7  -6   10.36    1.52
   7  -7  -6    7.32    0.98
  -7   7   6    9.25    1.29
   5   7  -6  102.18    5.18
  -5  -7   6  101.36    4.93
  -5  -7   6   96.71    4.96
  -5   7   6   95.08    4.75
   5   7  -6   95.56    4.97
  -5   7   6  100.60    4.95
  -5   7   6   99.54    4.70
  -3   7   6    8.60    0.74
  -3  -7   6   12.13    1.12
  -3  -7   6    8.87    1.07
   3   7  -6    7.60    1.19
  -3   7   6    9.73    0.85
   3   7  -6    9.17    1.16
   1   7  -6    7.03    1.12
   1   7  -6    7.11    1.12
  -1  -7   6    7.54    0.97
  -1  -7   6    6.09    1.02
   1  -7   6  313.68   14.66
   1  -7   6  355.86   14.71
  -1   7  -6  302.44   14.70
  -1   7  -6  324.56   14.35
   3  -7   6   92.37    4.91
   3  -7   6  104.49    4.94
  -3   7  -6   92.86    4.83
  -3   7  -6   87.06    4.94
  -5   7  -6   37.10    2.69
  -5   7  -6   38.79    2.76
   5  -7   6   45.36    2.81
   5  -7   6   32.77    2.58
   7  -7   6   13.48    1.68
   7   7   6   14.84    1.35
  -7   7  -6   19.26    1.86
   7  -7   6   20.78    1.93
  -7   7  -6   16.42    1.87
   9  -7   6   50.54    3.49
   9   7   6   45.82    2.97
  -9   7  -6   51.19    3.63
  -9   7  -6   54.71    3.68
  11   7   6    1.60    1.23
  11  -7   6    1.19    1.31
 -11   7  -6    1.06    1.48
 -13  -7  -6  176.81    8.11
 -13   7  -6  185.10    9.53
  13   7   6  174.48    8.72
 -13  -7  -6  174.39    8.11
  13  -7   6  175.49    9.30
 -15  -7  -6   17.78    1.77
 -15  -7  -6   19.67    1.97
  15   7   6   22.21    2.54
  15  -7   6   24.09    2.83
  17  -7   6   18.42    2.73
 -17  -7  -6   20.32    1.94
  17   7   6   16.46    2.48
  19   7   6    2.30    1.93
 -19  -7  -6    4.56    1.33
  19  -7   6    2.85    1.95
  21   7   6    6.02    2.32
  21  -7   6    7.01    2.36
 -21  -7  -6    5.80    1.55
  20  -8  -6    1.63    1.84
  20   8  -6    5.74    2.29
 -20  -8   6    0.92    1.59
  18  -8  -6    1.79    1.74
 -18  -8   6    4.15    1.59
  18   8  -6    4.46    2.03
  16   8  -6   22.89    2.74
 -16  -8   6   24.59    2.43
  16  -8  -6   23.32    2.60
  14  -8  -6   16.13    2.00
  14   8  -6   13.82    2.28
 -14  -8   6   18.71    1.94
 -12   8   6   36.14    3.06
  12  -8  -6   37.61    2.87
  12   8  -6   39.61    3.20
 -12  -8   6   38.90    2.82
  10  -8  -6    0.57    0.95
 -10  -8   6    2.11    1.04
 -10  -8   6    0.46    0.92
  10   8  -6   -0.68    1.09
  10  -8  -6    1.47    0.98
  10   8  -6    0.20    1.25
 -10   8   6    0.47    1.13
 -10   8   6    3.38    1.31
  -8   8   6  177.66    8.13
  -8  -8   6  172.82    8.17
   8   8  -6  162.12    8.24
  -8  -8   6  176.60    8.11
  -8   8   6  173.40    8.24
   8   8  -6  175.51    8.29
   8  -8  -6  160.06    7.80
   8  -8  -6  175.63    7.85
  -6   8   6   -1.00    0.90
  -6   8   6   -0.92    0.74
  -6  -8   6    1.00    0.77
  -6  -8   6    0.37    0.79
   6   8  -6    0.96    1.05
   6   8  -6    0.47    0.89
  -4   8   6  350.48   14.60
   4   8  -6  332.89   15.42
  -4   8   6  319.17   14.59
   4   8  -6  338.60   14.99
  -4  -8   6  341.68   15.13
  -4  -8   6  345.10   15.10
  -2  -8   6   40.39    2.35
   2   8  -6   35.33    2.59
   2   8  -6   36.30    2.45
  -2  -8   6   39.57    2.31
   0  -8   6   20.44    1.74
   0  -8   6   22.74    1.80
   0   8  -6   21.51    1.94
   0   8  -6   23.59    2.05
  -2   8  -6    9.09    1.29
  -2   8  -6    6.93    1.22
   2  -8   6    7.32    1.14
   2  -8   6    6.27    1.15
   4  -8   6   30.26    2.31
  -4   8  -6   23.00    2.18
  -4   8  -6   26.29    2.26
   4  -8   6   22.02    2.12
  -6   8  -6   49.99    3.54
   6  -8   6   48.85    3.38
   6  -8   6   62.79    3.61
  -6   8  -6   57.82    3.61
  -8   8  -6    8.34    1.68
   8  -8   6   10.14    1.57
   8  -8   6   12.18    1.73
   8  -8   6    9.23    1.56
  -8   8  -6    7.57    1.66
   8   8   6    8.69    1.18
  10   8   6    2.09    1.13
  10  -8   6   -1.11    1.17
  12   8   6   22.26    2.14
  12  -8   6   17.82    2.29
  14  -8   6   -1.49    1.32
  14   8   6   -1.90    1.31
  16   8   6    3.52    1.63
  16  -8   6   -0.73    1.46
  18   8   6    5.15    1.93
 -18  -8  -6    2.98    0.90
  18  -8   6    5.02    2.03
  20  -8   6   -1.78    1.72
  20   8   6   -0.52    1.96
 -20  -8  -6   -0.01    0.93
 -19  -9   6    1.40    1.43
  19  -9  -6    2.52    1.76
  19   9  -6   -1.86    1.90
  17   9  -6   -1.06    1.83
 -17  -9   6    2.50    1.28
  17  -9  -6    2.38    1.61
 -15  -9   6    0.51    1.08
  15   9  -6   -2.39    1.45
  15  -9  -6   -1.79    1.19
  13   9  -6   -0.70    1.40
 -13  -9   6    0.92    0.96
  13  -9  -6    0.81    1.01
 -11   9   6   16.11    1.97
  11  -9  -6   18.34    1.84
 -11   9   6   22.08    2.28
  11   9  -6   16.72    2.15
 -11  -9   6   24.05    1.89
  11  -9  -6   16.55    1.58
 -11  -9   6   20.40    1.79
   9   9  -6    1.21    1.13
  -9  -9   6    1.02    0.81
  -9   9   6    0.79    1.04
  -9   9   6    2.91    1.27
   9   9  -6    4.94    1.37
  -9  -9   6    0.81    0.83
  -7   9   6   -0.78    1.07
   7   9  -6    0.60    1.01
  -7  -9   6    2.84    0.79
  -7   9   6   -0.17    1.00
   5   9  -6    8.46    1.30
  -5   9   6    7.48    1.02
  -5   9   6    6.43    1.04
  -5  -9   6    7.71    0.89
  -5  -9   6    7.46    0.87
  -3  -9   6  122.81    5.52
   3   9  -6  116.40    5.81
  -3  -9   6  113.55    5.46
  -1  -9   6   15.58    1.36
   1   9  -6   13.32    1.50
  -1  -9   6   13.11    1.29
   1  -9   6    6.92    1.03
  -1   9  -6    6.69    1.20
   1  -9   6    7.02    1.00
   3  -9   6   30.20    2.19
  -3   9  -6   28.57    2.37
   3  -9   6   26.54    2.13
   5  -9   6   15.72    1.59
   5  -9   6   12.36    1.54
  -5   9  -6   12.01    1.71
   7  -9   6   10.39    1.67
  -7   9  -6   10.09    1.79
   7  -9   6   13.11    1.69
   7   9   6   11.10    1.06
   9  -9   6   33.56    3.00
   9  -9   6   35.52    2.96
   9   9   6   28.69    2.37
  11  -9   6    5.99    1.60
  11   9   6    9.93    1.55
  13  -9   6    7.70    1.81
  13   9   6   10.17    1.72
  15  -9   6    5.82    1.86
  15   9   6    5.96    1.80
  17   9   6    7.11    1.95
  17  -9   6    4.58    2.07
  19  -9   6    6.37    2.25
  19   9   6    3.26    1.94
 -18 -10   6    1.18    1.10
  18  10  -6    1.74    2.13
  18 -10  -6   -0.86    1.41
  16 -10  -6    6.23    1.53
  16  10  -6    5.31    2.04
 -16 -10   6    5.01    1.17
  14 -10  -6    2.05    1.05
  14  10  -6    0.91    1.60
 -14 -10   6    2.28    0.94
 -12 -10   6    2.28    0.73
  12  10  -6    1.18    1.45
 -12 -10   6    3.16    0.81
  12 -10  -6    2.37    0.78
  12 -10  -6    3.19    0.80
 -10 -10   6    3.46    0.59
 -10  10   6    1.42    1.13
 -10  10   6    1.62    1.36
  10  10  -6    3.87    1.44
  -8  10   6    1.48    0.97
   8  10  -6    2.20    1.08
   8  10  -6    2.99    1.20
  -8  10   6    3.04    1.09
  -6  10   6   52.83    3.21
   6  10  -6   54.64    3.33
  -6  10   6   55.81    3.09
  -4  10   6   -0.16    0.59
  -4  10   6   -0.05    0.61
   4  10  -6    0.61    0.92
   2  10  -6    0.33    0.96
   0  10  -6    7.06    1.30
   2 -10   6   -0.41    0.65
   2 -10   6    0.78    0.68
  -2  10  -6    1.43    1.15
  -4  10  -6    2.49    1.28
   4 -10   6    3.93    0.99
   4 -10   6    2.70    0.97
  -6  10  -6    1.46    1.29
   6 -10   6   -0.17    1.00
   6 -10   6    0.35    1.02
   8  10   6   28.06    2.11
   8 -10   6   35.62    2.81
  10  10   6    1.42    1.18
  10 -10   6   -0.96    1.29
  10 -10   6    1.69    1.29
  12  10   6    0.76    1.19
  12 -10   6   -1.15    1.23
  12 -10   6   -2.23    1.28
  14 -10   6   11.27    1.99
  14  10   6    7.07    1.76
  16  10   6   -0.52    1.56
  16 -10   6    0.62    1.55
  15  11  -6    2.47    1.88
  15 -11  -6    2.36    0.93
  13  11  -6   -0.83    1.45
  11  11  -6    2.36    1.53
   9  11  -6    1.99    1.32
  -9  11   6    5.15    1.30
  -9  11   6    4.85    1.21
  -7  11   6    3.00    1.01
  -7  11   6   -1.17    0.84
   7  11  -6    0.78    1.00
   5  11  -6   14.51    1.68
  -5  11   6   15.21    1.41
  -5  11   6   15.97    1.43
   3  11  -6   -1.48    0.90
  -3  11   6    0.06    0.54
  -3  11   6    0.45    0.53
   1  11  -6   54.89    3.47
  -1  11  -6   50.08    3.31
  -3  11  -6   65.16    4.07
   5 -11   6   -0.04    0.67
  -5  11  -6    1.13    1.26
   5 -11   6   -1.82    0.68
   7 -11   6    0.06    1.01
   7 -11   6    1.78    1.02
   9 -11   6   39.04    2.84
   9  11   6   34.44    2.41
  11  11   6   -0.17    1.14
  11 -11   6    0.41    1.22
  13 -11   6    4.53    1.63
  13  11   6    4.36    1.62
  13 -11   6    4.76    1.63
  15  11   6    2.75    1.62
  15 -11   6    2.64    1.65
  15 -11   6   -0.16    1.46
  14  12  -6    6.01    2.02
  12  12  -6    1.94    1.56
  10  12  -6    0.53    1.39
   8  12  -6    0.82    1.26
  -8  12   6    1.59    1.11
  -8  12   6    1.02    1.15
  -6  12   6   -0.71    0.82
   6  12  -6    0.43    1.12
  -6  12   6   -0.11    0.90
   4  12  -6   10.15    1.56
  -4  12   6   13.00    1.23
  -4  12   6   14.10    1.28
   2  12  -6    5.31    1.30
   0  12  -6    7.15    1.40
  -2  12  -6   -0.45    1.12
   8  12   6    3.21    0.90
   8 -12   6    3.41    0.91
  10 -12   6    4.96    1.23
  10  12   6    3.45    1.23
  12  12   6   23.32    2.35
  12 -12   6   27.58    2.41
  14 -12   6    1.11    1.35
  14  12   6   -1.12    1.45
  11  13  -6    3.35    1.65
   9  13  -6    7.47    1.69
  -7  13   6   -0.16    1.03
  -7  13   6   -2.11    1.02
  -5  13   6    5.12    1.17
  -5  13   6    6.47    1.15
  -3  13   6    1.19    0.74
  -3  13   6    0.62    0.69
   3  13  -6    1.25    1.19
   1  13  -6    2.46    1.22
   9  13   6    8.35    1.26
  11  13   6    8.66    1.62
  11 -13   6    8.21    1.09
   8  14  -6    1.64    1.49
  -6  14   6   -0.49    1.17
  -4  14   6    0.52    1.02
  -4  14   6    0.18    0.99
  -2  14   6    1.61    0.81
   8  14   6    1.00    0.93
 -24   0   7    7.90    2.56
  24   0  -7   -0.32    2.22
  22   0  -7   -2.13    1.66
 -22   0   7    2.17    2.10
  20   0  -7   -1.44    1.76
 -20   0   7   -0.84    1.79
  18   0  -7   -0.46    1.49
 -18   0   7   -1.74    1.59
 -16   0   7   -3.25    1.40
  16   0  -7   -3.35    1.37
 -14   0   7   -0.31    1.11
  14   0  -7    0.20    1.33
  14   0  -7   -0.69    1.10
 -14   0   7   -0.98    1.33
 -12   0   7    0.49    1.10
  12   0  -7    1.10    1.18
 -12   0   7    1.86    1.34
  12   0  -7    1.13    1.25
  10   0  -7   -0.94    0.82
 -10   0   7   -0.22    0.88
  10   0  -7   -0.54    0.83
 -10   0   7   -0.61    0.78
   8   0  -7    0.27    0.82
  -8   0   7   -0.41    0.59
  -8   0   7   -0.11    0.76
   8   0  -7    0.52    0.78
  -8   0   7   -0.61    0.72
   6   0  -7   -0.96    0.67
   6   0  -7   -0.48    0.70
  -6   0   7    1.05    0.73
  -6   0   7   -0.48    0.66
  -6   0   7   -0.21    0.62
   6   0  -7   -0.23    0.64
   6   0  -7   -1.23    0.63
  -4   0   7   -0.14    0.59
   4   0  -7    0.71    0.66
  -4   0   7   -1.25    0.53
  -4   0   7    0.71    0.57
   4   0  -7   -0.32    0.40
   4   0  -7    0.06    0.59
   4   0  -7    0.48    0.55
   2   0  -7   -0.53    0.52
   2   0  -7   -0.11    0.17
   2   0  -7   -0.36    0.45
   2   0  -7    1.84    0.59
  -2   0   7   -0.73    0.51
  -2   0   7   -0.26    0.48
  -2   0  -7   -0.38    0.54
  -2   0  -7    0.56    0.67
   2   0   7   -0.90    0.51
   2   0   7   -0.72    0.59
  -2   0  -7   -0.21    0.51
  -4   0  -7   -0.46    0.62
   4   0   7   -1.17    0.52
  -4   0  -7   -0.53    0.51
   4   0   7   -2.14    0.54
  -6   0  -7   -0.64    0.78
   6   0   7   -0.49    0.82
   6   0   7   -1.65    0.66
  -6   0  -7   -0.41    0.65
  -8   0  -7    0.15    1.07
   8   0   7    0.31    1.02
  -8   0  -7   -1.65    1.06
   8   0   7    0.85    1.21
  10   0   7    0.92    1.07
 -10   0  -7    0.35    1.01
  10   0   7    0.07    0.89
 -10   0  -7    0.36    0.90
  12   0   7   -1.08    0.96
 -12   0  -7    0.21    1.02
  12   0   7    0.36    1.02
  14   0   7   -1.48    1.04
  14   0   7    0.18    1.20
 -14   0  -7    0.76    1.14
  16   0   7   -0.69    1.57
 -16   0  -7   -1.17    1.35
  16   0   7   -0.33    1.36
 -18   0  -7   -0.98    1.33
  18   0   7    1.19    1.63
  20   0   7    2.68    1.91
 -20   0  -7    0.65    1.63
 -22   0  -7   -1.45    1.79
  23  -1  -7    1.14    2.21
 -23  -1   7    0.20    2.06
 -23   1   7    2.08    2.25
  23   1  -7    0.35    1.95
  21  -1  -7    5.00    2.16
 -21   1   7    2.46    2.03
  21   1  -7    4.25    2.29
 -21  -1   7    6.69    2.25
  19   1  -7   -0.44    1.76
 -19  -1   7   -1.12    1.50
  19  -1  -7    0.00    1.72
 -19   1   7   -1.47    1.73
  17   1  -7    0.84    1.77
 -17  -1   7    5.11    1.77
  17  -1  -7    3.80    1.94
 -17   1   7    2.81    1.69
 -15   1   7   -2.17    1.32
  15  -1  -7   -0.37    1.42
  15   1  -7   -0.15    1.45
  15   1  -7   -0.83    1.29
 -15  -1   7    0.78    1.40
  13   1  -7   10.39    1.83
  13  -1  -7    8.83    1.75
 -13  -1   7   12.33    1.88
 -13   1   7   10.22    1.95
 -13   1   7   10.06    1.70
  13   1  -7   12.15    2.01
 -13  -1   7    6.68    1.45
  11  -1  -7    9.91    1.62
  11   1  -7   11.19    1.75
 -11  -1   7    9.07    1.65
 -11  -1   7    9.85    1.50
  11   1  -7   11.70    1.59
 -11   1   7    8.39    1.48
 -11   1   7   14.40    1.71
 -11   1   7   10.80    1.56
  -9  -1   7   19.47    1.89
  -9   1   7   23.09    1.94
  -9   1   7   22.28    2.02
  -9  -1   7   20.30    1.85
   9  -1  -7   23.09    2.14
   9   1  -7   21.06    2.02
   9   1  -7   21.24    1.95
  -9   1   7   18.16    1.84
   9   1  -7   22.59    2.02
   9  -1  -7   18.43    1.89
   7   1  -7  172.73    8.32
  -7   1   7  176.08    7.97
   7  -1  -7  158.35    8.19
   7   1  -7  164.42    7.96
  -7   1   7  158.66    8.20
   7   1  -7  178.83    8.00
   7  -1  -7  170.36    7.88
  -7   1   7  169.84    7.93
   7  -1  -7  176.08    8.34
  -7  -1   7  176.24    7.98
  -7  -1   7  169.44    8.32
  -7  -1   7  172.31    7.94
   5  -1  -7    0.87    0.67
  -5   1   7    0.95    0.65
  -5  -1   7   -0.11    0.68
  -5   1   7    0.85    0.69
   5  -1  -7    0.30    0.64
   5   1  -7    0.25    0.66
  -5  -1   7    1.14    0.68
   5  -1  -7    0.75    0.74
  -5  -1   7    1.02    0.59
   5   1  -7    0.52    0.73
  -5  -1   7    0.44    0.65
  -5   1   7    0.61    0.62
   5   1  -7    1.06    0.68
   3   1  -7  166.07    7.46
  -3  -1   7  174.82    7.75
  -3  -1   7  156.81    7.73
  -3   1   7  152.67    7.65
  -3   1   7  155.71    7.36
   3   1  -7  157.99    7.69
   3  -1  -7  167.38    7.38
  -3   1   7  172.69    7.45
  -3  -1   7  160.42    7.42
   3   1  -7  167.82    7.46
   3  -1  -7  166.25    7.71
   3   1  -7  164.35    7.79
   3  -1  -7  163.51    7.65
   1   1  -7  828.03   34.56
  -1   1   7  735.59   33.39
   1  -1  -7  790.71   34.38
   1   1  -7  759.05   34.42
   1  -1  -7  833.20   33.42
  -1  -1   7  806.84   34.43
   1   1  -7  829.05   34.56
   1  -1  -7  780.91   34.41
  -1   1   7  785.27   33.43
   1  -1  -7  767.67   34.39
  -1  -1   7  766.94   33.47
  -1  -1   7  756.40   34.49
   1   1  -7  782.85   33.48
  -1   1   7  784.63   34.45
  -1   1  -7   60.82    3.14
   1   1   7   59.08    3.23
   1   1   7   59.52    3.04
  -1   1  -7   59.42    3.21
   1  -1   7   59.80    3.11
  -1   1  -7   68.04    3.44
   1  -1   7   61.90    3.25
   1  -1   7   62.30    3.38
   1  -1   7   64.25    3.42
  -1  -1  -7   62.43    3.01
  -1  -1  -7   61.00    3.15
  -3  -1  -7   83.60    4.32
   3  -1   7   87.25    4.30
   3   1   7   87.08    4.24
  -3   1  -7   93.77    4.34
  -3  -1  -7   76.78    4.35
  -3   1  -7   88.85    4.47
   3  -1   7   84.20    4.54
   3   1   7   93.20    4.51
  -3   1  -7  101.54    4.69
   5  -1   7   98.76    4.82
  -5   1  -7  104.38    4.85
   5  -1   7   92.69    5.06
  -5   1  -7   94.33    4.94
  -5  -1  -7  100.34    5.00
   5   1   7   98.89    5.03
  -5  -1  -7   94.75    4.86
   5   1   7   96.21    4.76
  -5   1  -7  100.09    5.17
  -7  -1  -7   -0.17    0.73
   7   1   7   -1.05    0.81
  -7   1  -7   -0.62    0.83
   7   1   7   -0.60    0.71
   7  -1   7   -0.86    0.88
  -7  -1  -7    0.24    0.81
   7  -1   7    0.13    0.80
   9  -1   7  293.83   13.17
  -9   1  -7  297.89   13.64
  -9  -1  -7  305.55   13.63
   9  -1   7  276.60   13.69
   9   1   7  289.53   13.14
   9   1   7  289.04   13.70
  -9  -1  -7  286.48   13.49
  11  -1   7  346.01   15.54
  11   1   7  340.70   16.17
 -11  -1  -7  323.46   15.86
  11   1   7  336.57   15.49
 -11  -1  -7  364.86   16.10
  11  -1   7  349.62   16.27
 -11   1  -7  344.76   16.03
 -13  -1  -7  131.04    7.13
  13   1   7  139.71    7.47
  13  -1   7  143.34    7.11
 -13  -1  -7  139.27    7.35
 -13   1  -7  126.27    7.18
  13  -1   7  135.60    7.49
  13   1   7  132.64    6.98
  15   1   7    7.44    1.72
  15  -1   7    9.47    1.97
 -15   1  -7    6.01    1.80
  15  -1   7    6.87    1.74
 -15  -1  -7    7.06    1.68
  15   1   7    7.50    1.98
  17   1   7   41.54    3.85
 -17  -1  -7   36.14    3.48
 -17   1  -7   40.90    3.77
  17  -1   7   40.96    3.92
  17   1   7   43.35    3.60
 -19   1  -7    2.74    1.86
 -19  -1  -7    3.39    1.76
  19  -1   7    0.13    1.55
  19   1   7    2.01    1.94
 -21   1  -7    7.94    2.32
  21  -1   7    6.09    2.45
 -21  -1  -7    4.66    2.04
 -23  -1  -7    0.41    2.00
 -23   1  -7   -1.42    1.83
 -24  -2   7   -0.78    1.91
 -24   2   7    4.18    2.41
  24  -2  -7    3.38    2.48
  22  -2  -7    1.60    1.98
 -22  -2   7    0.26    1.80
 -22   2   7    2.67    2.09
 -20   2   7   -2.81    1.62
  20   2  -7    1.09    1.93
  20  -2  -7   -0.92    1.54
 -20  -2   7   -3.46    1.47
 -18   2   7   -0.49    1.67
 -18  -2   7    0.66    1.67
  18  -2  -7   -1.69    1.50
  18   2  -7    2.03    1.65
  16   2  -7    3.56    1.96
 -16  -2   7    4.29    1.81
  16  -2  -7    4.72    1.85
  16   2  -7    4.15    1.69
 -16   2   7    3.43    1.82
  14   2  -7   11.13    2.07
  14  -2  -7   12.09    2.02
  14   2  -7    8.46    1.80
 -14   2   7   12.82    1.86
  14  -2  -7   10.91    1.70
 -14   2   7    7.98    1.89
 -14  -2   7    8.11    1.73
 -12  -2   7   16.37    2.11
  12   2  -7   19.08    2.11
 -12   2   7   17.94    2.08
  12  -2  -7   21.16    2.26
 -12  -2   7   20.98    1.95
  12   2  -7   15.94    1.98
  12   2  -7   16.41    2.19
  12  -2  -7   18.36    1.90
 -12   2   7   21.84    2.12
 -12   2   7   23.08    2.19
  10  -2  -7  196.97    8.89
 -10   2   7  190.55    9.00
  10   2  -7  191.72    9.01
 -10   2   7  177.36    9.23
 -10  -2   7  180.40    9.29
  10   2  -7  191.92    9.42
  10  -2  -7  192.78    9.31
 -10   2   7  182.81    8.91
 -10  -2   7  177.50    8.80
  10   2  -7  183.00    8.96
  10  -2  -7  204.51    9.49
  -8   2   7    6.62    1.16
  -8   2   7    5.80    1.07
  -8  -2   7    2.90    0.79
  -8  -2   7    4.78    1.13
   8  -2  -7    6.71    1.21
   8  -2  -7    4.54    0.94
  -8   2   7    9.50    1.19
   8  -2  -7    6.65    1.17
  -8  -2   7    6.86    1.17
   8   2  -7    4.25    1.00
   8   2  -7    5.20    1.18
   8   2  -7    9.20    1.23
   6   2  -7  657.39   28.92
  -6  -2   7  600.58   28.85
   6   2  -7  657.81   28.08
  -6  -2   7  675.95   28.86
  -6   2   7  664.79   28.02
  -6   2   7  648.86   27.98
   6   2  -7  654.31   28.07
   6  -2  -7  625.25   28.78
   6  -2  -7  660.90   27.90
   6  -2  -7  677.98   28.89
  -6   2   7  636.96   28.83
   4   2  -7  368.73   15.77
  -4   2   7  346.97   16.14
   4   2  -7  347.39   16.20
   4  -2  -7  370.92   15.57
   4   2  -7  350.93   15.74
  -4   2   7  345.74   15.61
  -4   2   7  365.87   15.67
  -4  -2   7  347.01   16.25
   4  -2  -7  355.02   16.11
  -4  -2   7  399.88   16.28
   2   2  -7   10.26    1.09
  -2  -2   7   13.70    1.30
  -2   2   7   10.17    0.96
  -2   2   7    8.60    0.99
   2   2  -7    7.99    0.99
  -2  -2   7    9.21    1.14
   2  -2  -7   11.96    1.13
   2  -2  -7    9.28    0.83
  -2   2   7   10.79    1.03
   0   2  -7  103.61    5.15
   0   2  -7  111.97    5.04
   0  -2  -7  102.59    4.96
   0  -2   7  106.91    5.25
   0   2   7  105.06    5.10
   0  -2   7  108.64    5.15
   0   2   7  100.82    4.81
   0   2   7  104.43    5.09
   0   2   7  108.94    4.86
   0  -2  -7  101.43    5.00
  -2  -2  -7  382.18   17.07
   2  -2   7  359.00   16.72
   2  -2   7  396.07   17.38
   2   2   7  392.75   17.23
   2   2   7  375.62   16.62
  -2  -2  -7  386.47   17.12
   2  -2   7  395.54   17.40
  -2   2  -7  408.18   16.82
  -2   2  -7  374.73   17.26
   2  -2   7  395.49   17.28
   4  -2   7  254.36   11.00
  -4  -2  -7  234.11   11.10
   4  -2   7  253.73   11.49
   4   2   7  237.30   10.83
  -4   2  -7  227.98   11.28
  -4   2  -7  256.54   11.04
   4   2   7  258.32   11.33
  -4  -2  -7  241.83   11.18
   4  -2   7  257.79   11.38
   6  -2   7    6.71    1.00
  -6   2  -7    4.61    1.01
  -6  -2  -7    6.27    0.92
   6   2   7    5.80    0.98
  -6   2  -7    6.60    1.09
   6   2   7    6.62    1.11
   6  -2   7    8.92    1.29
   8  -2   7   34.40    2.62
   8  -2   7   34.03    2.42
  -8   2  -7   42.12    2.65
   8   2   7   31.70    2.57
  -8  -2  -7   34.75    2.38
  -8   2  -7   32.42    2.51
   8   2   7   33.65    2.34
  10  -2   7   57.30    3.82
 -10  -2  -7   49.08    3.39
 -10   2  -7   53.18    3.60
 -10  -2  -7   53.95    3.39
  10   2   7   52.57    3.33
  10   2   7   57.46    3.69
  10  -2   7   54.98    3.40
  12   2   7  167.29    8.53
  12   2   7  185.00    9.09
 -12  -2  -7  169.14    8.78
  12  -2   7  175.80    8.57
  12  -2   7  179.27    9.17
 -12  -2  -7  174.97    8.74
 -12   2  -7  175.18    8.98
  14   2   7  234.44   11.24
 -14   2  -7  212.09   11.00
  14   2   7  221.09   10.65
  14  -2   7  221.46   11.29
  14  -2   7  211.98   10.53
 -14  -2  -7  209.92   10.76
 -16  -2  -7    0.94    1.39
  16   2   7   -0.27    1.34
 -16   2  -7    1.85    1.65
  16   2   7    0.12    1.55
  16  -2   7   -2.70    1.41
  18  -2   7    5.39    1.97
 -18   2  -7    6.28    2.08
 -18  -2  -7    3.10    1.75
  18   2   7    4.80    1.79
 -20  -2  -7   -1.68    1.48
  20  -2   7   -1.79    1.79
 -20   2  -7    1.75    1.93
 -22   2  -7   -0.51    1.93
 -22  -2  -7    2.31    1.97
  22  -2   7   -2.10    1.70
  23  -3  -7   -1.80    1.97
 -23  -3   7   -1.30    1.81
 -21  -3   7   -1.05    1.68
  21  -3  -7    1.23    1.95
 -21   3   7    0.68    1.91
 -19   3   7    7.40    2.16
  19   3  -7    5.81    2.14
 -19  -3   7    8.20    2.12
  19  -3  -7    6.56    2.11
 -17  -3   7   19.63    2.51
  17   3  -7   13.13    2.32
  17   3  -7   12.10    2.51
  17  -3  -7   12.48    2.38
 -17   3   7    9.18    2.33
 -15  -3   7   44.14    3.58
 -15   3   7   38.06    3.39
 -15   3   7   38.22    3.63
  15   3  -7   40.82    3.48
  15   3  -7   42.32    3.66
  15  -3  -7   39.83    3.54
  13   3  -7   28.50    2.63
 -13  -3   7   24.61    2.54
 -13  -3   7   27.19    2.72
  13  -3  -7   26.91    2.65
 -13   3   7   29.76    2.63
  13   3  -7   27.63    2.53
  13  -3  -7   29.55    2.62
  13   3  -7   31.61    2.90
 -13   3   7   28.18    2.64
 -13   3   7   22.92    2.45
  13  -3  -7   26.14    2.59
 -11  -3   7  243.95   11.49
  11   3  -7  236.46   11.64
 -11   3   7  243.91   11.20
  11  -3  -7  242.24   10.96
 -11  -3   7  228.03   11.49
  11  -3  -7  226.97   11.47
  11   3  -7  242.03   11.20
 -11   3   7  227.16   11.47
 -11   3   7  243.71   11.19
 -11  -3   7  233.10   10.93
  11  -3  -7  249.37   11.67
  11   3  -7  234.29   11.19
   9  -3  -7   76.30    4.44
   9  -3  -7   79.37    4.09
  -9  -3   7   81.70    4.48
  -9  -3   7   70.04    4.39
  -9   3   7   82.90    4.36
  -9   3   7   75.98    4.46
  -9   3   7   78.41    4.26
  -9  -3   7   73.23    4.10
   9   3  -7   78.22    4.36
   9   3  -7   79.69    4.62
   9   3  -7   77.32    4.36
   9  -3  -7   82.53    4.63
   7   3  -7    5.64    1.09
  -7   3   7    7.56    1.13
  -7  -3   7    6.20    0.99
   7  -3  -7    4.50    1.02
   7   3  -7    4.80    1.08
  -7   3   7    6.38    1.06
   7  -3  -7    3.11    0.91
   7   3  -7    4.57    1.18
  -7   3   7    5.36    0.99
  -7  -3   7    5.74    1.15
  -7  -3   7    5.26    1.00
   5   3  -7  191.24    9.15
   5  -3  -7  204.18    9.34
  -5   3   7  203.02    9.04
  -5  -3   7  194.55    9.49
   5   3  -7  199.57    9.49
  -5  -3   7  229.32    9.53
  -5   3   7  201.17    9.38
  -5   3   7  212.65    9.10
   5  -3  -7  167.85    9.24
  -5  -3   7  197.41    9.05
   5   3  -7  209.72    9.22
  -3   3   7  582.39   24.08
   3   3  -7  568.58   24.91
   3  -3  -7  557.73   24.71
  -3  -3   7  553.10   24.95
  -3   3   7  538.65   24.00
   3   3  -7  573.52   24.23
  -3  -3   7  579.53   24.87
  -3   3   7  543.61   24.77
  -3  -3   7  573.68   24.14
   3  -3  -7  548.81   24.72
  -1  -3   7  492.38   20.58
   1   3  -7  484.56   20.05
  -1  -3   7  434.75   20.61
  -1   3   7  474.95   19.80
   1   3  -7  466.57   20.59
  -1   3   7  438.19   19.76
   1  -3  -7  445.16   20.32
   1  -3  -7  455.62   20.33
  -1  -3   7  487.42   19.98
  -1   3   7  450.17   20.43
  -1  -3  -7   19.92    1.33
   1  -3   7   24.02    1.63
   1  -3   7   20.26    1.73
   1  -3   7   21.56    1.52
  -1   3  -7   24.05    1.67
   1   3   7   20.51    1.29
   1   3   7   21.47    1.53
  -1   3  -7   24.98    1.67
   1   3   7   21.10    1.35
  -1  -3  -7   21.39    1.31
  -3  -3  -7   65.93    3.29
   3   3   7   63.99    3.19
  -3  -3  -7   61.96    3.21
  -3   3  -7   69.36    3.51
   3   3   7   65.44    3.44
  -3   3  -7   65.95    3.57
   3  -3   7   64.71    3.62
   3  -3   7   69.91    3.60
   3  -3   7   66.71    3.40
   5   3   7   -0.07    0.59
   5  -3   7   -0.35    0.65
  -5   3  -7   -0.91    0.66
   5  -3   7    0.67    0.77
  -5   3  -7   -0.87    0.57
   5   3   7    0.00    0.64
  -5  -3  -7   -0.10    0.49
  -5  -3  -7   -0.25    0.54
   5  -3   7    0.14    0.46
  -7   3  -7  399.70   16.27
  -7   3  -7  376.88   16.72
   7  -3   7  351.06   16.75
   7   3   7  351.91   15.98
   7   3   7  364.19   16.58
  -7  -3  -7  361.60   16.40
  -7  -3  -7  351.69   16.31
   9   3   7    1.14    0.97
  -9   3  -7    1.38    1.01
  -9  -3  -7   -0.01    0.84
   9  -3   7    0.47    1.04
   9  -3   7    0.15    0.63
   9   3   7    1.06    0.94
  -9   3  -7   -0.41    0.93
  -9  -3  -7    1.55    0.89
  11  -3   7   -0.23    0.92
 -11   3  -7    0.16    1.21
 -11  -3  -7   -0.97    0.97
  11   3   7   -0.51    1.13
 -11  -3  -7   -0.43    0.92
  11   3   7   -0.28    1.09
  11  -3   7   -0.52    1.04
  13  -3   7   78.54    4.59
  13  -3   7   79.36    4.96
  13   3   7   72.31    4.49
 -13  -3  -7   70.34    4.54
 -13   3  -7   76.59    4.97
  13   3   7   70.01    4.83
  15  -3   7   10.05    2.18
  15   3   7   14.25    2.27
  15   3   7   12.19    1.93
 -15   3  -7   15.61    2.36
 -15  -3  -7    7.93    1.76
  17   3   7    0.00    1.31
 -17  -3  -7   -0.91    1.23
 -17   3  -7    1.55    1.62
  17  -3   7   -1.57    1.37
 -19   3  -7    5.73    2.22
 -19  -3  -7    8.46    2.01
  19   3   7    6.71    1.96
  19  -3   7    8.04    2.23
  21  -3   7    2.96    2.05
 -21  -3  -7    0.81    1.61
 -21   3  -7   -0.58    1.87
 -23   3  -7   -1.80    1.98
 -23  -3  -7    0.39    1.96
  23  -3   7    1.25    2.21
 -22  -4   7    8.74    2.37
  22  -4  -7    5.93    2.44
 -20  -4   7   -0.70    1.60
  20  -4  -7    3.00    1.93
  18   4  -7    2.72    1.82
 -18   4   7    2.61    1.78
  18  -4  -7    2.39    1.70
 -18  -4   7    4.34    1.75
  16  -4  -7    6.82    1.94
 -16   4   7    5.89    1.88
 -16  -4   7   10.48    1.99
  16   4  -7    7.06    1.94
  16   4  -7    9.21    2.20
 -14   4   7    8.14    1.78
  14   4  -7    7.56    1.91
 -14   4   7    6.65    1.67
  14   4  -7    7.20    1.75
 -14  -4   7    8.89    1.71
  14  -4  -7    7.59    1.71
  12   4  -7   29.80    2.75
  12  -4  -7   30.42    2.79
  12   4  -7   27.09    2.75
 -12   4   7   32.25    2.70
  12   4  -7   33.68    2.78
 -12   4   7   32.55    2.87
 -12   4   7   31.77    2.82
 -12  -4   7   32.28    2.78
  12  -4  -7   25.72    2.57
 -12  -4   7   29.10    2.70
 -10   4   7    1.58    1.00
 -10   4   7    0.69    1.08
  10   4  -7    1.28    1.12
 -10  -4   7    1.45    0.99
 -10   4   7    1.47    1.08
  10   4  -7    0.27    0.99
  10   4  -7    4.07    1.25
  10  -4  -7   -0.66    0.95
  10  -4  -7    1.81    1.05
 -10  -4   7    1.48    1.04
   8   4  -7   26.65    2.36
  -8   4   7   25.00    2.14
   8   4  -7   22.92    2.13
   8  -4  -7   28.74    2.23
  -8  -4   7   22.22    2.22
   8   4  -7   24.26    2.15
  -8   4   7   28.70    2.24
  -8   4   7   24.28    2.07
  -8  -4   7   22.91    2.18
  -6   4   7   27.45    2.02
   6  -4  -7   30.41    2.17
   6   4  -7   29.61    2.25
  -6   4   7   30.53    2.27
  -6  -4   7   26.67    2.02
  -6   4   7   31.09    2.04
   6   4  -7   26.45    2.35
   6   4  -7   26.15    2.16
   6  -4  -7   28.12    2.14
  -6  -4   7   25.79    2.20
  -6  -4   7   30.01    2.38
   4   4  -7  391.18   17.09
  -4  -4   7  409.97   17.53
   4  -4  -7  382.00   17.31
  -4   4   7  382.05   16.83
   4   4  -7  385.78   17.58
  -4   4   7  401.57   17.44
   4  -4  -7  365.97   17.28
  -4   4   7  387.99   16.88
  -4  -4   7  402.39   16.93
  -4  -4   7  388.12   17.61
  -2   4   7  105.99    4.99
   2  -4  -7  104.93    5.09
  -2  -4   7  117.02    5.46
   2   4  -7  109.67    5.51
  -2   4   7  108.77    5.03
   2  -4  -7  102.19    5.08
  -2   4   7  114.73    5.33
  -2  -4   7  114.57    5.20
  -2  -4   7  114.62    5.58
   2   4  -7  113.13    5.35
   0   4   7   43.69    2.17
   0  -4   7   44.96    2.74
   0   4   7   41.34    2.40
   0   4  -7   44.20    2.65
   0  -4   7   47.29    2.48
   0   4   7   40.75    2.12
   0   4  -7   46.50    2.59
   0  -4   7   46.00    2.63
  -2   4  -7  192.61    8.48
   2  -4   7  193.98    8.37
   2   4   7  182.50    8.45
   2  -4   7  173.10    8.74
   2   4   7  181.29    8.05
  -2   4  -7  191.96    8.74
   2  -4   7  199.07    8.73
   2   4   7  169.65    8.03
  -4   4  -7   77.23    3.92
   4  -4   7   89.26    4.13
   4   4   7   74.05    3.80
  -4   4  -7   71.90    4.01
   4  -4   7   74.99    3.80
   4   4   7   70.06    3.51
   4  -4   7   70.37    4.05
  -4  -4  -7   70.09    3.44
  -4  -4  -7   70.75    3.47
  -6  -4  -7   77.45    3.91
   6  -4   7   93.23    4.52
   6  -4   7   76.63    4.09
  -6  -4  -7   73.53    3.82
   6   4   7   80.00    4.21
  -6   4  -7   83.87    4.30
   6   4   7   74.23    3.91
   6  -4   7   82.39    4.50
  -6   4  -7   78.27    4.36
   8   4   7   -0.99    0.75
  -8  -4  -7   -0.24    0.64
  -8  -4  -7    0.64    0.69
  -8   4  -7   -0.10    0.88
   8   4   7   -0.43    0.77
   8  -4   7   -0.02    0.86
  -8   4  -7   -0.07    0.88
   8  -4   7   -1.05    0.87
   8  -4   7   -0.81    0.88
  10  -4   7   48.60    3.62
 -10  -4  -7   52.60    3.10
 -10   4  -7   57.80    3.62
 -10  -4  -7   52.78    3.22
  10  -4   7   50.31    3.29
  10   4   7   49.68    3.42
  10   4   7   53.09    3.30
 -10   4  -7   50.43    3.61
  12   4   7   79.05    4.76
  12   4   7   73.18    4.38
 -12   4  -7   71.84    4.79
  12  -4   7   70.03    4.77
 -12  -4  -7   76.64    4.34
  12  -4   7   67.58    4.35
 -12  -4  -7   69.71    4.25
 -14  -4  -7   21.39    2.25
 -14   4  -7   23.78    2.85
  14   4   7   20.25    2.40
  14  -4   7   22.62    2.73
  16  -4   7    6.28    1.99
  16   4   7    7.02    1.85
 -16   4  -7    8.93    2.11
 -16  -4  -7    5.83    1.62
  18   4   7   13.43    2.22
 -18  -4  -7    9.87    1.97
  18  -4   7    9.23    2.32
 -18   4  -7   13.86    2.54
 -20  -4  -7   18.48    2.51
  20   4   7   17.02    2.65
 -20   4  -7   17.06    2.80
  20  -4   7   16.22    2.76
  22  -4   7   -2.24    1.93
 -22   4  -7   -0.49    2.10
 -22  -4  -7    1.61    1.90
  23  -5  -7   10.47    2.71
  21  -5  -7    4.80    2.16
 -21  -5   7    4.24    2.15
  19  -5  -7   26.01    3.21
  19   5  -7   28.85    3.29
 -19  -5   7   24.92    2.88
 -17  -5   7    7.15    1.83
  17  -5  -7   -0.14    1.57
  17   5  -7    0.22    1.78
 -15   5   7   27.46    2.82
 -15   5   7   23.86    2.67
  15  -5  -7   24.58    2.72
  15   5  -7   28.48    2.94
 -15  -5   7   31.37    2.92
  15   5  -7   25.67    2.96
 -13  -5   7    4.15    1.43
  13  -5  -7    3.72    1.44
 -13   5   7    0.77    1.33
  13   5  -7    1.75    1.51
  13   5  -7    3.28    1.54
 -13   5   7    4.58    1.37
  11   5  -7   -0.85    1.17
  11   5  -7    1.04    1.24
  11   5  -7    0.58    1.09
 -11   5   7    1.66    1.15
 -11   5   7    0.68    1.17
 -11  -5   7   -1.27    0.93
 -11  -5   7    0.27    0.93
 -11   5   7   -0.32    1.07
  11  -5  -7    0.22    1.05
  11  -5  -7   -0.47    0.70
  -9  -5   7    8.39    1.38
   9   5  -7   11.59    1.64
  -9   5   7   13.57    1.53
  -9   5   7   10.85    1.40
   9  -5  -7    8.76    1.38
   9   5  -7   10.48    1.51
  -9   5   7   10.53    1.53
   9   5  -7   10.44    1.52
   9  -5  -7   10.99    1.42
   7  -5  -7  345.90   16.02
   7   5  -7  349.87   15.81
  -7   5   7  364.57   15.71
   7   5  -7  351.04   16.30
  -7  -5   7  320.44   16.12
   7  -5  -7  375.45   16.07
  -7   5   7  367.93   16.15
  -7   5   7  353.72   15.63
   7   5  -7  362.95   15.81
   5  -5  -7  235.05   10.85
  -5   5   7  259.57   11.09
  -5   5   7  240.07   10.69
  -5  -5   7  241.78   11.22
   5  -5  -7  227.55   10.85
   5   5  -7  237.89   11.23
   5   5  -7  241.36   10.89
  -5   5   7  235.81   10.63
   3  -5  -7    8.61    0.83
  -3   5   7    6.79    0.84
   3   5  -7    9.53    1.25
  -3   5   7    9.66    1.05
  -3   5   7    8.28    0.92
   3   5  -7    9.86    1.23
   3  -5  -7    9.33    0.84
  -3  -5   7   10.40    1.31
  -1   5   7   12.49    1.17
   1   5  -7   12.21    1.30
  -1   5   7   11.31    0.84
   1   5  -7   11.79    1.24
  -1   5   7   11.44    0.81
  -1  -5   7   12.10    1.32
  -1   5  -7   35.22    2.40
  -1   5  -7   38.27    2.35
   1  -5   7   34.92    2.51
   1   5   7   34.72    2.08
   3   5   7   69.12    3.55
   3  -5   7   65.12    3.89
   3  -5   7   79.81    3.92
  -3   5  -7   76.44    3.87
  -3   5  -7   68.81    3.89
   3   5   7   66.29    3.17
   5   5   7   13.71    1.15
   5  -5   7   15.84    1.47
  -5   5  -7   12.78    1.45
  -5   5  -7   10.52    1.36
   5  -5   7   15.09    1.49
   5  -5   7   12.24    1.45
   5   5   7   14.21    1.40
   7   5   7    5.60    0.98
  -7   5  -7    7.40    1.36
  -7  -5  -7    7.45    0.70
   7   5   7    6.55    1.07
   7  -5   7    5.47    1.20
  -7  -5  -7    6.35    0.76
   7  -5   7    5.31    1.19
  -7   5  -7    9.05    1.35
   7  -5   7    7.11    1.15
  -9  -5  -7    1.18    0.69
  -9   5  -7    1.38    1.19
   9   5   7    0.75    0.93
   9  -5   7    0.57    1.08
  -9   5  -7    1.44    1.11
  -9  -5  -7    0.19    0.65
   9  -5   7    1.11    0.96
   9  -5   7    1.77    1.09
   9   5   7    0.26    0.88
  11  -5   7    1.51    1.17
 -11  -5  -7    0.56    0.93
  11  -5   7    0.68    1.25
  11   5   7    0.87    1.11
  11   5   7    1.52    1.22
 -11  -5  -7    0.62    0.96
 -11   5  -7    2.16    1.40
 -13   5  -7   11.96    2.26
  13   5   7   15.24    2.11
  13  -5   7   16.04    2.29
 -13  -5  -7   10.26    1.68
 -15  -5  -7   27.35    2.67
  15   5   7   28.30    2.66
 -15   5  -7   26.16    2.96
  15  -5   7   26.64    2.97
 -17   5  -7    4.79    1.95
 -17  -5  -7    2.62    1.40
  17  -5   7    1.32    1.73
  17   5   7    1.61    1.62
 -19  -5  -7    1.88    1.57
  19   5   7    1.39    1.73
  19  -5   7    0.15    1.72
 -19   5  -7   -0.54    1.78
  21  -5   7    1.92    2.10
  21   5   7    0.69    1.81
 -21  -5  -7    2.71    1.78
 -21   5  -7    2.44    2.16
  22  -6  -7   14.29    2.99
 -22  -6   7   11.36    2.40
  20  -6  -7    6.85    2.18
 -20  -6   7    7.88    2.07
  18  -6  -7    4.39    1.91
  18   6  -7    3.52    1.96
 -18  -6   7    6.18    1.83
  16  -6  -7    1.19    1.50
 -16  -6   7    1.91    1.44
  16   6  -7    1.51    1.75
  14  -6  -7   13.52    2.08
 -14   6   7   12.97    1.98
  14   6  -7   13.54    2.19
 -14  -6   7   13.43    1.92
 -12   6   7  105.23    5.72
 -12   6   7   95.69    5.42
  12   6  -7   91.03    5.52
  12  -6  -7   88.65    5.41
 -12   6   7   99.34    5.57
 -12  -6   7   94.14    5.42
  12   6  -7   97.58    5.80
  12   6  -7   98.17    5.51
  10   6  -7  108.21    5.79
  10  -6  -7  107.61    5.79
 -10   6   7  107.46    5.68
 -10  -6   7  104.56    5.85
  10   6  -7  111.50    5.89
  10  -6  -7  103.58    5.72
 -10   6   7  114.75    5.92
 -10  -6   7  110.99    5.84
  10   6  -7  103.99    6.05
 -10   6   7  117.03    5.92
   8   6  -7   36.75    2.68
  -8  -6   7   25.08    2.29
  -8   6   7   29.45    2.22
  -8  -6   7   28.56    2.32
  -8   6   7   32.05    2.43
   8  -6  -7   27.39    2.22
  -8   6   7   28.27    2.26
   8   6  -7   28.57    2.51
   8   6  -7   30.00    2.37
   8  -6  -7   30.79    2.18
   6  -6  -7    0.17    0.62
   6  -6  -7   -0.57    0.59
   6   6  -7    0.14    0.87
  -6  -6   7   -0.15    0.84
  -6   6   7    0.22    0.78
   6   6  -7   -1.55    0.82
  -6   6   7    0.14    0.72
  -6   6   7   -0.14    0.71
  -6  -6   7   -0.06    0.77
  -4   6   7   70.65    3.57
  -4   6   7   73.55    3.80
   4   6  -7   67.63    4.05
   4   6  -7   74.91    3.94
  -4  -6   7   68.35    3.99
  -4   6   7   68.01    3.49
  -4  -6   7   73.90    3.88
   2   6  -7  574.90   26.22
  -2   6   7  577.48   25.14
   2   6  -7  595.88   25.54
  -2   6   7  579.22   25.14
  -2  -6   7  596.10   26.22
  -2  -6   7  622.84   26.16
   0   6  -7    4.28    1.00
   0  -6   7    3.77    0.97
   0   6  -7    3.22    0.90
   0  -6   7    2.55    0.79
   2  -6   7    0.55    0.76
  -2   6  -7    1.67    0.87
   2  -6   7    2.11    0.90
  -2   6  -7    1.48    0.83
  -4   6  -7   11.20    1.41
  -4   6  -7    9.80    1.32
   4  -6   7    8.76    1.35
  -6   6  -7   36.00    2.67
  -6   6  -7   33.75    2.56
   6  -6   7   38.98    2.63
   6   6   7   30.89    1.95
   6  -6   7   33.12    2.58
  -8   6  -7    0.24    1.04
   8   6   7    0.97    0.85
   8  -6   7    0.97    1.10
  -8   6  -7   -0.57    1.01
   8   6   7    1.29    0.90
   8  -6   7   -0.31    0.90
  10  -6   7   52.17    3.80
 -10   6  -7   64.87    4.00
 -10  -6  -7   56.85    2.91
 -10  -6  -7   52.70    2.84
  10   6   7   53.04    3.35
 -10   6  -7   61.10    4.01
 -12  -6  -7    0.66    0.93
  12  -6   7    1.32    1.45
 -12   6  -7    2.03    1.63
 -12  -6  -7    0.07    0.88
  12   6   7    0.65    1.31
 -14  -6  -7    3.51    1.19
  14  -6   7    2.63    1.62
 -14   6  -7    3.13    1.80
  14   6   7    1.88    1.42
 -14  -6  -7    2.73    1.16
  16   6   7    3.00    1.58
 -16   6  -7    0.05    1.68
  16  -6   7    2.05    1.69
 -16  -6  -7    0.86    1.12
  18   6   7    6.22    1.93
 -18  -6  -7    5.42    1.50
  18  -6   7    8.04    2.21
  20   6   7    7.75    2.22
 -20  -6  -7    5.62    1.71
  20  -6   7   11.68    2.64
 -21  -7   7   -0.47    1.57
  21  -7  -7    4.17    2.12
 -19  -7   7    6.15    1.84
  19  -7  -7    3.66    1.99
  19   7  -7    6.64    2.39
  17   7  -7   -1.38    1.53
  17  -7  -7   -0.61    1.48
 -17  -7   7    0.00    1.31
  15   7  -7    4.83    1.79
  15  -7  -7    4.05    1.58
 -15  -7   7    4.95    1.48
  13  -7  -7   64.21    4.17
 -13  -7   7   63.70    4.12
 -13   7   7   61.97    4.19
  13   7  -7   60.72    4.33
 -11   7   7   11.23    1.83
 -11  -7   7    9.13    1.57
  11   7  -7   12.60    1.82
 -11  -7   7    9.20    1.59
 -11   7   7   11.02    1.69
  11  -7  -7    9.46    1.58
  11  -7  -7   12.22    1.59
  11   7  -7   10.35    1.89
  -9  -7   7    6.25    1.35
   9   7  -7    7.97    1.47
   9   7  -7    9.93    1.67
   9  -7  -7   10.40    1.30
  -9   7   7    8.65    1.44
   9  -7  -7    7.76    1.26
  -9   7   7   10.04    1.58
  -9  -7   7    8.29    1.38
   9   7  -7    5.67    1.48
  -7   7   7   61.41    3.61
  -7   7   7   63.15    3.42
   7  -7  -7   61.91    3.19
  -7  -7   7   57.16    3.54
   7   7  -7   59.01    3.60
   7   7  -7   63.59    3.81
  -7   7   7   58.07    3.48
  -7  -7   7   66.32    3.58
   7   7  -7   63.13    3.60
   7  -7  -7   52.45    3.10
  -5   7   7   10.00    1.20
  -5  -7   7   10.86    1.29
   5   7  -7   13.48    1.51
   5   7  -7   12.91    1.44
  -5  -7   7   11.94    1.27
  -5   7   7   10.48    1.25
  -5   7   7   10.91    1.14
   3   7  -7    1.16    0.86
  -3  -7   7    1.40    0.76
  -3   7   7    0.61    0.55
  -3  -7   7    2.14    0.88
  -3   7   7    1.46    0.53
   3   7  -7    1.08    0.85
  -1  -7   7   -0.31    0.71
   1   7  -7   -0.19    0.80
   1   7  -7    0.76    0.85
  -1  -7   7   -0.81    0.73
   1  -7   7   39.19    2.47
  -1   7  -7   37.41    2.54
   1  -7   7   35.80    2.50
  -1   7  -7   34.90    2.60
   3  -7   7    0.88    0.87
  -3   7  -7    1.56    0.92
   3  -7   7    1.10    0.88
  -3   7  -7    2.17    1.00
  -5   7  -7   24.32    2.34
  -5   7  -7   30.57    2.36
   5  -7   7   31.29    2.43
   5  -7   7   31.14    2.45
   7  -7   7    8.22    1.43
   7   7   7    8.43    1.01
  -7   7  -7   12.34    1.63
  -7   7  -7    8.09    1.55
   9  -7   7   12.28    1.79
  -9   7  -7   13.07    1.92
   9   7   7   10.25    1.40
  -9   7  -7   12.92    1.98
  11   7   7    0.41    1.17
  11  -7   7    0.64    1.33
 -11   7  -7    1.84    1.57
  13   7   7    3.16    1.56
 -13   7  -7   -1.62    1.43
 -13  -7  -7    0.15    0.73
 -13  -7  -7    1.63    0.76
  13  -7   7    5.96    1.75
  15   7   7    6.73    1.83
 -15  -7  -7    5.90    1.14
 -15  -7  -7    4.56    1.17
  15  -7   7    8.22    1.99
  17   7   7    1.64    1.73
  17  -7   7    0.72    1.70
 -17  -7  -7   -0.84    0.98
  19  -7   7    2.96    1.86
 -19  -7  -7    3.75    1.32
  19   7   7    2.73    1.83
  21  -7   7    1.25    2.14
  21   7   7    1.59    2.18
 -21  -7  -7    3.41    1.43
 -20  -8   7    3.41    1.75
  20   8  -7    4.92    2.48
  20  -8  -7    5.58    2.07
  18  -8  -7    0.39    1.52
  18   8  -7    0.65    1.87
 -18  -8   7   -0.35    1.40
  16  -8  -7    2.92    1.59
  16   8  -7    4.91    1.96
 -16  -8   7    8.66    1.73
 -14   8   7    6.25    1.70
  14   8  -7    9.71    1.93
  14  -8  -7    5.95    1.47
 -14  -8   7    7.28    1.53
  12   8  -7    3.27    1.54
  12  -8  -7    4.79    1.28
 -12   8   7    2.87    1.35
 -12  -8   7    5.80    1.30
 -10   8   7   23.37    2.25
  10  -8  -7   22.11    1.99
 -10   8   7   27.51    2.55
  10  -8  -7   28.04    2.17
  10   8  -7   21.25    2.36
 -10  -8   7   24.83    2.24
  10   8  -7   27.17    2.55
 -10  -8   7   24.47    2.24
  -8   8   7  184.25    8.83
   8   8  -7  193.91    9.12
   8   8  -7  185.17    9.03
   8  -8  -7  178.89    8.52
  -8  -8   7  183.58    9.00
   8  -8  -7  191.85    8.58
  -8   8   7  194.81    9.01
  -8  -8   7  202.50    9.00
  -6   8   7   88.26    4.44
   6   8  -7   93.35    4.79
  -6  -8   7   95.83    4.62
  -6   8   7   81.65    4.52
  -6  -8   7   83.15    4.56
  -4  -8   7   37.44    2.34
  -4  -8   7   38.12    2.39
   4   8  -7   33.44    2.60
  -4   8   7   32.12    2.10
   4   8  -7   33.89    2.52
  -4   8   7   34.66    2.05
  -2  -8   7   93.33    4.87
  -2  -8   7   97.27    4.84
   2   8  -7   97.68    4.96
   2   8  -7   95.07    5.07
   0   8  -7   -0.68    0.87
   0   8  -7   -0.48    0.85
   0  -8   7    0.40    0.75
   0  -8   7   -1.01    0.78
  -2   8  -7    4.85    1.13
   2  -8   7    3.75    1.06
   2  -8   7    4.32    1.08
  -2   8  -7    3.36    1.15
   4  -8   7  170.87    7.57
  -4   8  -7  143.22    7.55
   4  -8   7  136.66    7.39
  -4   8  -7  152.87    7.44
  -6   8  -7   76.95    4.63
   6  -8   7   74.24    4.55
   6  -8   7   93.53    4.78
  -6   8  -7   75.63    4.67
  -8   8  -7  103.99    5.43
  -8   8  -7   96.83    5.46
   8  -8   7   91.91    5.22
   8  -8   7   84.17    5.13
   8   8   7   81.66    4.48
  10  -8   7    9.29    1.70
  10   8   7    7.50    1.43
  12   8   7   24.29    2.34
  12  -8   7   25.25    2.60
  14   8   7    6.96    1.73
  14  -8   7    4.41    1.77
  16   8   7   -0.46    1.55
  16  -8   7    3.11    1.86
  18   8   7   -0.78    1.67
  18  -8   7    0.84    1.77
 -18  -8  -7    0.22    0.70
  20  -8   7    0.07    1.83
 -20  -8  -7   -0.33    0.85
  20   8   7   -0.29    1.76
 -19  -9   7    5.85    1.65
  19   9  -7    5.13    2.47
  19  -9  -7    4.98    1.95
  17  -9  -7   -1.48    1.34
  17   9  -7   -1.02    1.69
 -17  -9   7    0.94    1.29
  15   9  -7    8.75    2.19
 -15  -9   7    8.42    1.56
  15  -9  -7   10.31    1.75
  13   9  -7    0.17    1.45
  13  -9  -7    0.08    0.97
 -13   9   7    0.58    1.25
 -13  -9   7   -0.23    0.99
  11  -9  -7    1.50    0.93
  11  -9  -7    2.21    0.91
  11   9  -7    4.34    1.51
 -11   9   7    4.30    1.35
 -11  -9   7    6.19    1.21
  -9   9   7    0.34    1.04
  -9   9   7    0.48    1.16
  -9  -9   7    1.47    0.90
  -9  -9   7   -0.01    0.92
   9   9  -7    0.44    1.14
   9   9  -7    1.91    1.32
  -7   9   7  247.83   11.51
  -7  -9   7  251.97   11.65
   7   9  -7  255.06   11.77
  -7   9   7  256.30   11.65
  -7  -9   7  264.70   11.63
  -5   9   7   99.31    4.67
  -5  -9   7  100.92    4.78
   5   9  -7   90.34    5.00
  -5   9   7   96.04    4.72
  -5  -9   7   92.04    4.74
  -3   9   7    4.52    0.70
  -3  -9   7    5.56    0.92
  -3   9   7    2.99    0.67
   3   9  -7    4.24    1.20
  -3  -9   7    5.67    0.91
  -1  -9   7   12.80    1.31
   1   9  -7   14.33    1.60
  -1  -9   7   14.59    1.39
   1  -9   7   25.18    2.00
   1  -9   7   22.77    1.94
  -1   9  -7   26.20    2.22
  -3   9  -7    0.88    1.19
   3  -9   7    2.22    1.02
   3  -9   7    1.15    1.01
   5  -9   7   71.69    4.06
   5  -9   7   60.41    3.91
  -5   9  -7   67.62    4.12
   7  -9   7    5.65    1.57
   7   9   7    8.24    0.97
   9  -9   7   27.03    2.61
   9  -9   7   19.46    2.34
   9   9   7   24.64    2.14
  11  -9   7    7.03    1.68
  11   9   7    5.55    1.48
  13  -9   7   25.25    2.75
  13   9   7   25.11    2.42
  15  -9   7   10.16    2.03
  15   9   7    8.59    1.91
  17   9   7    1.31    1.62
  17  -9   7   -0.91    1.52
 -18 -10   7    0.54    1.21
  18 -10  -7    0.95    1.42
  18  10  -7    2.13    2.19
  16 -10  -7    4.72    1.46
 -16 -10   7    7.43    1.34
  16  10  -7    5.35    2.15
  14  10  -7    1.25    1.66
  14 -10  -7    0.91    0.98
 -14 -10   7    1.36    0.99
 -12  10   7    5.70    1.51
 -12 -10   7    6.66    1.09
  12 -10  -7    7.24    0.87
  12  10  -7    4.52    1.68
 -10  10   7    0.71    1.23
 -10  10   7   -0.40    0.97
 -10 -10   7    1.07    0.71
 -10 -10   7    0.44    0.64
  10  10  -7    0.15    1.25
   8  10  -7   -1.82    1.11
   8  10  -7   -0.51    1.02
  -8 -10   7   -0.04    0.59
  -8  10   7    1.26    1.02
  -8  10   7   -0.56    0.85
   6  10  -7   27.86    2.31
  -6 -10   7   28.68    1.57
  -6  10   7   25.19    1.97
  -6  10   7   22.44    2.04
  -4  10   7    4.01    0.80
  -4  10   7    4.86    0.86
   4  10  -7    4.89    1.18
   2  10  -7   42.63    2.78
  -2 -10   7   37.17    2.06
   0 -10   7   17.48    1.51
   0 -10   7   14.56    1.38
   0  10  -7   18.26    1.86
   2 -10   7   34.52    2.29
  -2  10  -7   33.58    2.65
   2 -10   7   30.43    2.21
   4 -10   7   15.46    1.60
  -4  10  -7   15.88    1.93
   4 -10   7   14.16    1.56
   6 -10   7   26.62    2.40
   6 -10   7   21.35    2.08
   8 -10   7  120.65    6.18
   8  10   7  105.55    5.36
  10 -10   7   39.33    3.25
  10  10   7   34.61    2.66
  12 -10   7    2.78    1.44
  12 -10   7   -0.52    1.34
  12  10   7    0.74    1.19
  14  10   7   -1.14    1.32
  14 -10   7    1.06    1.47
  16  10   7    2.05    1.65
  16 -10   7    0.98    1.58
  15  11  -7   -2.89    1.65
  15 -11  -7   -0.69    0.72
  13  11  -7    4.86    1.77
 -11  11   7   -0.98    1.12
  11  11  -7    0.74    1.42
  -9  11   7    3.79    1.33
   9  11  -7    3.68    1.43
  -9  11   7    5.68    1.28
  -7  11   7    5.20    1.12
   7  11  -7    2.62    1.20
  -7  11   7    5.29    1.20
  -5  11   7   -0.05    0.77
   5  11  -7   -0.17    0.99
  -5  11   7   -0.41    0.70
  -3  11   7   -0.50    0.54
   3  11  -7   -1.46    0.96
  -3  11   7    0.60    0.56
   1  11  -7   10.64    1.56
  -1  11  -7   48.03    3.32
   3 -11   7    0.66    0.64
  -3  11  -7   -0.96    1.16
   3 -11   7    0.30    0.64
   5 -11   7    0.19    0.87
   5 -11   7    0.33    0.90
   7 -11   7    1.55    1.11
   9 -11   7    0.07    1.20
   9  11   7    0.37    0.98
  11  11   7    0.39    1.11
  11 -11   7    1.89    1.38
  13 -11   7   -1.53    1.22
  13 -11   7   -0.52    1.36
  13  11   7   -1.17    1.25
  15 -11   7    1.12    1.60
  15 -11   7    2.05    1.65
  15  11   7   -0.56    1.44
  14  12  -7    6.69    2.10
  12  12  -7    0.64    1.62
 -10  12   7   -1.49    1.15
  10  12  -7   -1.32    1.35
  -8  12   7   14.70    1.83
   8  12  -7   17.20    2.06
  -8  12   7   15.26    1.75
  -6  12   7   11.57    1.43
  -6  12   7   14.45    1.59
  -4  12   7   12.03    1.20
  -4  12   7   12.57    1.24
   4  12  -7   11.14    1.64
   2  12  -7   13.08    1.75
   0  12  -7    1.16    1.23
   6 -12   7    0.04    0.65
   8  12   7    1.03    0.83
   8 -12   7   -1.41    0.88
  10  12   7   -1.36    0.97
  10 -12   7    1.27    1.16
  12 -12   7   -0.99    1.18
  12  12   7    1.15    1.39
  14  12   7    3.60    1.69
  11  13  -7    3.86    1.70
   9  13  -7    0.87    1.50
  -7  13   7    5.90    1.35
  -7  13   7    5.43    1.31
  -5  13   7    3.29    1.01
  -5  13   7    4.19    1.12
  -3  13   7    1.80    0.75
  -3  13   7    1.48    0.74
   9  13   7    1.32    1.01
   9 -13   7   -0.97    0.55
  11  13   7    3.48    1.41
  11 -13   7    5.31    1.14
   8  14  -7    1.35    1.50
  -6  14   7    8.08    1.53
  -6  14   7    7.66    1.45
  -4  14   7   22.22    1.93
  -4  14   7   18.56    1.78
  -2  14   7   10.45    1.10
  -2  14   7   11.20    1.14
 -24   0   8    2.37    2.45
  24   0  -8    3.49    2.56
 -22   0   8    1.14    2.03
  22   0  -8    0.39    1.92
 -20   0   8    0.87    1.81
  20   0  -8    1.81    2.04
  18   0  -8    3.93    2.06
 -18   0   8    1.92    1.78
 -16   0   8  108.77    6.74
  16   0  -8  113.94    6.85
 -14   0   8   20.24    2.19
  14   0  -8   17.55    2.14
 -14   0   8   20.10    2.36
  14   0  -8   18.71    2.33
  12   0  -8  393.11   18.84
 -12   0   8  417.31   18.20
 -12   0   8  400.75   18.82
  12   0  -8  404.62   18.19
 -10   0   8    6.58    1.23
  10   0  -8    5.35    1.24
 -10   0   8    4.96    1.34
  10   0  -8    3.96    1.21
   8   0  -8  561.02   24.37
  -8   0   8  563.45   24.35
  -8   0   8  585.98   24.42
   8   0  -8  563.25   25.17
  -8   0   8  524.06   25.09
   6   0  -8    0.82    0.81
   6   0  -8    3.02    0.91
   6   0  -8    1.06    0.71
  -6   0   8    3.23    0.86
  -6   0   8    2.01    0.83
  -6   0   8    0.64    0.72
   4   0  -8  361.50   16.74
  -4   0   8  355.68   16.21
   4   0  -8  392.95   16.89
  -4   0   8  393.01   16.30
  -4   0   8  357.72   16.79
  -2   0   8   70.91    3.90
   2   0  -8   75.26    3.92
  -2   0   8   70.50    3.65
   2   0  -8   76.19    3.67
   2   0  -8   72.26    3.80
   0   0   8   90.72    4.37
   0   0  -8   81.96    4.28
   0   0   8   90.18    4.67
   0   0  -8   94.66    4.57
   0   0  -8   95.86    4.68
   2   0   8  747.62   32.91
   2   0   8  739.37   31.89
  -2   0  -8  713.70   32.74
  -2   0  -8  787.62   32.91
   4   0   8 1903.45   81.73
  -4   0  -8 1979.80   84.08
   4   0   8 1978.45   84.14
  -4   0  -8 1874.83   83.94
   6   0   8   -1.04    0.72
   6   0   8    0.45    0.90
  -6   0  -8    0.27    0.82
  -6   0  -8    0.91    0.84
  -8   0  -8  714.22   29.84
   8   0   8  672.70   29.85
   8   0   8  657.90   28.82
  -8   0  -8  622.25   29.58
 -10   0  -8    9.77    1.64
  10   0   8   10.22    1.50
 -10   0  -8   10.74    1.56
  10   0   8    9.23    1.64
  12   0   8   11.15    1.90
  12   0   8    9.62    1.63
 -12   0  -8   10.68    1.60
  14   0   8   14.60    2.02
  14   0   8   16.46    2.38
 -14   0  -8   15.75    2.11
 -16   0  -8   42.30    3.65
  16   0   8   44.00    3.55
  16   0   8   44.51    4.08
  18   0   8    6.64    2.13
 -18   0  -8    6.95    1.95
  20   0   8   19.23    3.08
 -20   0  -8   20.61    2.88
 -22   0  -8    4.04    2.28
  23   1  -8    2.13    2.24
 -23  -1   8    1.98    2.15
 -23   1   8    2.57    2.15
  23  -1  -8   -1.72    1.90
 -21   1   8    4.97    2.26
  21  -1  -8    5.59    2.33
  21   1  -8   10.56    2.69
 -21  -1   8   10.14    2.56
  19  -1  -8   -1.50    1.80
 -19   1   8   -3.97    1.33
 -19  -1   8    1.72    1.86
  19   1  -8    1.13    1.74
 -17   1   8    3.26    1.74
  17  -1  -8    2.69    1.85
  17   1  -8    1.01    1.62
 -17  -1   8    5.50    1.83
  15  -1  -8    0.95    1.50
 -15  -1   8    1.52    1.44
  15   1  -8    0.08    1.33
 -15   1   8   -1.82    1.24
 -15   1   8    0.06    1.30
  15   1  -8    2.28    1.64
  13  -1  -8  203.68   10.45
  13   1  -8  204.85   10.53
 -13   1   8  211.54   10.49
 -13  -1   8  195.33    9.89
 -13   1   8  210.58   10.05
  13   1  -8  206.91   10.06
 -13  -1   8  210.32   10.50
 -11  -1   8  101.31    6.00
  11   1  -8  103.40    6.04
 -11   1   8  111.75    5.85
 -11   1   8  115.55    6.16
  11  -1  -8  106.55    6.03
  11   1  -8  112.16    5.86
 -11   1   8  112.86    5.81
 -11  -1   8  110.65    5.74
  -9   1   8   11.37    1.34
  -9   1   8   10.02    1.42
   9   1  -8   11.13    1.46
   9  -1  -8   12.07    1.38
  -9   1   8   12.97    1.51
   9  -1  -8   10.15    1.46
  -9  -1   8    9.79    1.53
   9  -1  -8    8.74    1.56
  -9  -1   8   12.03    1.37
   9   1  -8   12.55    1.45
   9   1  -8   14.01    1.67
  -7   1   8   30.10    2.23
  -7  -1   8   29.74    2.47
  -7   1   8   29.46    2.30
   7   1  -8   26.61    2.20
   7   1  -8   25.39    2.22
  -7   1   8   31.94    2.17
   7  -1  -8   31.21    2.36
  -7  -1   8   30.31    2.15
   7  -1  -8   31.45    2.53
  -7  -1   8   29.05    2.15
   7  -1  -8   28.97    2.11
   7   1  -8   31.84    2.29
   5  -1  -8  273.83   12.30
   5   1  -8  265.49   12.27
  -5   1   8  249.37   12.22
  -5   1   8  271.38   11.85
  -5  -1   8  270.65   11.84
   5   1  -8  264.36   11.84
   5  -1  -8  269.64   11.78
  -5  -1   8  274.08   11.86
   5  -1  -8  257.63   12.19
   5   1  -8  263.03   11.85
  -5  -1   8  263.49   12.32
  -5   1   8  255.32   11.77
  -3   1   8    4.70    0.80
  -3   1   8    3.19    0.74
  -3  -1   8    4.67    0.93
   3   1  -8    4.12    0.89
   3  -1  -8    5.75    0.86
   3   1  -8    4.23    0.81
   3   1  -8    3.26    0.79
   3   1  -8    5.02    0.87
  -3  -1   8    6.19    0.95
  -3   1   8    4.86    0.93
   3  -1  -8    4.57    0.83
   3  -1  -8    4.30    0.76
  -3  -1   8    5.01    0.83
   1  -1  -8   -0.32    0.54
   1   1  -8    1.03    0.73
  -1  -1   8    1.16    0.71
  -1  -1   8    0.72    0.61
  -1   1   8    0.50    0.60
   1   1  -8    0.99    0.65
   1   1  -8    1.89    0.69
   1   1  -8    0.70    0.63
   1  -1  -8   -0.32    0.51
   1  -1  -8    0.21    0.59
   1  -1   8  198.56    9.32
   1  -1   8  192.61    9.29
   1   1   8  201.83    9.24
  -1  -1  -8  200.62    8.78
  -1   1  -8  206.05    9.35
   1   1   8  191.11    8.83
  -1   1  -8  204.91    8.94
  -1  -1  -8  200.49    9.18
  -1   1  -8  196.81    9.20
  -1  -1  -8  196.80    9.10
   1  -1   8  195.68    8.91
   1   1   8  197.87    9.24
   3   1   8   17.35    1.64
   3   1   8   18.17    1.42
  -3  -1  -8   17.08    1.56
   3  -1   8   16.75    1.61
  -3   1  -8   17.56    1.45
   3  -1   8   17.47    1.50
  -3   1  -8   17.02    1.59
  -3  -1  -8   16.56    1.43
  -3   1  -8   18.06    1.79
  -5  -1  -8  222.02   10.24
  -5   1  -8  218.65   10.26
   5   1   8  209.03    9.84
  -5  -1  -8  210.06   10.11
  -5   1  -8  225.49   10.41
   5  -1   8  222.79   10.41
   5   1   8  231.77   10.37
   5  -1   8  215.32    9.90
   7  -1   8  126.04    6.56
  -7   1  -8  124.70    6.38
   7  -1   8  127.22    6.16
  -7  -1  -8  124.56    6.36
   7   1   8  126.18    6.42
  -7  -1  -8  119.67    6.21
   7   1   8  126.63    6.12
   9  -1   8  560.57   25.22
  -9  -1  -8  531.58   24.86
  -9   1  -8  554.19   25.03
   9  -1   8  549.58   24.27
   9   1   8  544.14   24.22
  -9  -1  -8  568.23   25.04
   9   1   8  583.45   25.21
  11  -1   8  183.03    8.96
  11  -1   8  183.94    9.53
  11   1   8  191.43    9.52
 -11  -1  -8  186.57    9.35
 -11  -1  -8  190.16    9.24
  11   1   8  179.92    8.94
 -11   1  -8  187.59    9.36
  13   1   8   62.37    4.10
  13  -1   8   63.95    4.13
  13  -1   8   63.42    4.62
 -13   1  -8   72.75    4.44
 -13  -1  -8   60.53    4.16
  13   1   8   60.05    4.48
 -13  -1  -8   69.45    4.48
 -15  -1  -8   -0.59    1.30
  15   1   8   -1.75    1.19
  15  -1   8   -0.40    1.29
  15  -1   8   -0.64    1.43
  15   1   8   -1.38    1.23
 -15   1  -8   -0.90    1.24
 -17   1  -8    2.61    1.65
  17   1   8    1.63    1.73
  17  -1   8    1.03    1.57
 -17  -1  -8    1.86    1.58
  17   1   8    0.07    1.49
 -19  -1  -8    1.64    1.66
 -19   1  -8   -0.26    1.54
  19  -1   8   -0.17    1.72
  21  -1   8   17.77    3.17
 -21   1  -8   16.53    2.84
 -21  -1  -8   18.03    2.96
 -23   1  -8    7.68    2.59
 -23  -1  -8    7.32    2.46
 -22  -2   8    1.72    1.98
 -22   2   8    0.99    1.90
  22  -2  -8   -0.72    1.90
 -20   2   8    6.50    2.21
 -20  -2   8    5.31    2.02
  20  -2  -8   10.03    2.47
  20   2  -8    4.51    2.27
  18   2  -8   26.09    3.13
  18  -2  -8   22.04    2.98
 -18  -2   8   17.43    2.59
 -18   2   8   23.06    2.94
  16  -2  -8   73.91    5.10
 -16  -2   8   66.07    4.77
  16   2  -8   77.02    5.36
 -16   2   8   71.27    4.77
  16   2  -8   72.03    4.77
 -16   2   8   66.92    4.89
 -14  -2   8   -0.66    1.22
  14   2  -8   -0.40    1.31
  14   2  -8   -0.22    1.42
 -14   2   8   -0.58    1.35
  14  -2  -8    0.12    1.29
 -14   2   8   -0.24    1.24
 -12  -2   8   29.48    2.83
 -12   2   8   31.38    2.89
  12  -2  -8   34.71    3.01
 -12  -2   8   35.58    2.70
 -12   2   8   28.12    2.57
  12   2  -8   36.13    3.06
  12   2  -8   32.59    2.89
 -12   2   8   38.53    3.00
  12   2  -8   30.12    2.90
  12  -2  -8   33.29    2.70
  10  -2  -8    0.57    1.16
  10   2  -8   -1.57    0.91
 -10  -2   8    1.48    1.19
 -10   2   8    1.21    1.03
 -10   2   8    0.41    1.07
 -10  -2   8   -0.89    0.63
  10   2  -8    1.08    1.17
  10  -2  -8    0.62    1.12
  10   2  -8    1.54    1.07
  10  -2  -8   -0.18    0.97
 -10   2   8   -0.32    1.15
   8   2  -8    1.09    0.92
  -8  -2   8   -0.66    0.84
  -8   2   8    0.42    0.77
  -8   2   8    0.89    0.86
   8  -2  -8    0.15    0.77
   8  -2  -8    0.39    0.85
  -8  -2   8   -0.18    0.33
   8  -2  -8    0.39    0.93
   8   2  -8   -0.29    0.83
   8   2  -8    0.29    0.88
  -8   2   8   -0.11    0.74
   6   2  -8  197.67    9.46
  -6  -2   8  217.43    9.80
   6   2  -8  211.88    9.51
  -6   2   8  206.41    9.41
  -6  -2   8  203.28    9.85
   6  -2  -8  203.56    9.70
   6  -2  -8  215.19    9.32
  -6   2   8  201.89    9.36
   6   2  -8  200.71    9.80
   6  -2  -8  214.13    9.81
  -6   2   8  194.25    9.69
   4  -2  -8   43.95    2.50
  -4  -2   8   48.41    2.84
   4  -2  -8   47.78    2.78
  -4   2   8   46.25    2.60
  -4   2   8   46.64    2.69
  -4   2   8   45.34    2.79
   4   2  -8   48.07    2.77
  -4  -2   8   40.14    2.87
   4   2  -8   46.60    2.85
   4   2  -8   47.37    2.71
  -2  -2   8   88.18    4.87
  -2   2   8   99.55    4.55
  -2   2   8   98.04    4.80
   2  -2  -8   96.96    4.40
   2  -2  -8   93.84    4.66
  -2  -2   8   99.16    4.81
   2   2  -8   90.81    4.77
  -2   2   8   87.83    4.45
   2   2  -8   93.47    4.65
   0   2   8   40.18    2.46
   0  -2   8   39.79    2.36
   0   2   8   41.80    2.27
   0  -2  -8   40.11    2.31
   0  -2   8   45.32    2.52
   0   2  -8   43.93    2.47
   0   2   8   39.26    2.19
   0  -2   8   41.50    2.55
   0  -2  -8   39.08    2.36
   0   2  -8   40.15    2.47
   2   2   8   27.89    1.94
   2  -2   8   29.57    1.93
  -2  -2  -8   26.78    1.79
   2  -2   8   30.42    2.17
   2   2   8   24.52    1.71
  -2  -2  -8   27.90    1.84
   2  -2   8   27.54    2.16
  -2   2  -8   28.16    1.99
  -2   2  -8   37.82    2.08
   2  -2   8   32.73    2.12
  -4  -2  -8   28.08    1.67
  -4   2  -8   25.48    1.87
   4   2   8   22.26    1.80
  -4  -2  -8   19.33    1.63
   4   2   8   21.02    1.64
   4  -2   8   20.82    1.71
   4  -2   8   20.82    1.93
  -4   2  -8   22.14    1.81
  -6   2  -8   94.31    4.65
   6   2   8   97.62    4.87
   6  -2   8   90.34    4.60
   6   2   8   85.13    4.48
  -6   2  -8   87.87    4.78
   6  -2   8   91.22    4.97
  -6  -2  -8   84.17    4.53
   8  -2   8  129.03    6.17
   8   2   8  120.35    6.08
  -8  -2  -8  123.97    6.18
  -8   2  -8  127.66    6.46
   8   2   8  125.09    6.45
   8  -2   8  114.22    6.45
  10  -2   8   31.51    2.60
 -10  -2  -8   35.61    2.60
 -10  -2  -8   33.90    2.64
  10  -2   8   32.51    2.83
 -10   2  -8   30.95    2.69
  10   2   8   33.39    2.65
  10   2   8   32.27    2.86
  12   2   8   13.92    1.84
  12  -2   8   15.81    1.90
  12   2   8   16.57    2.12
  12  -2   8   12.52    1.99
 -12   2  -8   14.80    1.97
 -12  -2  -8   13.58    1.88
 -12  -2  -8   16.66    1.96
 -14   2  -8   33.88    3.13
  14  -2   8   38.89    3.16
  14  -2   8   38.75    3.46
 -14  -2  -8   33.00    3.08
  14   2   8   39.35    3.43
  14   2   8   39.02    3.16
  16  -2   8    0.70    1.48
  16   2   8    1.52    1.48
 -16   2  -8    1.72    1.58
  16   2   8   -0.19    1.58
 -16  -2  -8    2.24    1.43
 -18   2  -8    1.70    1.69
 -18  -2  -8    1.33    1.57
  18   2   8   -0.04    1.50
  18  -2   8    0.70    1.65
 -20   2  -8   11.90    2.53
 -20  -2  -8    7.34    2.08
  20  -2   8    7.74    2.40
 -22  -2  -8   -0.73    1.81
 -22   2  -8   -3.24    1.78
  22  -2   8    0.88    2.15
  23  -3  -8    8.63    2.70
 -23  -3   8   12.01    2.72
 -21   3   8    2.24    2.13
 -21  -3   8    3.87    2.09
  21  -3  -8    1.29    2.05
  19  -3  -8   -1.71    1.56
 -19  -3   8    0.43    1.63
 -19   3   8   -2.75    1.45
  19   3  -8    1.14    1.82
  17   3  -8   48.80    3.98
  17  -3  -8   42.03    4.01
  17   3  -8   48.53    4.25
 -17  -3   8   46.05    3.80
 -17   3   8   50.28    4.23
  15   3  -8  163.86    8.91
 -15   3   8  152.25    8.64
 -15   3   8  177.86    8.61
 -15  -3   8  163.62    8.74
  15  -3  -8  155.62    8.74
  15   3  -8  161.19    8.51
  13   3  -8   57.33    4.15
 -13   3   8   60.51    3.94
 -13   3   8   55.04    4.11
  13   3  -8   63.63    4.08
  13  -3  -8   57.07    4.05
 -13  -3   8   57.84    4.09
 -11  -3   8   68.61    4.25
 -11  -3   8   66.36    4.25
 -11   3   8   57.60    4.01
  11   3  -8   64.82    4.13
  11   3  -8   59.74    4.21
 -11  -3   8   64.52    3.90
 -11   3   8   66.15    4.25
 -11   3   8   68.14    4.04
  11   3  -8   73.66    4.25
  11  -3  -8   68.52    4.41
  11  -3  -8   68.11    4.24
   9   3  -8    9.92    1.42
  -9  -3   8    8.15    1.38
  -9  -3   8    8.17    1.43
   9  -3  -8    9.41    1.45
   9   3  -8   10.12    1.58
  -9   3   8    9.49    1.45
  -9  -3   8    8.27    1.25
  -9   3   8    8.87    1.32
   9  -3  -8    9.76    1.52
   9   3  -8    8.39    1.55
  -9   3   8    7.76    1.38
  -7   3   8  655.45   29.15
  -7   3   8  640.96   28.26
  -7   3   8  672.60   28.34
   7   3  -8  685.23   28.45
   7   3  -8  658.34   29.27
  -7  -3   8  693.08   29.21
   7  -3  -8  628.69   29.06
  -7  -3   8  622.96   29.19
   7   3  -8  637.15   28.38
  -7  -3   8  659.78   28.26
   5   3  -8  167.53    7.84
   5  -3  -8  165.14    7.90
  -5   3   8  173.66    7.71
  -5  -3   8  150.53    8.02
   5   3  -8  171.88    8.13
  -5   3   8  174.91    8.03
  -5  -3   8  159.77    7.68
  -5  -3   8  179.70    8.12
  -5   3   8  165.29    7.65
   5   3  -8  158.89    7.79
  -3  -3   8  148.94    6.94
   3   3  -8  149.57    6.80
   3  -3  -8  144.15    6.77
  -3   3   8  144.53    6.60
  -3   3   8  143.80    6.89
  -3   3   8  134.61    6.52
  -3  -3   8  140.23    7.05
  -3  -3   8  143.83    6.66
   3   3  -8  140.14    6.95
   3  -3  -8  142.20    6.79
  -1   3   8   46.24    2.57
   1   3  -8   48.71    2.91
   1  -3  -8   47.49    2.66
  -1  -3   8   54.32    2.84
   1  -3  -8   47.91    2.69
  -1  -3   8   47.54    3.03
  -1  -3   8   54.38    2.98
  -1   3   8   50.31    2.85
  -1   3   8   49.66    2.64
   1   3  -8   50.52    2.86
   1  -3   8  222.97   10.46
  -1   3  -8  222.86   10.37
   1   3   8  223.88    9.80
   1  -3   8  243.24   10.39
   1   3   8  207.55    9.76
  -1  -3  -8  214.97   10.04
  -1   3  -8  228.35   10.08
   1  -3   8  231.72   10.01
   1   3   8  219.64   10.19
  -1  -3  -8  218.28   10.02
   3  -3   8   38.28    2.80
  -3  -3  -8   40.81    2.32
   3  -3   8   43.01    2.75
   3  -3   8   50.36    2.83
  -3   3  -8   42.70    2.67
   3   3   8   42.41    2.36
   3   3   8   46.57    2.60
  -3  -3  -8   43.33    2.42
  -3   3  -8   46.47    2.67
  -5  -3  -8   42.36    2.42
   5  -3   8   43.24    2.89
  -5   3  -8   49.04    2.80
  -5  -3  -8   42.18    2.50
   5  -3   8   43.23    2.82
   5   3   8   42.37    2.68
  -5   3  -8   44.32    2.77
   5   3   8   42.93    2.49
   7  -3   8   18.50    1.91
  -7   3  -8   18.50    1.80
   7   3   8   18.92    1.76
  -7   3  -8   24.50    2.06
   7   3   8   15.76    1.55
  -7  -3  -8   17.29    1.74
  -7  -3  -8   19.22    1.62
   9   3   8   28.07    2.27
  -9   3  -8   27.99    2.52
   9  -3   8   28.50    2.50
  -9  -3  -8   27.56    2.11
  -9   3  -8   28.78    2.50
   9   3   8   29.84    2.47
  -9  -3  -8   28.44    2.26
   9  -3   8   24.92    2.17
 -11  -3  -8    5.29    1.31
  11   3   8    5.22    1.34
 -11   3  -8    6.51    1.63
  11  -3   8    4.67    1.46
  11   3   8    3.98    1.42
  11  -3   8    3.33    1.26
 -11  -3  -8    4.57    1.26
  13  -3   8    2.83    1.61
 -13   3  -8    0.60    1.51
  13  -3   8    3.40    1.42
 -13  -3  -8    0.33    0.81
  13   3   8    0.77    1.51
  13   3   8    3.42    1.41
 -13  -3  -8    0.40    1.22
  15  -3   8   -0.46    1.39
 -15   3  -8    0.01    1.45
 -15  -3  -8   -0.46    1.33
  15   3   8   -0.16    1.27
 -17   3  -8   -0.11    1.41
  17   3   8    0.34    1.45
  17  -3   8   -0.24    1.58
 -17  -3  -8   -2.05    1.36
 -19  -3  -8    1.44    1.67
 -19   3  -8   -0.54    1.68
  19  -3   8    0.05    1.78
  19   3   8    1.94    1.65
 -21  -3  -8   16.35    2.57
  21  -3   8    9.61    2.69
 -21   3  -8   16.33    2.94
 -23   3  -8    0.59    2.30
  23  -3   8    0.54    2.14
 -23  -3  -8    0.24    2.05
  22  -4  -8    2.71    2.19
 -22  -4   8    0.48    1.97
 -20  -4   8    3.63    1.89
  20  -4  -8    2.29    1.89
  18   4  -8    2.12    1.86
 -18  -4   8    1.00    1.52
  18  -4  -8    0.57    1.73
 -18   4   8    0.54    1.75
  16   4  -8   28.93    3.28
 -16   4   8   30.76    3.19
 -16   4   8   30.21    2.96
  16  -4  -8   27.64    3.02
 -16  -4   8   28.89    2.96
  16   4  -8   30.09    3.05
  14  -4  -8    4.83    1.58
 -14  -4   8    9.70    1.79
 -14   4   8    8.66    1.81
 -14   4   8    6.77    1.80
  14   4  -8    8.83    1.88
  14   4  -8    8.14    1.93
 -12  -4   8    9.06    1.62
  12   4  -8    7.12    1.62
 -12   4   8    7.66    1.59
  12  -4  -8   10.05    1.82
 -12   4   8   10.40    1.80
  12  -4  -8   10.70    1.75
 -12  -4   8    9.30    1.65
  12   4  -8   10.09    1.78
 -12   4   8    8.63    1.70
  12   4  -8    9.91    1.82
 -10   4   8   60.64    3.78
 -10   4   8   61.11    3.61
  10  -4  -8   56.68    3.75
  10   4  -8   64.19    4.03
  10   4  -8   55.61    3.65
 -10  -4   8   57.95    3.75
  10  -4  -8   43.41    3.51
 -10  -4   8   57.79    3.77
  10   4  -8   60.58    3.75
 -10   4   8   59.45    3.74
   8   4  -8    3.57    1.19
  -8  -4   8    0.66    0.82
  -8  -4   8    1.44    0.97
   8   4  -8    1.36    1.02
  -8   4   8   -0.42    0.88
   8  -4  -8    0.35    0.92
  -8   4   8    2.27    0.99
   8   4  -8    1.54    1.00
  -8  -4   8    0.12    0.91
   8  -4  -8   -0.56    0.79
  -8   4   8    3.80    1.06
   6  -4  -8   11.91    1.35
  -6  -4   8   13.39    1.51
   6   4  -8   15.22    1.61
  -6   4   8   16.54    1.52
   6  -4  -8   14.76    1.42
  -6   4   8   13.92    1.36
  -6  -4   8   15.08    1.37
   6   4  -8   13.61    1.61
  -6   4   8   11.73    1.37
  -6  -4   8   10.16    1.54
   6   4  -8   13.47    1.52
   4   4  -8 1297.42   54.33
  -4   4   8 1288.24   55.66
  -4  -4   8 1268.40   54.15
  -4  -4   8 1234.39   55.84
   4  -4  -8 1279.08   55.58
  -4  -4   8 1305.98   55.75
   4   4  -8 1300.22   55.84
  -4   4   8 1242.28   54.08
  -4   4   8 1278.52   54.12
   4  -4  -8 1270.65   55.56
  -2  -4   8 1316.29   53.63
  -2  -4   8 1318.43   55.18
   2  -4  -8 1200.04   54.88
  -2   4   8 1280.23   53.51
  -2   4   8 1215.32   53.47
  -2  -4   8 1248.66   55.28
   2  -4  -8 1250.28   54.95
  -2   4   8 1281.58   55.04
   2   4  -8 1208.67   55.19
   2   4  -8 1324.36   53.79
   0  -4   8  230.07   10.93
   0   4   8  222.75   10.17
   0   4  -8  244.99   10.60
   0   4  -8  243.84   10.89
   0  -4  -8  230.19   10.40
   0   4   8  232.79   10.20
   0   4   8  228.77   10.64
   0  -4   8  250.95   10.87
   0  -4  -8  218.15   10.37
   0  -4   8  243.86   10.45
   2   4   8  506.94   22.95
   2   4   8  535.34   22.96
   2   4   8  526.90   23.73
  -2   4  -8  518.30   23.96
   2  -4   8  535.28   24.07
  -2  -4  -8  529.67   23.55
  -2   4  -8  570.78   23.39
   2  -4   8  597.15   24.04
  -2  -4  -8  518.71   23.52
   2  -4   8  549.09   23.23
   4  -4   8  141.98    6.58
   4  -4   8  154.50    6.97
  -4   4  -8  146.58    6.75
  -4  -4  -8  132.53    6.34
   4  -4   8  132.91    6.95
   4   4   8  132.61    6.33
  -4   4  -8  144.29    6.96
   4   4   8  139.86    6.68
  -4  -4  -8  135.79    6.39
   6   4   8   58.04    3.25
   6   4   8   60.10    3.52
  -6  -4  -8   56.77    3.11
   6  -4   8   60.92    3.46
  -6   4  -8   59.83    3.70
   6  -4   8   64.27    3.77
   6  -4   8   67.23    3.72
  -6   4  -8   65.76    3.60
  -6  -4  -8   59.21    3.19
  -8   4  -8   63.00    3.74
   8   4   8   61.38    3.68
  -8   4  -8   61.02    3.80
   8  -4   8   58.70    3.80
   8   4   8   62.21    3.49
  -8  -4  -8   62.15    3.32
  -8  -4  -8   56.90    3.34
   8  -4   8   59.21    3.53
 -10   4  -8   98.69    5.61
  10   4   8   95.35    5.21
 -10  -4  -8   99.70    5.16
 -10   4  -8  108.83    5.59
  10  -4   8   97.25    5.25
  10  -4   8   99.82    5.73
 -10  -4  -8   95.08    5.15
  10   4   8   96.11    5.49
 -12  -4  -8    0.06    1.16
  12  -4   8    1.51    1.48
 -12   4  -8    1.51    1.50
  12  -4   8    0.54    1.15
  12   4   8   -0.03    1.24
 -12  -4  -8   -0.95    1.08
  12   4   8    2.73    1.37
 -14  -4  -8   40.10    3.10
  14   4   8   34.50    3.06
 -14   4  -8   36.77    3.40
  14  -4   8   38.32    3.60
  16  -4   8    0.22    1.56
 -16   4  -8    0.51    1.60
 -16  -4  -8    0.24    1.27
  16   4   8    0.84    1.49
  18  -4   8    3.43    1.99
 -18   4  -8    4.12    2.01
 -18  -4  -8    2.02    1.53
  18   4   8    1.75    1.57
 -20  -4  -8    1.20    1.68
 -20   4  -8    1.10    1.84
  20   4   8    2.10    1.84
  20  -4   8    1.06    1.87
 -22  -4  -8   -0.31    1.76
 -22   4  -8    0.81    2.11
  22  -4   8   -0.89    1.91
  21  -5  -8   14.23    2.73
 -21  -5   8    7.09    2.20
  19  -5  -8   33.52    3.49
 -19  -5   8   30.10    3.24
  17   5  -8   -2.01    1.53
  17  -5  -8   -0.53    1.54
 -17  -5   8    1.06    1.49
  15  -5  -8   -0.03    1.42
 -15   5   8    1.38    1.47
 -15   5   8   -1.40    1.21
  15   5  -8   -0.73    1.50
 -15  -5   8    0.94    1.37
  15   5  -8   -1.68    1.41
  13  -5  -8   44.73    3.62
  13   5  -8   55.07    3.79
  13   5  -8   44.38    3.84
 -13  -5   8   48.04    3.59
 -13   5   8   51.00    3.73
 -13   5   8   50.90    3.58
 -11  -5   8   16.57    1.94
  11  -5  -8   11.43    1.69
  11   5  -8   16.93    2.10
 -11   5   8   21.76    2.19
 -11   5   8   19.27    2.03
 -11  -5   8   17.03    2.00
 -11   5   8   17.58    1.97
  11   5  -8   16.53    2.04
  11   5  -8   19.80    2.07
  11  -5  -8   21.76    2.12
  -9   5   8    4.92    1.30
   9  -5  -8    2.51    1.10
   9   5  -8    1.51    1.09
  -9  -5   8    2.61    1.07
  -9  -5   8    5.46    1.28
   9   5  -8    3.10    1.15
   9  -5  -8    2.48    1.05
   9   5  -8    2.72    1.24
  -9   5   8    1.15    0.99
  -9   5   8    3.42    1.09
  -7   5   8   22.94    2.16
   7   5  -8   23.63    2.35
   7   5  -8   22.71    2.25
  -7  -5   8   30.05    2.40
  -7   5   8   24.96    2.17
  -7  -5   8   24.69    2.17
   7  -5  -8   26.52    2.02
   7   5  -8   34.52    2.46
  -7   5   8   24.45    2.02
   7  -5  -8   25.61    2.08
   5   5  -8  138.90    7.10
  -5   5   8  141.29    6.61
   5   5  -8  148.79    6.97
   5  -5  -8  142.47    6.72
  -5   5   8  149.31    6.94
  -5  -5   8  132.30    7.05
  -5   5   8  144.41    6.69
   5  -5  -8  138.29    6.73
   3   5  -8   -0.04    0.85
  -3  -5   8    0.29    0.92
  -3   5   8    1.66    0.78
   3   5  -8    0.83    0.88
   3  -5  -8    1.33    0.57
  -3   5   8    1.17    0.73
  -3  -5   8    0.36    0.51
   3  -5  -8    0.46    0.54
  -3   5   8    0.70    0.64
   1   5  -8   50.89    3.03
  -1  -5   8   52.98    3.19
  -1   5   8   46.70    2.44
   1   5  -8   50.96    3.08
  -1   5   8   51.77    2.81
  -1   5   8   47.22    2.49
   1   5   8  230.67   10.71
   1  -5   8  254.60   11.63
  -1   5  -8  238.60   11.53
   1   5   8  246.54   10.74
   1   5   8  248.63   11.22
  -1   5  -8  261.68   11.29
   1  -5   8  264.58   11.55
   3  -5   8   88.75    4.75
  -3   5  -8   90.47    4.56
   3   5   8   85.76    4.33
   3  -5   8   94.33    4.68
   3   5   8   82.16    4.00
   3   5   8   81.62    3.98
  -3   5  -8   86.67    4.67
   3  -5   8   88.04    4.36
   5   5   8    5.73    0.93
   5  -5   8    2.18    0.81
   5  -5   8    1.88    0.92
   5   5   8    0.82    0.67
  -5   5  -8    1.48    0.89
   5  -5   8    2.07    0.98
  -5   5  -8    2.22    0.98
   7   5   8   56.05    3.24
   7  -5   8   56.07    3.71
   7  -5   8   68.63    3.87
  -7   5  -8   66.73    3.74
  -7  -5  -8   54.66    2.93
   7   5   8   61.00    3.48
   7  -5   8   58.36    3.45
  -7  -5  -8   57.78    2.99
  -7   5  -8   62.56    3.83
  -9  -5  -8    7.89    1.00
   9   5   8    7.75    1.36
   9  -5   8    6.46    1.52
  -9  -5  -8    6.46    0.99
   9  -5   8    7.34    1.27
  -9   5  -8    6.49    1.43
   9  -5   8    6.31    1.45
  -9   5  -8    6.45    1.52
   9   5   8    7.41    1.27
  11  -5   8    1.53    1.33
  11   5   8    0.51    1.17
 -11  -5  -8    1.17    0.91
 -11  -5  -8   -0.20    0.91
 -11   5  -8    1.07    1.41
 -13  -5  -8  372.97   16.92
 -13  -5  -8  372.99   16.95
  13   5   8  363.65   16.82
 -13   5  -8  368.25   17.60
  13  -5   8  365.97   17.68
  15  -5   8   82.37    5.59
 -15  -5  -8   80.88    4.84
  15   5   8   78.49    5.11
 -15   5  -8   87.63    5.52
 -17  -5  -8    8.59    1.73
  17  -5   8    5.34    2.04
 -17   5  -8    9.12    2.20
  17   5   8   10.22    2.02
  19   5   8    3.36    1.88
 -19  -5  -8    4.05    1.70
  19  -5   8    6.32    2.24
 -19   5  -8    4.29    2.10
 -21  -5  -8   -0.95    1.48
  21  -5   8    1.30    2.01
 -21   5  -8   -2.47    1.84
  21   5   8   -2.70    1.54
 -22  -6   8    3.94    2.14
  22  -6  -8    7.26    2.54
  20  -6  -8   19.05    2.96
 -20  -6   8   15.35    2.56
 -18  -6   8    1.02    1.50
  18  -6  -8    0.81    1.65
  18   6  -8    0.73    1.86
 -16  -6   8   -3.56    1.14
  16   6  -8   -0.19    1.63
 -16   6   8   -0.81    1.38
  16  -6  -8    0.39    1.47
  14  -6  -8    3.52    1.43
  14   6  -8   -0.02    1.56
 -14  -6   8    3.44    1.54
 -14   6   8    3.64    1.49
  12  -6  -8   33.46    2.96
  12   6  -8   37.59    3.28
  12   6  -8   33.36    3.27
 -12   6   8   39.74    3.24
 -12  -6   8   40.59    3.08
 -12   6   8   35.30    2.90
  10   6  -8    1.96    1.46
  10  -6  -8    0.07    1.17
  10   6  -8    0.64    1.25
 -10   6   8    2.65    1.30
  10   6  -8    3.17    1.45
 -10   6   8    1.61    1.18
  10  -6  -8    1.15    1.15
 -10  -6   8    0.83    1.14
 -10   6   8   -0.21    1.08
 -10  -6   8    1.88    1.00
  -8  -6   8    0.09    1.04
  -8   6   8    1.07    0.96
   8   6  -8    0.66    1.08
   8   6  -8    1.25    1.18
  -8   6   8   -0.89    0.96
   8   6  -8    0.45    1.17
  -8  -6   8    3.52    1.14
   8  -6  -8   -0.42    0.86
   8  -6  -8   -0.27    0.89
  -8   6   8   -0.53    1.05
  -6   6   8    1.31    0.95
  -6   6   8    0.50    0.79
   6   6  -8    0.84    1.06
   6   6  -8    0.58    0.99
   6  -6  -8    2.31    0.77
  -6   6   8    1.75    0.86
  -6  -6   8    0.06    0.93
  -6  -6   8    1.42    0.93
   6  -6  -8    0.37    0.65
  -4   6   8  333.45   14.77
   4   6  -8  333.60   15.54
  -4  -6   8  342.39   15.38
  -4  -6   8  337.70   15.50
  -4   6   8  346.28   15.28
  -4   6   8  340.95   14.74
   4   6  -8  337.82   15.10
   2   6  -8   78.68    4.37
   2   6  -8   79.78    4.29
  -2   6   8   75.21    3.71
  -2   6   8   84.53    4.09
  -2  -6   8   81.73    4.36
  -2  -6   8   86.48    4.32
  -2   6   8   73.33    3.72
   0   6  -8    7.99    1.20
   0  -6   8    7.40    1.25
   0   6  -8    8.74    1.24
   0  -6   8    8.69    1.15
   2  -6   8  234.01   10.89
  -2   6  -8  219.97   10.79
  -2   6  -8  235.69   10.57
  -4   6  -8    8.20    1.30
   4  -6   8    8.86    1.40
  -4   6  -8    9.41    1.32
   4   6   8    7.71    0.76
   4  -6   8    6.94    1.14
   6   6   8    5.97    0.89
  -6   6  -8    5.72    1.30
   6   6   8    7.10    1.08
   6  -6   8    8.11    1.34
   6  -6   8    5.70    1.24
  -6   6  -8    6.62    1.39
   8  -6   8    2.36    1.18
   8   6   8    2.19    0.95
  -8   6  -8    4.23    1.37
  -8   6  -8    4.34    1.32
   8  -6   8    2.27    1.15
   8   6   8    3.49    1.04
 -10  -6  -8   -0.60    0.63
  10  -6   8    1.08    1.25
  10   6   8    0.52    1.05
 -10  -6  -8    0.51    0.62
 -10   6  -8    0.14    1.30
 -12   6  -8  212.65   10.46
 -12  -6  -8  202.56    9.35
  12  -6   8  185.77   10.23
 -12  -6  -8  197.94    9.32
  12   6   8  200.89    9.67
 -14  -6  -8   28.79    2.44
 -14  -6  -8   29.73    2.48
  14   6   8   29.91    2.78
  14  -6   8   30.83    3.10
 -14   6  -8   29.51    3.20
  16  -6   8    2.41    1.70
 -16  -6  -8    0.86    1.18
  16   6   8    0.88    1.57
 -16   6  -8    1.92    1.72
 -18  -6  -8    1.00    1.33
  18  -6   8    0.71    1.76
  18   6   8    0.64    1.71
  20   6   8   -0.43    1.78
 -20  -6  -8   -0.93    1.32
  20  -6   8    1.32    1.85
  21  -7  -8    0.02    1.95
 -21  -7   8    3.73    1.87
  19   7  -8    7.60    2.65
  19  -7  -8    6.60    2.15
 -19  -7   8   10.15    2.07
  17   7  -8   -1.28    1.69
  17  -7  -8   -1.68    1.25
 -17  -7   8   -0.54    1.37
  15  -7  -8    0.37    1.38
 -15   7   8    2.02    1.43
 -15  -7   8    1.34    1.36
  15   7  -8    1.60    1.69
  13   7  -8   -0.91    1.48
 -13   7   8   -1.00    1.28
  13  -7  -8   -0.79    1.14
 -13  -7   8    1.77    1.32
  11  -7  -8   18.40    1.97
 -11   7   8   25.02    2.42
  11  -7  -8   24.79    2.38
 -11  -7   8   16.82    2.05
  11   7  -8   20.55    2.30
 -11   7   8   20.97    2.14
  -9   7   8    4.02    1.41
   9   7  -8    4.95    1.53
  -9   7   8    5.88    1.29
   9  -7  -8    3.37    1.08
  -9  -7   8    5.11    1.29
  -9  -7   8    3.88    1.39
   9   7  -8    5.64    1.50
   9   7  -8    4.10    1.55
   9  -7  -8    5.84    1.17
  -7  -7   8    4.39    1.26
  -7   7   8    4.26    1.11
   7   7  -8    1.70    1.21
   7  -7  -8    2.75    0.86
   7  -7  -8    3.41    0.81
  -7   7   8    6.69    1.36
   7   7  -8    5.41    1.36
  -7  -7   8    3.85    1.13
  -7   7   8    3.80    1.21
   7   7  -8    4.60    1.34
  -5   7   8   23.75    1.94
   5   7  -8   26.92    2.36
  -5  -7   8   25.42    2.09
  -5  -7   8   28.57    2.31
  -5   7   8   28.55    2.10
   5   7  -8   25.68    2.18
  -5   7   8   23.65    1.83
  -3   7   8    3.14    0.66
   3   7  -8    4.49    1.11
  -3  -7   8    3.02    1.00
   3   7  -8    3.27    1.05
  -3   7   8    2.30    0.71
  -3  -7   8    4.37    0.92
  -1  -7   8    1.46    0.76
  -1  -7   8    1.60    0.89
   1   7  -8    0.59    0.87
   1   7  -8   -0.33    0.86
  -1   7  -8   20.71    1.91
   1  -7   8   19.85    1.94
   1  -7   8   20.04    1.84
  -1   7  -8   21.48    2.00
  -3   7  -8   -0.60    0.83
   3  -7   8    0.46    0.84
   3  -7   8   -0.91    0.75
  -3   7  -8   -0.43    0.85
  -5   7  -8    4.01    1.22
  -5   7  -8    6.25    1.37
   5  -7   8    4.21    1.22
   5   7   8    4.95    0.70
   5  -7   8    2.86    0.97
   7  -7   8   32.61    2.74
   7  -7   8   30.01    2.63
   7   7   8   28.28    2.03
  -7   7  -8   31.60    2.78
  -7   7  -8   33.32    2.75
   9   7   8    4.11    1.17
   9  -7   8    5.37    1.46
  -9   7  -8    5.11    1.63
  11   7   8    2.72    1.26
  11  -7   8    0.60    1.30
 -11   7  -8    1.48    1.59
 -13  -7  -8   21.32    1.51
  13  -7   8   26.43    2.77
  13   7   8   21.33    2.24
 -13   7  -8   24.62    2.78
 -13  -7  -8   18.54    1.50
 -15  -7  -8    5.37    1.11
 -15  -7  -8    5.99    1.09
  15   7   8    4.82    1.78
  15  -7   8    6.26    1.92
  17  -7   8    5.06    2.01
 -17  -7  -8    2.35    1.10
  17   7   8    2.55    1.75
  19   7   8    5.08    2.12
  19  -7   8    2.76    2.00
 -19  -7  -8    4.44    1.33
  20  -8  -8   -1.04    1.70
 -20  -8   8   -1.29    1.49
  18   8  -8   -0.11    1.93
  18  -8  -8    0.19    1.55
 -18  -8   8   -1.12    1.50
  16   8  -8    0.33    1.73
  16  -8  -8    2.74    1.58
 -16  -8   8    1.74    1.42
 -14  -8   8   -0.24    1.08
  14  -8  -8    0.07    1.19
  14   8  -8   -0.88    1.47
 -14   8   8   -0.45    1.31
  12  -8  -8    7.26    1.40
 -12  -8   8    7.83    1.62
  12   8  -8   10.64    1.97
 -12   8   8   10.05    1.74
 -10  -8   8   50.90    3.49
  10   8  -8   49.98    3.74
 -10   8   8   53.25    3.43
 -10   8   8   58.03    3.79
  10  -8  -8   55.44    3.30
  10  -8  -8   52.96    3.17
   8   8  -8    8.45    1.59
  -8   8   8    6.42    1.49
   8  -8  -8    6.96    0.85
   8   8  -8    7.48    1.65
  -8   8   8    7.28    1.33
  -6  -8   8  131.22    6.62
   6   8  -8  132.39    6.68
  -6   8   8  130.84    6.29
  -6   8   8  130.31    6.40
  -6  -8   8  135.48    6.54
  -4  -8   8    6.34    1.20
  -4   8   8    3.69    0.85
  -4   8   8    3.98    0.92
  -4  -8   8    6.30    1.11
   4   8  -8    4.09    1.26
   4   8  -8    4.75    1.23
  -2  -8   8   66.61    3.72
  -2  -8   8   69.86    3.70
   2   8  -8   68.00    3.96
  -2   8   8   60.26    3.02
   2   8  -8   65.22    3.79
   0  -8   8   62.33    3.74
   0  -8   8   70.87    3.75
   0   8  -8   66.38    3.81
   0   8  -8   60.16    3.84
  -2   8  -8   13.51    1.74
   2  -8   8   15.25    1.62
   2  -8   8   15.41    1.65
  -2   8  -8   16.34    1.80
  -4   8  -8   33.71    2.79
   4  -8   8   43.79    2.89
  -4   8  -8   31.61    2.71
   4  -8   8   30.41    2.65
   6   8   8   12.96    1.24
   6  -8   8   14.80    1.85
   6  -8   8   13.00    1.79
  -6   8  -8   15.84    1.97
  -6   8  -8   12.26    1.79
   8  -8   8   24.62    2.44
   8   8   8   20.91    1.97
   8  -8   8   33.82    2.84
  10  -8   8    1.23    1.34
  10   8   8    0.75    1.11
  12  -8   8   60.71    4.38
  12   8   8   57.15    3.78
  14   8   8    6.15    1.67
  14  -8   8    7.37    1.97
  16  -8   8    1.45    1.75
  16   8   8    2.59    1.67
  18  -8   8    2.35    1.90
 -18  -8  -8    1.16    0.68
  18   8   8   -0.46    1.63
  19  -9  -8   -1.75    1.50
  19   9  -8    0.55    2.16
 -19  -9   8   -1.11    1.45
 -17  -9   8    4.87    1.55
  17  -9  -8    1.86    1.57
  17   9  -8    1.62    1.93
 -15  -9   8    1.43    1.31
  15  -9  -8   -0.05    1.23
  15   9  -8    2.82    1.92
 -13   9   8   -1.64    1.14
  13   9  -8    0.06    1.54
 -13  -9   8    1.50    1.11
  13  -9  -8    0.67    0.98
  11  -9  -8    4.73    0.98
 -11  -9   8    5.47    1.26
 -11   9   8    3.02    1.35
  11   9  -8    3.35    1.60
  11  -9  -8    4.94    1.03
  -9  -9   8    0.15    0.94
   9   9  -8   -0.21    1.23
  -9  -9   8   -1.47    0.88
  -9   9   8   -0.59    1.13
  -9   9   8   -0.59    0.89
  -7  -9   8  140.16    6.43
   7   9  -8  121.08    6.53
  -7  -9   8  139.01    6.35
  -7   9   8  119.82    6.38
  -7   9   8  119.07    6.21
  -5   9   8    6.26    1.03
  -5   9   8    6.88    1.11
   5   9  -8    7.26    1.35
  -3  -9   8   27.21    2.03
  -3   9   8   25.33    1.65
  -3  -9   8   27.75    2.05
   3   9  -8   25.98    2.28
  -3   9   8   26.55    1.64
  -1  -9   8   36.80    2.50
   1   9  -8   37.66    2.83
  -1  -9   8   38.63    2.55
  -1   9  -8    7.98    1.44
   1  -9   8    8.26    1.28
   1  -9   8    8.45    1.28
  -3   9  -8   24.38    2.24
   3  -9   8   20.54    1.96
   3  -9   8   23.65    2.23
   5  -9   8    6.07    1.48
   5  -9   8   12.15    1.72
  -5   9  -8    8.18    1.65
   7   9   8    3.29    0.93
   7  -9   8    0.36    1.36
   9   9   8   20.05    1.91
   9  -9   8   23.55    2.52
   9  -9   8   31.53    2.84
  11  -9   8   14.62    2.15
  11   9   8   14.19    1.79
  13  -9   8    1.75    1.52
  13   9   8    1.96    1.35
  15   9   8    7.19    1.81
  15  -9   8   10.01    2.14
  17   9   8   -0.22    1.74
  17  -9   8    2.91    1.89
 -16 -10   8   11.78    1.65
  16 -10  -8    9.95    1.69
  16  10  -8   11.90    2.56
 -14  10   8   -0.88    1.33
  14 -10  -8    1.25    0.96
 -14 -10   8    2.07    1.07
  14  10  -8    1.46    1.72
 -12 -10   8    5.26    1.14
 -12  10   8    5.22    1.54
  12  10  -8    6.12    1.80
 -10  10   8    1.09    1.30
 -10 -10   8    0.91    0.82
 -10  10   8    0.31    1.09
  10  10  -8    2.52    1.47
 -10 -10   8    1.99    0.88
  -8 -10   8    1.23    0.75
   8  10  -8    3.89    1.40
  -8  10   8    0.42    1.04
  -8  10   8    1.19    0.95
  -8 -10   8    0.42    0.76
  -6 -10   8   12.34    1.20
   6  10  -8   13.08    1.67
  -6 -10   8   14.67    1.35
  -6  10   8   13.24    1.47
  -6  10   8   11.51    1.34
  -4  10   8   20.08    1.60
   4  10  -8   19.43    2.01
  -4 -10   8   21.13    1.67
  -4  10   8   20.88    1.54
  -4 -10   8   20.63    1.60
  -2 -10   8   -0.67    0.77
   2  10  -8    0.04    1.02
  -2 -10   8    1.70    0.74
   0 -10   8    8.10    1.24
   0 -10   8    8.99    1.21
   0  10  -8    9.80    1.53
  -2  10  -8   26.67    2.56
   2 -10   8   24.25    2.13
   2 -10   8   31.65    2.30
   4 -10   8   19.83    1.97
   4 -10   8   25.67    2.31
  -4  10  -8   24.48    2.31
   6 -10   8   -1.91    1.13
   8 -10   8    9.36    1.79
   8  10   8    5.28    1.21
  10  10   8   30.61    2.55
  10 -10   8   37.81    3.22
  12  10   8    1.98    1.34
  12 -10   8    2.61    1.56
  12 -10   8    3.53    1.60
  14 -10   8    0.37    1.51
  14  10   8   -0.08    1.35
  16 -10   8    1.56    1.73
  16  10   8   -0.97    1.51
  15 -11  -8   23.77    1.60
  15  11  -8   29.49    3.22
 -15 -11   8   23.12    1.78
 -13  11   8   10.40    1.87
 -13 -11   8   11.96    1.10
  13  11  -8   13.03    2.26
 -11  11   8    0.92    1.29
  11  11  -8    2.08    1.54
  -9  11   8    5.64    1.39
   9  11  -8    4.46    1.50
  -9  11   8    4.64    1.26
  -7  11   8    2.74    1.08
  -7  11   8    5.38    1.24
  -5  11   8    2.97    0.91
   5  11  -8    4.15    1.28
  -5  11   8    4.33    0.98
  -3  11   8    4.47    0.79
  -3  11   8    4.38    0.75
   3  11  -8    2.68    1.29
   1  11  -8   10.79    1.71
  -1  11  -8    3.13    1.34
   1 -11   8    3.18    0.78
   1 -11   8    2.42    0.77
   3 -11   8    3.12    0.97
   3 -11   8    2.20    0.92
   5 -11   8   12.17    1.50
   7  11   8   10.04    1.07
   7 -11   8    8.00    1.55
   9  11   8    1.96    1.01
   9 -11   8    4.59    1.41
  11  11   8    5.61    1.37
  11 -11   8    8.49    1.77
  13 -11   8    0.18    1.41
  13  11   8   -1.06    1.27
  13 -11   8   -0.44    1.38
  15 -11   8    5.11    1.88
  15 -11   8    4.43    1.79
  15  11   8    2.29    1.66
  14  12  -8    7.25    2.18
  12  12  -8    0.19    1.73
 -10  12   8    6.61    1.52
  10  12  -8    4.30    1.78
  -8  12   8    0.79    1.07
  -8  12   8   -0.79    1.04
   8  12  -8   -0.60    1.19
  -6  12   8   -1.72    0.84
  -6  12   8    0.09    0.91
  -4  12   8    8.49    1.10
  -4  12   8    6.60    0.99
   4 -12   8   -0.77    0.55
   6 -12   8   -0.82    0.81
   8 -12   8   -0.29    1.03
   8  12   8    0.05    0.81
  10  12   8   -0.11    1.03
  10 -12   8    1.75    1.30
  12  12   8   -0.39    1.30
  12 -12   8   -1.77    1.20
  11  13  -8    4.07    1.77
  -9  13   8    2.89    1.36
   9  13  -8    1.92    1.62
  -7  13   8    4.54    1.38
  -7  13   8    5.69    1.39
  -5  13   8    1.25    0.93
  -5  13   8    1.37    0.93
  -3  13   8    0.10    0.69
  -3  13   8    0.85    0.74
   9  13   8    2.56    1.05
   9 -13   8    0.28    0.87
  -6  14   8   14.85    1.82
  -6  14   8   17.65    1.92
  -4  14   8    8.96    1.36
  -4  14   8    9.00    1.34
  -2  14   8    1.58    0.77
  -2  14   8    0.11    0.76
  22   0  -9    1.04    1.94
 -22   0   9   -1.92    1.86
 -20   0   9   -0.86    1.74
  20   0  -9   -1.34    1.52
  18   0  -9    0.38    1.85
 -18   0   9   -0.40    1.77
  16   0  -9   -1.03    1.60
 -16   0   9    3.17    1.80
  14   0  -9    0.76    1.37
  14   0  -9   -0.23    1.20
 -14   0   9   -0.75    1.19
 -14   0   9   -0.08    1.47
  12   0  -9   -0.30    1.15
 -12   0   9    1.01    1.25
  12   0  -9    3.11    1.38
 -12   0   9   -0.57    1.11
 -10   0   9    1.21    0.92
 -10   0   9   -0.89    0.99
  10   0  -9   -0.90    0.93
  10   0  -9   -0.66    1.06
  -8   0   9    0.53    0.85
  -8   0   9   -0.55    0.85
   8   0  -9   -0.58    0.91
  -8   0   9   -0.62    0.88
   8   0  -9   -0.75    0.79
   6   0  -9   -0.31    0.74
  -6   0   9   -0.95    0.74
   6   0  -9   -0.05    0.55
  -6   0   9    0.23    0.76
   6   0  -9    1.11    0.92
  -6   0   9    0.20    0.85
  -4   0   9   -1.00    0.61
   4   0  -9   -1.23    0.73
   4   0  -9   -0.33    0.26
  -4   0   9   -0.54    0.67
  -4   0   9   -0.36    0.71
   4   0  -9   -0.70    0.62
   2   0  -9   -0.10    0.68
  -2   0   9   -0.96    0.54
   2   0  -9    0.00    0.47
   2   0  -9   -0.10    0.58
  -2   0   9   -0.26    0.58
   0   0  -9    0.31    0.67
   0   0   9    0.31    0.62
   0   0   9    0.35    0.68
   0   0  -9    1.39    0.78
   0   0  -9    1.01    0.60
  -2   0  -9   -1.19    0.76
   2   0   9   -0.34    0.66
  -2   0  -9   -0.83    0.70
   2   0   9    0.29    0.82
  -4   0  -9   -1.04    0.77
   4   0   9   -1.32    0.57
   4   0   9   -0.12    0.84
  -4   0  -9    1.51    0.84
   6   0   9   -1.06    0.73
  -6   0  -9   -0.67    0.85
  -6   0  -9   -1.11    0.74
   6   0   9   -1.58    0.72
   8   0   9    0.51    0.94
  -8   0  -9   -0.21    1.05
   8   0   9    0.62    1.09
  -8   0  -9    0.45    0.95
  10   0   9   -0.46    0.97
 -10   0  -9   -0.30    1.04
 -10   0  -9    1.52    1.20
  10   0   9   -1.59    1.04
  12   0   9   -0.03    1.24
 -12   0  -9    0.76    1.14
  12   0   9   -1.38    0.99
  14   0   9    1.08    1.38
  14   0   9   -0.45    1.25
 -14   0  -9   -0.44    1.23
  16   0   9   -1.20    1.55
  16   0   9    0.68    1.38
 -16   0  -9    0.46    1.48
  18   0   9   -3.37    1.44
 -18   0  -9   -1.62    1.46
 -20   0  -9    0.95    1.83
 -22   0  -9   -1.67    1.82
 -23  -1   9    6.16    2.43
  23   1  -9    9.92    2.91
  23  -1  -9   11.89    2.86
 -23   1   9    6.47    2.39
  21   1  -9   -1.22    1.68
 -21  -1   9    0.08    1.64
  21  -1  -9   -0.69    1.95
 -21   1   9    0.70    1.90
 -19   1   9   57.81    4.66
  19   1  -9   47.53    4.66
  19  -1  -9   51.96    4.50
 -19  -1   9   49.14    4.31
  17  -1  -9   11.20    2.22
 -17  -1   9   11.91    2.39
 -17   1   9    7.99    2.14
  17   1  -9    6.72    2.27
 -15   1   9   22.24    2.75
  15   1  -9   30.89    3.16
 -15  -1   9   32.41    3.07
 -15   1   9   31.21    2.84
  15   1  -9   27.10    2.71
  15  -1  -9   27.85    3.00
 -13   1   9   42.35    3.19
 -13  -1   9   37.37    3.00
  13   1  -9   37.79    3.46
  13   1  -9   34.40    3.08
 -13   1   9   36.19    3.25
 -13  -1   9   37.43    3.44
  13  -1  -9   40.66    3.26
  11   1  -9   18.33    2.06
  11   1  -9   20.13    2.29
 -11  -1   9   22.33    2.05
 -11   1   9   20.89    2.10
  11  -1  -9   19.76    2.23
 -11   1   9   17.53    2.16
  11  -1  -9   20.34    1.99
 -11  -1   9   14.94    2.03
 -11   1   9   23.32    2.10
  -9   1   9    7.03    1.35
  -9   1   9    7.10    1.30
  -9  -1   9    6.82    1.47
   9   1  -9    7.48    1.39
  -9   1   9    8.46    1.29
   9  -1  -9   10.50    1.49
   9   1  -9    9.34    1.42
  -9  -1   9    8.77    1.31
   9  -1  -9    6.91    1.28
   9  -1  -9    9.22    1.61
  -7  -1   9    3.43    0.95
   7  -1  -9    2.93    1.01
   7  -1  -9    3.43    0.95
   7   1  -9    3.24    1.02
   7  -1  -9    4.30    1.13
  -7   1   9    2.09    0.86
  -7  -1   9    4.92    1.18
  -7   1   9    2.44    0.96
   7   1  -9    2.28    0.95
  -7   1   9    2.90    0.98
   7   1  -9    3.07    1.03
  -5  -1   9  515.60   22.17
   5  -1  -9  501.56   22.09
  -5   1   9  533.90   22.23
   5   1  -9  499.14   22.19
   5  -1  -9  537.49   22.95
   5   1  -9  521.02   22.21
   5   1  -9  504.93   22.89
  -5   1   9  488.72   22.85
   5  -1  -9  513.50   22.84
  -5   1   9  503.20   22.14
  -5  -1   9  498.05   22.93
   3  -1  -9   73.74    3.85
  -3   1   9   79.33    3.94
   3  -1  -9   76.00    4.18
  -3   1   9   82.73    3.99
  -3  -1   9   76.67    4.27
   3   1  -9   80.50    4.02
   3  -1  -9   74.46    4.07
   3   1  -9   77.51    4.00
  -3   1   9   75.94    4.18
   3   1  -9   73.89    4.13
  -3  -1   9   78.00    3.98
   1  -1  -9    8.10    1.03
   1   1  -9    8.70    1.09
   1   1  -9   10.17    1.13
   1   1  -9    8.88    1.28
   1  -1  -9    8.72    0.98
  -1  -1   9    7.72    1.18
   1  -1  -9    7.58    1.08
   1   1  -9    9.86    1.27
  -1   1   9   10.22    1.13
  -1  -1   9    9.03    1.07
  -1   1   9    8.94    0.99
   1   1   9  505.83   22.28
  -1   1  -9  519.42   21.61
  -1   1  -9  540.68   22.42
  -1  -1  -9  509.91   22.22
   1  -1   9  483.62   22.32
   1  -1   9  488.00   21.56
  -1   1  -9  475.82   22.18
   1  -1   9  487.50   22.32
   1   1   9  509.73   22.28
   1   1   9  486.57   21.50
  -1  -1  -9  483.04   22.11
  -1  -1  -9  501.81   21.44
   3   1   9  143.15    6.67
   3  -1   9  132.12    6.69
   3  -1   9  130.99    6.33
  -3  -1  -9  129.67    6.43
   3   1   9  130.80    6.27
  -3   1  -9  134.77    6.61
  -3  -1  -9  134.20    6.57
  -3   1  -9  139.41    6.75
  -5   1  -9  870.74   35.22
  -5  -1  -9  811.89   34.97
   5  -1   9  775.74   33.96
   5   1   9  790.76   35.03
   5  -1   9  782.82   35.12
  -5  -1  -9  761.12   34.83
   5   1   9  776.42   33.92
  -5   1  -9  769.11   34.93
   7   1   9   -0.78    0.78
  -7  -1  -9    0.58    0.89
  -7  -1  -9   -0.40    0.89
   7  -1   9   -2.11    0.91
   7  -1   9   -0.38    0.82
   7   1   9   -0.62    0.79
  -7   1  -9    0.17    0.82
   9   1   9  137.00    6.83
   9   1   9  136.93    7.26
   9  -1   9  142.43    6.88
  -9  -1  -9  141.65    7.15
  -9   1  -9  138.38    7.13
   9  -1   9  133.83    7.23
  -9  -1  -9  128.40    6.92
  11   1   9   28.27    2.54
  11   1   9   31.87    3.01
 -11  -1  -9   28.14    2.77
  11  -1   9   28.37    2.76
  11  -1   9   28.71    2.57
 -11   1  -9   32.12    2.83
 -11  -1  -9   27.64    2.60
  13   1   9    0.99    1.26
 -13   1  -9    1.20    1.20
 -13  -1  -9    0.87    1.26
  13   1   9    2.21    1.58
  13  -1   9    1.94    1.29
  13  -1   9    2.30    1.54
  15  -1   9    2.72    1.45
 -15   1  -9    3.09    1.53
 -15  -1  -9    4.03    1.61
  15  -1   9    7.23    1.86
  15   1   9    4.09    1.81
  15   1   9    1.27    1.38
 -17   1  -9    2.05    1.75
  17  -1   9    3.00    1.88
 -17  -1  -9    3.93    1.69
  17   1   9    4.81    2.03
  17   1   9    4.57    1.71
  19  -1   9    8.02    2.32
 -19  -1  -9    6.78    2.02
 -19   1  -9    4.51    2.05
  21  -1   9    2.13    2.14
 -21   1  -9    1.87    1.98
 -21  -1  -9    0.69    1.78
 -23  -1  -9   12.68    2.80
 -23   1  -9    9.14    2.81
 -22  -2   9    1.13    2.03
  22  -2  -9   -0.27    1.96
 -22   2   9   -1.05    1.96
  20  -2  -9   37.83    3.98
 -20  -2   9   37.57    3.80
 -20   2   9   34.75    3.73
  20   2  -9   46.72    4.53
  18   2  -9   25.37    3.04
 -18   2   9   18.68    2.73
  18  -2  -9   22.19    2.99
 -18  -2   9   24.84    2.97
  16   2  -9   12.23    2.24
  16  -2  -9   14.72    2.46
 -16   2   9   15.06    2.29
 -16   2   9   11.56    2.36
 -16  -2   9   10.93    2.08
  16   2  -9    8.93    2.18
  14   2  -9    0.38    1.44
  14   2  -9    0.01    1.34
 -14   2   9    0.23    1.32
 -14  -2   9    0.92    1.31
  14  -2  -9    1.58    1.42
 -14   2   9    1.11    1.52
  12   2  -9  184.66    8.95
 -12  -2   9  169.89    9.18
 -12   2   9  177.94    9.19
 -12   2   9  186.61    8.90
  12  -2  -9  183.94    8.73
 -12   2   9  175.64    8.87
  12  -2  -9  175.86    9.18
  12   2  -9  176.97    9.34
  10  -2  -9  280.94   12.60
 -10   2   9  247.77   13.02
  10  -2  -9  299.50   13.38
 -10   2   9  275.25   12.71
  10   2  -9  266.09   12.74
 -10  -2   9  274.20   13.22
  10   2  -9  310.30   12.93
 -10   2   9  278.20   12.75
  10   2  -9  264.94   13.21
  10  -2  -9  272.25   13.17
   8  -2  -9  131.94    6.94
   8  -2  -9  149.50    7.15
  -8   2   9  139.23    6.74
  -8   2   9  126.87    6.91
   8   2  -9  140.72    6.84
   8   2  -9  136.67    7.11
   8  -2  -9  138.13    6.59
   8   2  -9  133.63    6.76
  -8  -2   9  133.88    7.07
  -8   2   9  134.06    6.66
  -6   2   9   21.87    1.87
   6   2  -9   23.74    1.97
  -6  -2   9   20.25    2.03
   6  -2  -9   22.51    1.78
   6   2  -9   19.56    1.92
   6  -2  -9   19.69    1.89
  -6   2   9   19.08    1.80
   6  -2  -9   20.48    2.03
  -6   2   9   18.55    1.74
   6   2  -9   21.04    1.91
   4  -2  -9   15.88    1.43
  -4   2   9   17.82    1.65
  -4   2   9   17.40    1.70
  -4  -2   9   15.16    1.41
  -4  -2   9   19.05    1.69
   4   2  -9   16.83    1.61
  -4  -2   9   17.20    1.70
   4  -2  -9   17.64    1.62
   4  -2  -9   15.79    1.51
   4   2  -9   17.42    1.55
   4   2  -9   19.98    1.73
  -4   2   9   15.54    1.46
  -2  -2   9  901.26   35.70
   2   2  -9  783.95   35.61
   2   2  -9  821.48   34.66
   2  -2  -9  777.45   35.47
  -2   2   9  792.36   35.58
  -2   2   9  800.84   34.51
  -2  -2   9  802.07   34.61
  -2   2   9  827.80   34.56
  -2  -2   9  777.03   35.70
   0   2  -9  208.78    9.84
   0  -2  -9  204.46    9.65
   0   2   9  204.71    9.39
   0  -2   9  198.27    9.89
   0   2  -9  226.17    9.62
   0  -2   9  220.76    9.86
   0   2   9  214.01    9.84
   0  -2   9  209.13    9.51
   2  -2   9  100.27    4.79
   2   2   9  101.57    5.02
  -2  -2  -9   97.99    4.81
   2  -2   9   94.40    5.09
  -2   2  -9   99.73    5.05
   2  -2   9   88.25    5.06
  -2   2  -9  105.98    4.90
   2   2   9   97.49    4.68
  -2  -2  -9   91.79    4.83
  -4   2  -9    0.45    0.77
  -4  -2  -9    2.02    0.73
   4   2   9    0.77    0.69
  -4   2  -9    1.58    0.83
   4  -2   9    0.67    0.68
  -4  -2  -9    0.26    0.59
   4   2   9    1.17    0.79
   4  -2   9    1.78    0.82
   6  -2   9  129.44    6.36
  -6   2  -9  124.71    6.58
   6   2   9  135.71    6.67
   6   2   9  130.70    6.29
   6  -2   9  138.35    6.86
  -6  -2  -9  128.54    6.40
  -8   2  -9    4.26    1.27
   8  -2   9    3.72    1.29
   8   2   9    4.81    1.24
   8   2   9    3.75    1.12
   8  -2   9    5.29    1.17
  -8  -2  -9    3.59    1.04
 -10  -2  -9  156.14    7.95
  10   2   9  170.18    8.38
 -10   2  -9  165.71    8.31
  10   2   9  159.69    7.89
  10  -2   9  158.60    7.87
  10  -2   9  158.07    8.43
 -10  -2  -9  157.72    8.07
 -12  -2  -9    1.04    1.26
  12   2   9    2.94    1.31
  12   2   9    1.18    1.42
  12  -2   9    1.28    1.34
 -12   2  -9    1.49    1.38
 -12  -2  -9    0.27    1.20
  12  -2   9    2.71    1.33
  14  -2   9    0.96    1.43
  14   2   9    0.47    1.41
  14  -2   9    1.49    1.38
 -14  -2  -9    1.43    1.36
  14   2   9    2.68    1.50
 -14   2  -9    2.70    1.52
 -16  -2  -9   -2.03    1.18
  16   2   9    0.28    1.46
  16   2   9    0.48    1.35
 -16   2  -9   -0.61    1.34
  16  -2   9   -0.91    1.40
  18   2   9    9.98    2.02
 -18  -2  -9    9.51    2.12
  18  -2   9   10.07    2.42
 -18   2  -9    8.44    2.26
 -20  -2  -9    6.61    2.14
 -20   2  -9    5.83    2.23
  20  -2   9    5.76    2.22
  22  -2   9   20.50    3.49
 -22   2  -9   16.61    3.11
 -22  -2  -9   18.84    2.96
 -23  -3   9    0.43    2.03
  23  -3  -9   -0.44    2.09
 -21  -3   9    2.80    2.04
  21  -3  -9    2.52    2.12
  19  -3  -9   -0.17    1.74
 -19  -3   9   -0.58    1.54
 -19   3   9   -2.21    1.48
  19   3  -9    0.66    1.88
  17   3  -9    3.21    2.05
  17  -3  -9    2.84    1.87
 -17   3   9    5.48    1.87
 -17   3   9    3.91    1.86
 -17  -3   9    5.09    1.80
 -15   3   9   26.06    2.85
  15   3  -9   28.99    2.89
  15   3  -9   31.73    3.24
  15  -3  -9   25.63    2.90
 -15  -3   9   33.70    3.20
 -15   3   9   25.29    2.77
 -13  -3   9    8.66    1.73
 -13   3   9    7.50    1.74
  13   3  -9    5.75    1.65
 -13   3   9    5.94    1.56
  13   3  -9    6.05    1.79
  13  -3  -9    5.68    1.65
  11   3  -9    4.63    1.41
 -11   3   9    2.18    1.30
 -11   3   9    1.09    1.16
 -11   3   9    0.36    1.11
 -11  -3   9    1.81    1.09
  11   3  -9    2.76    1.39
 -11  -3   9    1.33    1.26
  11  -3  -9    0.16    1.37
  11  -3  -9    1.90    1.28
  11   3  -9    1.15    1.35
  -9  -3   9    1.41    1.03
  -9  -3   9    2.48    1.00
  -9   3   9    0.31    1.00
   9  -3  -9   -0.81    0.97
   9   3  -9    0.99    1.17
   9  -3  -9    1.69    1.07
  -9   3   9   -0.57    0.89
  -9  -3   9    0.30    1.07
   9   3  -9   -0.50    0.98
  -9   3   9   -0.28    0.97
   9   3  -9    0.47    1.12
  -7  -3   9  120.59    6.06
  -7   3   9  117.23    5.76
   7  -3  -9  110.63    5.86
   7   3  -9  117.49    5.84
  -7   3   9  110.53    5.92
  -7  -3   9  110.35    5.61
  -7   3   9  114.32    5.65
  -7  -3   9  114.31    6.08
   7   3  -9  111.49    5.78
   7   3  -9  105.20    5.95
   5   3  -9  109.60    5.72
  -5  -3   9  113.34    5.62
   5  -3  -9  112.47    5.76
  -5   3   9  113.53    5.86
   5   3  -9  115.95    5.99
  -5   3   9  113.18    5.60
  -5  -3   9  129.56    6.04
  -5   3   9  116.03    5.60
  -5  -3   9  109.18    6.00
   5   3  -9  122.34    5.81
   3  -3  -9   32.49    2.20
  -3   3   9   32.61    2.33
   3   3  -9   29.69    2.39
  -3  -3   9   32.78    2.30
  -3  -3   9   33.08    2.15
  -3   3   9   30.91    2.12
  -3   3   9   29.84    2.04
   3  -3  -9   30.26    2.15
   3   3  -9   33.48    2.23
  -3  -3   9   32.19    2.49
   3  -3  -9   36.64    2.20
  -1  -3   9  141.83    7.27
  -1  -3   9  162.79    7.30
  -1  -3   9  137.36    6.89
  -1   3   9  155.81    6.83
   1   3  -9  153.25    7.05
   1  -3  -9  148.12    6.97
   1   3  -9  149.07    7.23
  -1   3   9  148.52    6.77
  -1   3   9  142.85    7.09
   1  -3  -9  145.42    6.98
   1   3   9   96.63    5.13
  -1  -3  -9   99.18    4.92
   1   3   9  106.36    5.16
   1  -3   9  106.69    5.45
  -1   3  -9  108.73    5.18
  -1   3  -9  104.01    5.30
   1   3   9  102.71    4.87
  -1  -3  -9   98.56    4.96
   1  -3   9  107.41    5.27
   3  -3   9    2.42    0.84
  -3   3  -9    3.51    0.95
  -3  -3  -9    4.32    0.73
   3   3   9    3.31    0.72
   3  -3   9    1.20    0.91
   3   3   9    3.74    0.87
  -3  -3  -9    2.85    0.73
  -3   3  -9    4.21    0.96
   3  -3   9    4.06    0.98
  -5   3  -9   52.26    3.07
   5   3   9   41.94    2.71
  -5  -3  -9   47.04    2.72
  -5   3  -9   47.91    3.11
   5  -3   9   50.51    3.23
   5   3   9   50.88    3.01
  -5  -3  -9   49.22    2.85
  -7  -3  -9    0.55    0.80
   7  -3   9   -0.73    0.90
  -7   3  -9    0.15    0.91
   7   3   9    1.11    0.83
   7  -3   9    0.72    0.84
   7   3   9    0.61    0.90
  -7   3  -9    0.67    0.87
  -7  -3  -9    1.14    0.77
   9   3   9   -1.60    0.83
  -9   3  -9   -0.77    0.99
  -9  -3  -9    1.53    0.87
   9   3   9   -0.35    0.97
   9  -3   9   -0.40    1.00
  -9  -3  -9   -1.24    0.84
   9  -3   9    1.08    1.00
 -11  -3  -9  101.38    5.66
 -11   3  -9  106.22    6.09
 -11  -3  -9  106.27    5.76
  11  -3   9   98.22    6.06
  11   3   9  112.22    6.08
  11  -3   9  105.51    5.70
  11   3   9  105.86    5.64
 -13   3  -9  129.84    7.21
 -13  -3  -9  132.33    6.84
  13   3   9  127.32    6.75
  13   3   9  125.20    7.15
  13  -3   9  118.62    7.15
  13  -3   9  122.27    6.73
 -15   3  -9   -3.47    1.19
  15  -3   9    0.18    1.46
 -15  -3  -9   -0.50    1.31
  15   3   9    0.37    1.33
  17   3   9    5.91    1.72
 -17   3  -9    2.08    1.65
 -17  -3  -9    5.89    1.78
  17  -3   9    4.18    1.93
 -19  -3  -9    8.22    2.01
  19  -3   9    3.25    2.07
  19   3   9    2.90    1.91
 -19   3  -9   11.00    2.36
 -21   3  -9    0.61    2.21
 -21  -3  -9    0.58    1.77
  21  -3   9    4.78    2.25
 -22  -4   9   22.00    3.09
  22  -4  -9   24.24    3.41
  20  -4  -9   -0.02    1.88
 -20  -4   9    2.47    1.95
  18  -4  -9    5.29    2.00
 -18  -4   9    4.94    1.77
  16  -4  -9    0.25    1.46
 -16  -4   9    2.74    1.60
 -16   4   9    0.92    1.57
  16   4  -9   -0.62    1.51
  16   4  -9   -1.56    1.44
 -16   4   9   -0.38    1.55
  14   4  -9   33.47    3.26
  14   4  -9   36.24    3.20
 -14  -4   9   32.43    3.14
  14  -4  -9   27.66    2.87
 -14   4   9   37.89    3.34
 -14   4   9   36.07    3.12
  12  -4  -9   20.92    2.35
 -12   4   9   23.48    2.37
 -12  -4   9   22.11    2.38
  12   4  -9   27.97    2.58
 -12   4   9   24.38    2.40
  12   4  -9   23.68    2.65
 -12   4   9   26.49    2.57
 -10   4   9  142.67    7.18
 -10   4   9  142.73    7.45
  10   4  -9  155.09    7.39
 -10  -4   9  140.96    6.97
  10  -4  -9  146.87    7.48
  10   4  -9  136.52    7.29
 -10  -4   9  134.45    7.41
 -10   4   9  142.06    7.25
 -10  -4   9  152.40    7.52
  10   4  -9  140.73    7.62
  -8   4   9   12.54    1.53
  -8   4   9   12.03    1.54
   8  -4  -9    8.74    1.38
  -8  -4   9   15.76    1.51
   8  -4  -9   13.76    1.60
   8   4  -9   15.46    1.72
  -8  -4   9   15.34    1.69
   8   4  -9   13.91    1.79
  -8  -4   9   13.43    1.69
   8   4  -9   13.62    1.67
  -8   4   9   13.60    1.57
  -6   4   9    6.44    1.17
   6   4  -9    5.75    1.24
  -6   4   9    7.32    1.09
   6   4  -9    5.97    1.23
  -6  -4   9    5.63    1.03
   6  -4  -9    8.58    1.23
  -6  -4   9    5.29    1.21
   6  -4  -9    7.66    1.16
   6   4  -9    4.94    1.26
  -6  -4   9    5.63    1.29
  -6   4   9    7.05    1.20
  -4   4   9   54.66    3.33
  -4  -4   9   56.44    3.61
  -4  -4   9   64.45    3.56
   4  -4  -9   55.67    3.29
  -4   4   9   60.17    3.24
   4   4  -9   62.60    3.50
  -4  -4   9   58.75    3.25
   4   4  -9   64.87    3.67
  -4   4   9   54.94    3.16
   4  -4  -9   57.81    3.27
   2   4  -9   38.66    2.68
  -2  -4   9   41.76    2.64
   2   4  -9   45.11    2.74
  -2  -4   9   39.21    2.77
   2  -4  -9   36.99    2.27
   2  -4  -9   36.84    2.25
  -2   4   9   36.26    2.46
  -2   4   9   34.69    2.19
  -2   4   9   37.99    2.29
  -2  -4   9   40.23    2.40
   0  -4   9  269.08   11.46
   0   4   9  251.87   11.20
   0  -4   9  278.43   11.88
   0  -4   9  259.21   11.98
   0   4   9  241.11   11.15
   0   4   9  258.80   11.69
   0   4  -9  278.34   11.63
   0  -4  -9  248.31   11.40
   0   4  -9  234.51   11.80
   0  -4  -9  242.19   11.39
   2  -4   9    0.49    0.85
   2   4   9    0.43    0.57
  -2   4  -9    0.35    0.82
   2  -4   9    0.70    0.69
   2  -4   9   -0.30    0.70
   2   4   9    0.86    0.66
  -2  -4  -9   -0.02    0.47
  -2  -4  -9   -0.56    0.47
  -2   4  -9    0.48    0.80
  -4   4  -9   -0.23    0.80
   4  -4   9    0.29    0.73
  -4  -4  -9    0.04    0.51
  -4   4  -9    0.41    0.85
   4   4   9   -0.39    0.64
   4   4   9   -0.22    0.60
   4  -4   9    0.50    0.85
  -4  -4  -9    1.34    0.55
   4  -4   9    0.51    0.83
   4  -4   9    0.10    0.84
   6  -4   9  119.02    6.35
  -6   4  -9  131.50    6.14
   6   4   9  124.49    6.10
  -6   4  -9  112.23    6.17
   6  -4   9  122.66    5.95
  -6  -4  -9  117.41    5.78
   6  -4   9  128.45    6.31
  -6  -4  -9  113.51    5.68
   6   4   9  114.09    5.73
   8  -4   9    1.03    1.11
  -8  -4  -9    2.28    0.80
  -8  -4  -9    2.80    0.86
  -8   4  -9    1.57    1.12
   8   4   9    0.35    0.90
   8  -4   9   -0.08    0.87
  -8   4  -9    0.51    1.07
   8   4   9    1.16    1.01
 -10  -4  -9  122.80    5.99
  10   4   9  114.86    6.29
  10  -4   9  112.55    6.00
  10  -4   9  114.02    6.51
  10   4   9  111.14    5.96
 -10   4  -9  121.05    6.56
 -10  -4  -9  115.21    5.92
 -12  -4  -9   74.28    4.38
 -12   4  -9   75.27    4.97
  12   4   9   69.15    4.45
  12  -4   9   71.12    4.85
  12   4   9   76.54    4.82
 -12  -4  -9   75.90    4.42
 -14   4  -9   29.06    3.05
  14  -4   9   25.64    2.98
 -14  -4  -9   30.84    2.71
  14   4   9   28.41    2.76
  16  -4   9   38.25    3.97
  16   4   9   45.11    3.63
 -16  -4  -9   49.16    3.61
 -16   4  -9   50.67    4.17
 -18   4  -9    7.05    2.07
  18  -4   9    6.03    2.20
 -18  -4  -9    6.84    1.73
  18   4   9    6.17    1.97
 -20   4  -9   -2.25    1.75
  20   4   9    1.19    1.78
 -20  -4  -9    1.12    1.68
  20  -4   9    2.69    2.01
 -22   4  -9   -2.09    2.01
 -22  -4  -9    0.66    1.74
  22  -4   9   -0.28    2.11
  21  -5  -9    1.81    2.00
 -21  -5   9    1.94    1.79
 -19  -5   9    1.50    1.62
  19  -5  -9   -1.01    1.70
  17   5  -9    2.02    1.95
 -17   5   9    1.05    1.54
 -17  -5   9    0.76    1.39
  17  -5  -9    2.49    1.70
 -15  -5   9   -1.59    1.15
  15   5  -9    0.01    1.66
 -15   5   9    1.02    1.37
  15  -5  -9    1.19    1.37
  15   5  -9   -2.29    1.49
 -13   5   9    9.17    1.80
 -13  -5   9    9.07    1.74
 -13   5   9    6.17    1.69
  13   5  -9    9.11    1.91
  13  -5  -9    7.22    1.70
  13   5  -9    9.62    2.04
 -11   5   9    0.27    1.20
 -11   5   9    0.62    1.09
  11  -5  -9   -1.58    1.07
 -11  -5   9    1.34    1.19
  11   5  -9   -0.06    1.29
  11  -5  -9    0.57    1.13
 -11   5   9   -0.97    1.01
  11   5  -9   -0.30    1.33
  11   5  -9    1.00    1.23
  -9   5   9   26.32    2.52
  -9   5   9   25.64    2.32
   9   5  -9   28.22    2.56
   9   5  -9   30.20    2.73
   9  -5  -9   25.77    2.34
   9  -5  -9   25.59    2.47
   9   5  -9   27.32    2.55
  -9  -5   9   30.11    2.68
  -9   5   9   28.69    2.47
  -9  -5   9   26.82    2.48
   7  -5  -9    0.27    0.77
  -7   5   9   -1.06    0.88
  -7  -5   9   -0.26    0.86
  -7  -5   9    3.33    1.03
   7   5  -9   -0.20    0.93
   7   5  -9    0.79    1.06
  -7   5   9   -0.11    0.81
   7   5  -9   -1.16    0.95
   7  -5  -9    0.35    0.87
  -7   5   9    0.60    0.85
   5   5  -9   23.74    2.14
  -5  -5   9   22.86    2.09
  -5   5   9   22.42    1.77
  -5   5   9   24.87    1.99
   5  -5  -9   22.58    1.85
   5   5  -9   26.51    2.29
   5  -5  -9   21.93    1.81
  -5   5   9   21.61    1.85
  -5  -5   9   18.72    1.95
  -3  -5   9  598.13   26.02
   3   5  -9  579.87   26.10
  -3   5   9  583.64   25.84
  -3  -5   9  567.25   26.09
  -3   5   9  580.32   25.03
   3   5  -9  616.78   25.45
   3  -5  -9  578.64   25.60
  -3   5   9  587.82   25.07
   3  -5  -9  565.83   25.57
  -1   5   9  349.93   15.74
   1   5  -9  358.83   16.64
  -1   5   9  370.48   16.36
   1   5  -9  376.86   16.22
  -1  -5   9  363.60   16.69
  -1  -5   9  377.11   16.58
  -1   5   9  361.18   15.78
   1   5   9   20.31    1.83
   1  -5   9   25.26    2.05
   1   5   9   21.46    1.53
  -1   5  -9   27.56    2.18
   1  -5   9   27.35    2.22
  -1   5  -9   22.20    2.01
   1   5   9   21.79    1.48
   1   5   9   21.89    1.82
   1  -5   9   26.53    1.92
   3   5   9   58.89    3.46
   3   5   9   61.09    3.17
  -3   5  -9   59.46    3.70
   3  -5   9   73.17    3.88
   3  -5   9   69.97    3.93
   3  -5   9   62.76    3.50
  -3   5  -9   67.68    3.72
   5  -5   9   69.45    3.83
   5   5   9   61.54    3.51
   5   5   9   62.16    3.23
  -5   5  -9   68.21    3.78
   5  -5   9   60.56    3.45
  -5   5  -9   61.25    3.81
   5  -5   9   56.67    3.77
  -5  -5  -9   59.30    2.89
   5  -5   9   58.14    3.84
  -7  -5  -9   15.60    1.35
   7  -5   9   18.33    1.73
   7  -5   9   15.95    1.84
   7   5   9   18.16    1.74
  -7   5  -9   15.78    1.82
  -7   5  -9   18.86    1.95
  -7  -5  -9   16.54    1.27
   7   5   9   16.45    1.52
   7  -5   9   19.01    1.96
   9  -5   9   59.47    3.98
   9   5   9   56.54    3.43
   9   5   9   57.84    3.73
  -9   5  -9   59.75    4.03
  -9   5  -9   66.45    3.97
   9  -5   9   58.18    3.61
  -9  -5  -9   53.37    3.11
  -9  -5  -9   57.28    3.24
 -11   5  -9   29.40    2.86
  11  -5   9   24.15    2.64
  11   5   9   26.51    2.46
 -11  -5  -9   27.52    2.25
 -11  -5  -9   27.47    2.30
 -13  -5  -9   -1.70    1.15
  13   5   9   -1.27    1.30
 -13   5  -9   -0.43    1.67
 -13  -5  -9   -0.76    1.21
  13  -5   9    1.78    1.59
  15  -5   9    3.84    1.84
 -15  -5  -9    3.94    1.42
 -15   5  -9    3.09    1.67
  15   5   9    0.55    1.39
  17   5   9    1.58    1.62
 -17  -5  -9    0.51    1.35
  17  -5   9    0.91    1.69
 -17   5  -9   -1.56    1.40
 -19  -5  -9    0.05    1.39
  19   5   9   -1.39    1.64
 -19   5  -9   -0.22    1.74
  19  -5   9    1.81    1.71
  21  -5   9    4.09    2.35
  21   5   9    4.14    2.19
 -21   5  -9    1.78    2.22
 -21  -5  -9    1.25    1.71
  20  -6  -9    4.16    2.18
 -20  -6   9    3.15    1.84
  18  -6  -9    0.36    1.70
  18   6  -9    0.59    2.01
 -18  -6   9    3.61    1.72
  16   6  -9   18.18    2.66
  16  -6  -9   20.53    2.51
 -16   6   9   24.17    2.69
 -16  -6   9   20.72    2.48
 -14   6   9   26.80    2.75
  14  -6  -9   28.24    2.76
 -14  -6   9   28.27    2.76
  14   6  -9   25.32    2.89
  12   6  -9   46.01    3.62
 -12  -6   9   45.12    3.55
  12   6  -9   49.55    3.91
  12  -6  -9   50.51    3.53
 -12   6   9   49.30    3.43
 -10   6   9   99.55    5.35
  10  -6  -9   99.63    5.42
  10  -6  -9   99.41    5.43
  10   6  -9   97.05    5.82
 -10   6   9  104.12    5.52
 -10  -6   9   93.27    5.52
 -10   6   9  107.60    5.63
  10   6  -9   92.29    5.56
  10   6  -9   96.28    5.51
   8   6  -9  387.79   17.28
  -8   6   9  408.08   17.17
   8   6  -9  368.25   17.23
   8   6  -9  384.74   17.81
   8  -6  -9  383.15   17.36
  -8   6   9  381.61   17.54
   8  -6  -9  394.11   17.39
  -8  -6   9  364.76   17.61
  -8   6   9  378.39   17.01
   6   6  -9  106.22    5.82
  -6   6   9  109.06    5.42
   6  -6  -9  103.33    5.21
  -6  -6   9  106.24    5.74
  -6   6   9  101.71    5.26
   6   6  -9  104.86    5.57
   6   6  -9  115.14    5.71
  -6   6   9  112.43    5.59
   6  -6  -9  102.18    5.25
  -4   6   9   50.06    2.94
   4   6  -9   49.21    3.19
  -4   6   9   45.36    2.71
   4   6  -9   52.04    3.27
  -4   6   9   47.51    2.78
  -4  -6   9   53.07    3.25
   4  -6  -9   45.04    2.37
  -2   6   9   36.28    2.25
  -2  -6   9   39.52    2.76
  -2   6   9   37.22    2.19
   2   6  -9   45.51    2.87
   2   6  -9   43.15    2.86
  -2   6   9   43.67    2.53
   0   6  -9   14.89    1.57
   0   6   9   13.95    1.12
   0   6  -9   16.54    1.69
   0   6   9   13.89    1.17
   0  -6   9   18.19    1.77
  -2   6  -9   67.44    3.82
   2  -6   9   54.07    3.54
  -2   6  -9   65.79    3.68
   2   6   9   58.70    2.94
   2   6   9   61.70    3.02
   2  -6   9   64.91    3.80
  -4   6  -9  303.83   13.61
   4   6   9  279.00   12.94
   4  -6   9  328.83   13.95
  -4   6  -9  290.84   13.91
   4  -6   9  292.89   13.97
  -6   6  -9    5.23    1.31
   6   6   9    3.24    0.85
  -6   6  -9    4.07    1.14
   6   6   9    4.22    1.01
   6  -6   9    3.98    1.23
   6  -6   9    2.40    1.11
   6  -6   9    1.60    1.12
   8  -6   9   41.99    3.05
   8   6   9   32.99    2.39
  -8   6  -9   41.00    3.05
  -8   6  -9   28.79    2.87
   8  -6   9   29.78    2.75
 -10   6  -9    5.97    1.72
  10   6   9    8.10    1.41
 -10  -6  -9    6.28    0.89
 -10  -6  -9    4.08    0.78
  10  -6   9    5.23    1.53
 -12   6  -9   35.19    3.30
 -12  -6  -9   34.15    2.44
  12   6   9   34.38    3.02
 -12  -6  -9   32.62    2.47
  12  -6   9   35.97    3.40
  14   6   9   -0.82    1.46
  14  -6   9    1.65    1.68
 -14  -6  -9   -0.56    1.05
 -14   6  -9    2.68    1.88
  16   6   9    1.43    1.57
  16  -6   9    1.15    1.62
 -16   6  -9    2.41    1.84
 -16  -6  -9    2.76    1.30
  18  -6   9    2.80    1.93
  18   6   9    0.85    1.66
 -18  -6  -9    1.43    1.35
 -20  -6  -9   -1.54    1.33
  20  -6   9    3.77    2.17
  20   6   9    0.12    1.89
  21  -7  -9    1.15    2.02
 -21  -7   9    5.17    2.03
  19  -7  -9    1.20    1.79
 -19  -7   9    2.87    1.77
  17   7  -9    3.29    1.98
  17  -7  -9    3.02    1.71
 -17  -7   9    4.10    1.70
  15  -7  -9    8.42    1.81
 -15  -7   9    5.91    1.66
 -15   7   9    2.41    1.54
  15   7  -9    7.07    2.10
 -13   7   9   11.39    1.86
  13   7  -9   12.07    2.06
  13  -7  -9   11.16    1.81
 -13  -7   9    9.22    1.79
 -11   7   9   20.34    2.26
 -11  -7   9   14.22    1.97
  11  -7  -9   16.67    1.93
  11   7  -9   18.16    2.27
  11  -7  -9   16.90    1.86
 -11   7   9   16.88    1.97
   9   7  -9   54.13    3.84
  -9   7   9   54.46    3.41
  -9  -7   9   51.83    3.63
   9   7  -9   53.68    3.67
  -9   7   9   56.63    3.65
   9   7  -9   55.33    3.94
  -9  -7   9   53.27    3.59
   9  -7  -9   57.86    3.41
   9  -7  -9   49.63    3.21
   7   7  -9   56.42    3.74
   7  -7  -9   56.36    3.09
   7   7  -9   60.40    3.94
  -7  -7   9   59.29    3.70
   7  -7  -9   59.19    3.18
   7   7  -9   61.09    3.88
  -7   7   9   55.43    3.40
  -7  -7   9   50.62    3.65
  -7   7   9   62.77    3.68
   5   7  -9   51.96    3.36
   5   7  -9   50.62    3.42
  -5  -7   9   46.15    3.23
  -5  -7   9   51.77    3.21
  -5   7   9   46.61    2.83
  -5   7   9   44.89    2.92
  -5   7   9   49.49    3.19
  -3  -7   9   61.43    3.73
   3   7  -9   64.86    3.72
   3   7  -9   60.74    3.81
  -3   7   9   61.39    3.17
  -3  -7   9   65.33    3.68
  -3   7   9   61.29    3.23
   1   7  -9   16.17    1.72
  -1  -7   9   17.50    1.72
  -1   7   9   15.58    1.13
  -1   7   9   14.88    1.17
  -1  -7   9   14.99    1.56
   1   7  -9   18.60    1.79
  -1   7  -9   35.27    2.59
   1  -7   9   36.65    2.55
  -1   7  -9   31.99    2.59
   1  -7   9   32.47    2.57
  -3   7  -9   15.27    1.71
   3  -7   9   14.96    1.71
   3  -7   9   13.06    1.44
  -3   7  -9   13.64    1.70
   5  -7   9   39.03    2.95
   5   7   9   34.03    2.09
  -5   7  -9   39.72    2.91
  -5   7  -9   41.64    3.00
  -7   7  -9   56.99    3.74
  -7   7  -9   53.09    3.63
   7  -7   9   50.44    3.63
   7  -7   9   49.19    3.62
   7   7   9   50.23    2.96
   9   7   9   67.86    3.97
   9  -7   9   70.60    4.62
  -9   7  -9   79.37    4.84
  11   7   9    6.14    1.49
  11  -7   9    2.52    1.58
 -11   7  -9    9.55    1.96
 -13  -7  -9    5.46    0.79
 -13   7  -9    5.72    1.92
  13  -7   9    6.73    1.96
  13   7   9    5.80    1.70
 -15  -7  -9    0.24    0.78
  15   7   9   -1.38    1.41
 -15  -7  -9    3.34    0.93
  15  -7   9    2.64    1.81
 -17  -7  -9    0.88    1.00
  17  -7   9   -0.97    1.68
  17   7   9    0.35    1.59
  19  -7   9   -0.88    1.79
  19   7   9    1.89    1.93
 -19  -7  -9    3.31    1.26
  20  -8  -9    1.38    1.86
 -20  -8   9    0.21    1.68
 -18  -8   9    2.49    1.69
  18   8  -9    2.29    2.17
  18  -8  -9    4.04    1.76
 -16  -8   9   11.71    1.97
  16   8  -9    8.51    2.25
 -16   8   9   10.47    2.08
  16  -8  -9   16.19    2.11
 -14  -8   9    3.04    1.36
 -14   8   9    4.40    1.57
  14   8  -9    0.81    1.69
  14  -8  -9    0.97    1.27
 -12  -8   9    1.94    1.25
 -12   8   9   -0.33    1.16
  12   8  -9   -0.56    1.38
  12  -8  -9   -0.37    1.02
  10  -8  -9    3.89    1.11
  10   8  -9    1.99    1.63
 -10   8   9    6.44    1.43
  10  -8  -9    6.27    1.23
 -10  -8   9    8.76    1.60
 -10   8   9    4.05    1.54
  -8  -8   9   78.64    4.61
   8   8  -9   83.03    4.85
  -8   8   9   81.35    4.66
   8   8  -9   83.27    4.78
   8  -8  -9   76.67    3.86
  -8  -8   9   83.48    4.60
  -8   8   9   82.93    4.46
   6   8  -9   12.53    1.81
  -6   8   9   12.64    1.45
  -6   8   9   14.53    1.68
   4   8  -9  117.83    6.50
  -4   8   9  116.66    5.87
  -4  -8   9  129.73    6.32
  -4  -8   9  127.74    6.42
   4   8  -9  134.84    6.47
  -4   8   9  123.66    5.81
  -2   8   9   63.12    3.26
   2   8  -9   64.93    4.11
  -2   8   9   65.76    3.25
  -2  -8   9   71.38    3.97
   2   8  -9   73.34    4.09
  -2  -8   9   71.75    3.85
   0  -8   9    8.86    1.31
   0   8  -9    9.75    1.49
   0  -8   9    9.15    1.41
   0   8  -9    8.27    1.41
   2  -8   9    1.38    1.08
   2  -8   9    1.76    1.04
  -2   8  -9    2.30    1.22
  -2   8  -9    3.07    1.20
   4  -8   9   23.52    2.32
  -4   8  -9   30.11    2.62
   4  -8   9   33.42    2.64
  -4   8  -9   29.11    2.58
  -6   8  -9   23.25    2.38
   6  -8   9   20.20    2.22
   6   8   9   20.06    1.60
  -6   8  -9   24.48    2.44
   8   8   9  103.03    5.09
   8  -8   9   99.47    5.80
   8  -8   9   99.82    5.84
  10   8   9   20.02    1.96
  10  -8   9   21.81    2.57
  12  -8   9   11.21    2.09
  12   8   9   15.55    1.91
  14  -8   9    0.99    1.51
  14   8   9   -0.76    1.38
  16   8   9    4.65    1.79
  16  -8   9    4.02    1.87
  18  -8   9    0.48    1.83
  18   8   9    1.80    1.83
 -17  -9   9    0.73    1.42
  17   9  -9    0.77    1.93
  17  -9  -9    1.84    1.49
  15  -9  -9   16.23    1.97
 -15  -9   9   13.43    1.93
  15   9  -9    9.99    2.39
 -15   9   9   13.46    2.16
 -13   9   9    1.79    1.41
 -13  -9   9    4.86    1.37
  13  -9  -9    0.58    1.01
  13   9  -9    1.50    1.63
  11  -9  -9    1.38    0.81
 -11   9   9    1.68    1.18
  11  -9  -9    0.50    0.77
 -11  -9   9    3.39    1.22
  11   9  -9   -0.31    1.34
   9   9  -9   -1.60    1.26
  -9   9   9   -0.26    1.02
  -9   9   9   -2.00    1.04
  -9  -9   9   -1.28    0.94
  -7  -9   9   48.36    2.96
  -7   9   9   35.57    2.75
   7   9  -9   41.77    3.19
  -7   9   9   38.12    2.93
  -7  -9   9   49.20    2.96
   5   9  -9    4.62    1.35
  -5   9   9    3.89    1.07
  -5  -9   9    3.69    1.10
  -5  -9   9    3.52    1.00
  -5   9   9    2.31    0.94
   3   9  -9   16.14    1.82
  -3  -9   9   16.47    1.59
  -3   9   9   16.08    1.38
  -3   9   9   14.35    1.32
  -3  -9   9   16.48    1.62
  -1  -9   9   13.89    1.50
   1   9  -9   14.22    1.74
  -1  -9   9   13.39    1.52
  -1   9  -9   10.89    1.67
   1  -9   9    9.52    1.46
   1  -9   9   10.41    1.48
  -3   9  -9   69.64    4.31
   3  -9   9   63.21    4.10
   3  -9   9   74.02    4.20
   5  -9   9   19.04    2.07
   7   9   9   76.15    3.90
   7  -9   9   77.62    4.81
   9  -9   9   55.16    3.95
   9   9   9   49.65    3.18
   9  -9   9   49.83    3.90
  11  -9   9    8.91    2.00
  11  -9   9   13.31    2.18
  11   9   9   12.28    1.69
  13  -9   9    2.49    1.56
  13   9   9    0.60    1.31
  15  -9   9    1.89    1.68
  15   9   9    0.26    1.45
  17  -9   9    1.01    1.83
  17   9   9    3.31    1.80
  16 -10  -9    1.89    1.19
  16  10  -9   -0.25    2.00
 -16 -10   9    3.24    1.31
  14 -10  -9   26.75    2.09
[truncated: 357,270 more chars]
