# Supplementary material for: Crystal structure of [4-(2-meth­oxy­phen­yl)-3-methyl-1-phenyl-6-tri­fluoro­methyl-1H-pyrazolo­[3,4-b]pyridin-5-yl](thio­phen-2-yl)methanone
Source: Acta Crystallogr Sect E Struct Rep Online. 2014 Aug 6;70(Pt 9):o974–5. doi: 10.1107/S1600536814017437 (PMC4186079; doi:10.1107/S1600536814017437)
Supplement: Supplementary file 2 [file e-70-0o974-Isup2.hkl]

#
# h,k,l, Fc-squared, Fo-squared, sigma(Fo-squared), status flag
#
data_I
_shelx_title 'RAJNISAMY2 in C2/c'
_shelx_refln_list_code          4
_shelx_F_calc_maximum      459.71
_exptl_crystal_F_000      2032.00
_reflns_d_resolution_high  0.7571

loop_
 _space_group_symop_operation_xyz
 'x, y, z'
 '-x, y, -z+1/2'
 'x+1/2, y+1/2, z'
 '-x+1/2, y+1/2, -z+1/2'
 '-x, -y, -z'
 'x, -y, z-1/2'
 '-x+1/2, -y+1/2, -z'
 'x+1/2, -y+1/2, z-1/2'

_cell_length_a    18.9343
_cell_length_b    11.6347
_cell_length_c    20.9800
_cell_angle_alpha  90.000
_cell_angle_beta   92.511
_cell_angle_gamma  90.000

_shelx_F_squared_multiplier     1.000

loop_
 _refln_index_h
 _refln_index_k
 _refln_index_l
 _refln_F_squared_calc
 _refln_F_squared_meas
 _refln_F_squared_sigma
 _refln_observed_status
   2   0   0      75184.22      53914.68      1663.36 o
   4   0   0       2742.28       2821.24        52.54 o
   6   0   0       3042.22       3162.54        62.67 o
   8   0   0      12705.89      12704.19       226.34 o
  10   0   0          9.10          1.49         7.90 o
  12   0   0       9775.63       9615.63       215.65 o
  14   0   0        270.95        266.32        22.68 o
  16   0   0       3093.83       3128.69        97.13 o
  18   0   0        392.51        409.03        75.63 o
  20   0   0        375.81        375.88        47.89 o
  22   0   0          0.09        -12.62        26.24 o
  24   0   0          5.65          7.27        42.80 o
   3   1   0        460.16        421.00         8.92 o
   5   1   0       3304.97       2773.45        37.04 o
   7   1   0        797.36        895.50        15.91 o
   9   1   0       5981.52       6976.23        99.14 o
  11   1   0        213.41        220.28        10.65 o
  13   1   0          2.75          5.25         8.45 o
  15   1   0        323.03        393.42        17.84 o
  17   1   0       8363.20       8268.22       175.39 o
  19   1   0         51.87         19.38        16.84 o
  21   1   0         92.66         77.80        21.33 o
  23   1   0         58.03         34.62        23.61 o
   0   2   0      69125.84      66831.05      2296.15 o
   2   2   0        476.14        421.57         6.56 o
   4   2   0        474.67        514.94         9.03 o
   6   2   0        247.29        317.97         9.42 o
   8   2   0          5.72         37.42         9.84 o
  10   2   0       5126.63       6242.87       101.47 o
  12   2   0         45.29         13.42         6.99 o
  14   2   0         95.00        107.15        11.03 o
  16   2   0       3137.95       3182.99        77.26 o
  18   2   0       1501.17       1578.96        49.01 o
  20   2   0        104.76         98.48        27.77 o
  22   2   0        149.19        168.13        28.41 o
  24   2   0          7.79        -14.57        23.51 o
   1   3   0      18514.34      19802.92       525.55 o
   3   3   0        271.15        241.55         7.08 o
   5   3   0        176.34        178.82         6.26 o
   7   3   0       1240.47       1484.66        26.03 o
   9   3   0        148.79        235.07        10.12 o
  11   3   0          2.61          9.81         6.74 o
  13   3   0         37.78         49.24         8.47 o
  15   3   0        781.00        807.69        31.48 o
  17   3   0       1019.43       1126.07        39.99 o
  19   3   0         72.41         93.23        19.52 o
  21   3   0         11.71         -4.06        21.17 o
  23   3   0          3.18          2.83        23.04 o
   0   4   0       9646.71       8861.53       387.70 o
   2   4   0       3233.04       3356.38        60.71 o
   4   4   0       1702.07       1987.63        33.53 o
   6   4   0       8449.67       9168.33       152.11 o
   8   4   0         89.23        145.50         7.30 o
  10   4   0       3092.20       3132.94        61.74 o
  12   4   0        552.47        562.46        20.19 o
  14   4   0         15.51          3.93         8.20 o
  16   4   0        457.64        492.48        28.78 o
  18   4   0       1531.60       1588.49        53.71 o
  20   4   0          4.59        -17.00        17.00 o
  22   4   0         13.19         16.11        25.58 o
  24   4   0         14.78         49.80        31.09 o
   1   5   0       7605.66       7337.46       227.50 o
   3   5   0       3641.48       4013.40        67.54 o
   5   5   0        166.68        223.78         8.47 o
   7   5   0        755.80        668.86        20.14 o
   9   5   0       1267.34       1266.09        27.91 o
  11   5   0       7127.42       7392.85       119.50 o
  13   5   0       3558.43       3685.88        61.50 o
  15   5   0          6.47        -14.13        14.13 o
  17   5   0         94.26        101.23        19.49 o
  19   5   0         13.66         -9.20        16.20 o
  21   5   0         26.46         22.92        21.03 o
  23   5   0         16.71        -18.77        24.20 o
   0   6   0       2399.01       2387.05       108.87 o
   2   6   0        506.55        468.81        22.55 o
   4   6   0       5198.08       5814.29       105.43 o
   6   6   0        167.08        164.86        12.60 o
   8   6   0         52.76         66.40         8.35 o
  10   6   0       1612.19       1624.95        32.25 o
  12   6   0        337.30        306.06        12.57 o
  14   6   0         22.55         20.59        10.48 o
  16   6   0        376.55        390.27        24.63 o
  18   6   0         42.27         36.11        18.49 o
  20   6   0         67.32         48.04        21.98 o
  22   6   0          4.30        -22.06        22.06 o
   3   7   0         67.56         66.32        10.18 o
   5   7   0       1122.06       1109.02        26.80 o
   7   7   0         13.15          7.78         6.91 o
   9   7   0        290.29        283.70        11.38 o
  11   7   0        539.07        635.78        25.14 o
  13   7   0       2347.89       2341.74        55.18 o
  15   7   0        242.78        282.40        31.06 o
  17   7   0         96.32        102.63        19.68 o
  19   7   0        246.04        222.16        24.96 o
  21   7   0         88.16         97.60        23.55 o
   2   8   0       1549.23       1480.14        69.39 o
   4   8   0       3623.22       3735.10       121.41 o
   6   8   0       1004.25        990.40        28.77 o
   8   8   0        236.36        206.60        12.85 o
  10   8   0       2597.72       2722.42       106.21 o
  12   8   0         94.27        139.41        18.00 o
  14   8   0        187.40        232.89        14.48 o
  16   8   0         13.52          1.03        14.48 o
  18   8   0         16.71          9.02        16.58 o
  20   8   0         33.92         21.20        18.98 o
   1   9   0        392.72        425.51        27.43 o
   3   9   0        583.71        464.99        34.49 o
   5   9   0         96.99         84.15        23.06 o
   7   9   0         18.53          0.94         7.94 o
   9   9   0        797.13        896.32        37.11 o
  11   9   0        131.48        147.29        23.89 o
  13   9   0          1.04         15.60        14.61 o
  15   9   0          0.19         -7.51        19.81 o
  17   9   0        126.76        153.32        17.22 o
  19   9   0        321.78        454.87        28.95 o
   0  10   0       1215.96       1305.20        62.54 o
   2  10   0         78.55         78.74        17.04 o
   4  10   0        163.42        139.60        12.71 o
   6  10   0       1542.08       1527.37        68.15 o
   8  10   0         13.75          1.38        15.12 o
  10  10   0         53.57         35.66         8.98 o
  12  10   0         24.44          6.59        13.00 o
  14  10   0        130.25        106.74        22.60 o
  16  10   0          6.56          1.23        50.90 o
  18  10   0          0.29         13.95        40.83 o
   1  11   0        304.26        277.52        17.91 o
   3  11   0        467.93        392.10        34.39 o
   5  11   0       1494.63       1433.99       166.42 o
   7  11   0        661.22        735.37       112.61 o
   9  11   0       1146.37       1137.61        51.49 o
  11  11   0         48.89         37.95         9.53 o
  13  11   0          0.01          6.91        21.30 o
  15  11   0         13.89         29.95        20.44 o
  17  11   0         44.22         27.33        24.01 o
   0  12   0        874.21        643.46        40.93 o
   2  12   0        281.19        262.88        18.52 o
   4  12   0        953.67        908.00       120.40 o
   6  12   0        105.74        125.65        16.32 o
   8  12   0         35.93         39.32        12.26 o
  10  12   0         43.56         30.36        30.75 o
  12  12   0         56.80         50.28        29.30 o
  14  12   0          0.01         14.21        23.69 o
   1  13   0          3.82         -1.49        10.88 o
   3  13   0        347.15        258.76        26.49 o
   5  13   0        156.53        142.79        51.73 o
   7  13   0         22.12          1.04        16.83 o
   9  13   0        123.31        117.64        22.44 o
  11  13   0          5.08          7.06        27.01 o
  13  13   0         91.71         99.94        36.78 o
   0  14   0        148.58        232.70        28.46 o
   2  14   0         94.56         81.73        17.35 o
   4  14   0         24.27         26.28        17.14 o
   6  14   0         13.24         19.95        19.11 o
   8  14   0         14.25          9.53        16.28 o
  10  14   0         81.36         62.95        32.00 o
   1  15   0          0.41        -15.00        15.00 o
   3  15   0         12.36         32.53        16.75 o
   5  15   0         59.15         58.80        23.89 o
 -23   1   1        208.41        212.74        30.86 o
 -21   1   1         84.87         21.25        18.69 o
 -19   1   1        204.33        215.78        23.58 o
 -17   1   1        214.57        216.81        22.79 o
 -15   1   1       1284.90       1177.77        31.45 o
 -13   1   1        334.44        351.58        15.36 o
 -11   1   1       1328.64       1364.72        29.55 o
  -9   1   1         58.42         66.16         6.53 o
  -7   1   1       8438.71       9065.50       120.23 o
  -5   1   1       7905.25       8101.17        94.71 o
  -3   1   1       6887.11       6925.84        80.22 o
  -1   1   1      12540.21       9542.10       184.54 o
   1   1   1       2589.44       2006.77        57.70 o
   3   1   1       7539.66       7606.24       104.77 o
   5   1   1      27511.71      27728.23       344.14 o
   7   1   1        908.80       1050.04        18.79 o
   9   1   1       4123.06       3985.46        62.37 o
  11   1   1        329.73        449.94        16.21 o
  13   1   1        102.81        102.79         9.92 o
  15   1   1        324.55        279.71        17.60 o
  17   1   1         28.89         81.96        18.45 o
  19   1   1        112.04         94.22        19.95 o
  21   1   1          0.01         23.10        18.25 o
  23   1   1         19.67         63.05        24.45 o
 -24   2   1         37.46         82.98        26.58 o
 -22   2   1         83.13         82.18        25.27 o
 -20   2   1         12.26         49.02        19.88 o
 -18   2   1         24.64         23.73        15.72 o
 -16   2   1         38.71         27.76        14.99 o
 -14   2   1        848.37        885.68        25.96 o
 -12   2   1          0.66         -5.74         5.74 o
 -10   2   1       2090.07       2041.70        35.91 o
  -8   2   1      32157.53      34424.14       468.25 o
  -6   2   1       5982.32       6113.22        85.77 o
  -4   2   1       4478.28       4689.36        59.63 o
  -2   2   1        190.62        169.81         5.13 o
   0   2   1       4680.22       5418.77       106.83 o
   2   2   1      21406.36      22102.30       323.85 o
   4   2   1      16962.30      17591.92       271.70 o
   6   2   1         49.63         20.02         4.76 o
   8   2   1         21.31         19.70         5.45 o
  10   2   1         22.78          3.24         6.37 o
  12   2   1        968.39        944.68        23.22 o
  14   2   1       1911.71       1935.51        41.97 o
  16   2   1       1912.87       2123.10        57.44 o
  18   2   1        425.87        447.51        30.46 o
  20   2   1         22.37         12.69        18.34 o
  22   2   1         28.96         37.25        23.85 o
  24   2   1        146.92        267.43        53.68 o
 -23   3   1          6.05         23.75        23.84 o
 -21   3   1        213.54        193.37        28.73 o
 -19   3   1        618.20        676.83        34.71 o
 -17   3   1       1176.21       1117.68        39.61 o
 -15   3   1       4413.55       4363.19        98.21 o
 -13   3   1        201.33        198.77        11.01 o
 -11   3   1        830.39        839.83        19.02 o
  -9   3   1       2269.66       2453.62        40.76 o
  -7   3   1       5073.42       5000.73        75.47 o
  -5   3   1         32.35         63.06         5.33 o
  -3   3   1       3731.59       3558.40        58.24 o
  -1   3   1       6684.96       7084.52       127.29 o
   1   3   1      23330.24      24218.34       468.11 o
   3   3   1       1462.30       1691.26        29.71 o
   5   3   1      15602.51      15972.53       243.83 o
   7   3   1       9207.13       9556.97       140.26 o
   9   3   1       8454.94       8614.57       142.71 o
  11   3   1       2131.10       2412.69        52.65 o
  13   3   1         10.59          4.58         8.27 o
  15   3   1        817.80        673.54        28.75 o
  17   3   1       1209.61       1207.19        41.39 o
  19   3   1         75.14         65.69        26.54 o
  21   3   1        227.87        200.21        46.41 o
  23   3   1        108.94        216.37        31.07 o
 -24   4   1         96.93         68.03        31.62 o
 -22   4   1         20.07         14.80        22.04 o
 -20   4   1        294.93        335.42        27.61 o
 -18   4   1          0.09         20.02        16.60 o
 -16   4   1         87.41        101.19        19.95 o
 -14   4   1          3.39          0.32         9.02 o
 -12   4   1       2031.15       2102.07        38.35 o
 -10   4   1       3882.50       4249.51        76.00 o
  -8   4   1        497.58        456.13        13.05 o
  -6   4   1       8894.46       9862.54       144.05 o
  -4   4   1       1543.88       1762.18        33.12 o
  -2   4   1         33.66         24.80         9.56 o
   0   4   1       1983.52       1931.34        62.51 o
   2   4   1       1842.32       1979.46        40.92 o
   4   4   1       1623.06       1749.71        54.90 o
   6   4   1        682.65        717.30        28.89 o
   8   4   1         12.77         -2.45         4.87 o
  10   4   1       4701.88       5046.10        78.40 o
  12   4   1       2584.82       2634.63        46.36 o
  14   4   1          2.12         -4.52         8.55 o
  16   4   1       3253.54       3148.86        84.03 o
  18   4   1         16.97        -14.33        16.14 o
  20   4   1        148.92        156.71        21.66 o
  22   4   1         31.75         53.81        22.53 o
  24   4   1        151.87        157.39        62.02 o
 -23   5   1          1.30        -25.08        25.08 o
 -21   5   1          0.25        -19.45        19.45 o
 -19   5   1          1.96         -8.60        15.83 o
 -17   5   1        369.99        295.14        29.75 o
 -15   5   1        217.72        213.07        19.36 o
 -13   5   1        319.39        294.59        15.46 o
 -11   5   1        761.12        885.32        21.09 o
  -9   5   1        997.17        966.68        21.58 o
  -7   5   1        632.28        557.68        14.06 o
  -5   5   1       6039.51       6025.23        94.48 o
  -3   5   1       1890.51       2034.74        35.25 o
  -1   5   1       1943.78       2013.48        65.30 o
   1   5   1       1305.59       1253.60        41.97 o
   3   5   1        316.66        436.54        11.61 o
   5   5   1       8581.50       8929.42       176.08 o
   7   5   1      11128.78      13091.01       202.19 o
   9   5   1       2351.69       2616.32        56.84 o
  11   5   1       4135.48       4270.75        89.67 o
  13   5   1        360.42        312.42        15.80 o
  15   5   1       2513.49       2489.40        69.50 o
  17   5   1         36.58         48.99        16.13 o
  19   5   1        177.87        156.83        21.13 o
  21   5   1         11.60          2.67        27.97 o
  23   5   1        128.38        145.04        33.23 o
 -22   6   1          1.68          2.73        23.92 o
 -20   6   1         92.97         67.46        21.82 o
 -18   6   1          7.57         18.86        18.84 o
 -16   6   1         22.52         27.83        15.80 o
 -14   6   1         10.65         -0.92        10.66 o
 -12   6   1       1314.49       1321.00        31.65 o
 -10   6   1       4605.64       5122.85        79.29 o
  -8   6   1       3217.85       3282.17        51.78 o
  -6   6   1         30.80          5.52         4.13 o
  -4   6   1       2178.60       2661.80        46.29 o
  -2   6   1       3449.36       3032.86        97.62 o
   0   6   1       6885.00       7369.96       324.95 o
   2   6   1        881.24        749.53        26.61 o
   4   6   1         35.10         12.45         6.76 o
   6   6   1         25.55         14.61         5.82 o
   8   6   1        413.85        421.15        18.11 o
  10   6   1       4648.14       5018.98        88.24 o
  12   6   1        343.16        346.15        13.98 o
  14   6   1         71.05         88.89        12.51 o
  16   6   1        957.47        888.27        36.87 o
  18   6   1        187.72        165.63        23.24 o
  20   6   1         51.41         52.83        21.12 o
  22   6   1          4.88          3.79        25.56 o
 -21   7   1         59.84        104.56        23.48 o
 -19   7   1        104.60        101.72        22.18 o
 -17   7   1         35.69         44.43        18.69 o
 -15   7   1         93.57         93.35        18.53 o
 -13   7   1       1497.56       1410.79        38.22 o
 -11   7   1        135.27        140.95         9.66 o
  -9   7   1        366.32        387.70        11.67 o
  -7   7   1       2319.71       2396.57        44.23 o
  -5   7   1        343.49        433.25        14.35 o
  -3   7   1         20.97          5.84         4.47 o
   1   7   1        346.97        374.74        18.16 o
   3   7   1       1431.96       1660.13        66.90 o
   5   7   1        194.15        246.76        10.93 o
   7   7   1        650.56        762.81        22.55 o
   9   7   1        465.25        504.02        18.67 o
  11   7   1         16.63         19.91         7.54 o
  13   7   1       2098.26       1994.71        49.71 o
  15   7   1        699.72        636.77        33.95 o
  17   7   1         11.10          0.37        18.06 o
  19   7   1          0.00        -15.88        18.23 o
  21   7   1         93.29        116.81        26.24 o
 -20   8   1          0.74          3.24        18.74 o
 -18   8   1        117.79         82.55        19.45 o
 -16   8   1          1.32         -5.79        14.38 o
 -14   8   1        353.43        391.04        20.36 o
 -12   8   1        341.78        350.52        15.65 o
 -10   8   1          7.47         12.91        10.04 o
  -8   8   1          3.58         -8.35         8.35 o
  -6   8   1        222.69        266.78        16.77 o
  -4   8   1        151.26        176.79        10.19 o
  -2   8   1         64.13         56.46         6.31 o
   0   8   1        408.22        360.48        23.06 o
   2   8   1       1432.64       1327.31        48.12 o
   4   8   1         62.50         68.41        13.39 o
   6   8   1          0.04         -8.01         8.01 o
   8   8   1        484.48        549.68        20.20 o
  10   8   1          0.32          3.04        15.47 o
  12   8   1       1296.62       1349.08        48.27 o
  14   8   1        134.12        104.76        10.74 o
  16   8   1        184.90        176.45        19.41 o
  18   8   1         96.76         96.82        19.41 o
  20   8   1          1.05        -19.91        19.91 o
 -19   9   1        146.93        155.18        21.65 o
 -17   9   1         98.76        107.71        33.32 o
 -15   9   1          0.37        -10.00        10.00 o
 -13   9   1        448.32        460.11        33.81 o
 -11   9   1        268.35        232.50        21.74 o
  -9   9   1       1045.08        968.76        27.32 o
  -7   9   1       1781.76       1653.80       145.23 o
  -5   9   1       3382.32       3254.60       296.69 o
  -3   9   1       2718.43       2483.88       102.70 o
  -1   9   1       4726.81       4177.18       181.80 o
   1   9   1         29.80         34.28        13.50 o
   3   9   1        872.72        796.17        47.79 o
   5   9   1       1254.05       1356.31        75.21 o
   7   9   1        134.00        152.24        13.59 o
   9   9   1        707.07        786.01        34.27 o
  11   9   1       2745.74       2681.69        78.03 o
  13   9   1        551.97        575.04        30.97 o
  15   9   1         60.35         23.71        21.36 o
  17   9   1        379.99        332.31        21.23 o
  19   9   1          0.65         -4.00        13.78 o
 -18  10   1         22.43         10.06        38.75 o
 -16  10   1         45.78         29.44        23.31 o
 -14  10   1          8.89         22.01        27.01 o
 -12  10   1        110.41        129.06        18.01 o
 -10  10   1         10.33         -7.28         7.28 o
  -8  10   1         52.41         69.55        12.19 o
  -6  10   1         75.25         64.06        14.02 o
  -4  10   1        895.25        835.20        42.49 o
  -2  10   1       1207.72       1142.96       127.26 o
   0  10   1       4783.17       4358.98       192.19 o
   2  10   1        273.30        279.24        26.59 o
   4  10   1         19.59        -12.67        18.08 o
   6  10   1         85.20        111.57        26.18 o
   8  10   1          9.64         22.03         8.15 o
  10  10   1          2.94          1.87         8.71 o
  12  10   1          9.55         11.09        12.85 o
  14  10   1         16.59         22.86        24.62 o
  16  10   1          4.02         -0.52        21.95 o
  18  10   1         17.37         40.13        28.05 o
 -17  11   1         21.24         20.34        40.51 o
 -15  11   1         64.03         49.65        20.64 o
 -13  11   1         51.19         32.22        16.49 o
 -11  11   1          6.71         13.44        15.62 o
  -9  11   1        295.57        339.14        31.26 o
  -7  11   1        517.75        432.27        27.69 o
  -5  11   1        763.06        756.82        60.67 o
  -3  11   1        401.56        315.53        20.28 o
  -1  11   1        236.18        198.80        14.44 o
   1  11   1        710.37        592.76        40.93 o
   3  11   1          0.88         -2.29        18.49 o
   5  11   1        169.52        220.93        51.84 o
   7  11   1         52.69         29.39        19.01 o
   9  11   1         14.92         55.61        19.01 o
  11  11   1        202.35        237.18        17.53 o
  13  11   1         49.78         45.04        14.61 o
  15  11   1          5.24         -9.14        19.86 o
  17  11   1          0.51          9.65        32.52 o
 -14  12   1        123.97         81.19        16.11 o
 -12  12   1        151.27        179.51        35.94 o
 -10  12   1         95.22         79.95        18.28 o
  -8  12   1        114.74        110.52        14.85 o
  -6  12   1        284.79        298.85        50.80 o
  -4  12   1        163.04        174.74        28.98 o
  -2  12   1         98.24         98.03        13.56 o
   0  12   1         33.76         39.72        10.93 o
   2  12   1        523.09        572.82        43.42 o
   4  12   1         89.50         99.61        12.53 o
   6  12   1         12.41         11.02        12.20 o
   8  12   1         13.30         11.36        12.10 o
  10  12   1         15.46          4.23        14.22 o
  12  12   1          3.01         12.38        18.12 o
  14  12   1         22.22         -1.80        16.99 o
 -13  13   1         65.13         66.69        34.91 o
 -11  13   1          0.84        -25.35        25.35 o
  -9  13   1          0.11          4.20        15.65 o
  -7  13   1          0.83        -13.43        13.43 o
  -5  13   1         30.56         21.31        13.33 o
  -3  13   1         49.70         71.89        13.82 o
  -1  13   1          9.52         11.89        11.30 o
   1  13   1        296.52        246.69        18.72 o
   3  13   1        112.90        126.19        14.08 o
   5  13   1         41.54         83.13        14.59 o
   7  13   1         58.33         66.28        19.11 o
   9  13   1          1.56         -1.21        14.02 o
  11  13   1          1.69         14.88        18.08 o
  13  13   1         87.00         72.30        36.36 o
 -10  14   1         32.93         69.60        31.79 o
  -8  14   1         93.13         95.61        19.16 o
  -6  14   1        161.61        202.57        28.26 o
  -4  14   1         21.93          8.49        24.21 o
  -2  14   1         13.16          6.47        13.65 o
   0  14   1         39.76         74.89        20.05 o
   2  14   1        134.11        159.68        17.86 o
   4  14   1          0.49          2.69        12.87 o
   6  14   1        110.84         93.70        21.82 o
   8  14   1          4.27        -13.12        17.14 o
  10  14   1         79.58        112.35        22.40 o
  -5  15   1          0.01        -19.74        20.98 o
  -3  15   1          9.43         56.74        36.26 o
  -1  15   1         10.99          4.38        16.14 o
   1  15   1         23.98          8.94        26.39 o
   3  15   1         47.41         22.44        20.57 o
   5  15   1          0.94         11.43        19.95 o
 -24   0   2        250.46        242.78        42.16 o
 -22   0   2          3.95          7.97        26.41 o
 -20   0   2         13.32        -19.92        24.00 o
 -18   0   2        154.19         53.12        25.55 o
 -16   0   2          5.48         16.58        15.71 o
 -14   0   2       2264.55       2300.47        74.27 o
 -12   0   2       1689.52       1638.93        53.48 o
 -10   0   2       2491.12       2359.66        60.15 o
  -8   0   2       3538.02       3399.01        65.38 o
  -6   0   2       4044.53       4519.51        72.01 o
  -4   0   2      21705.70      22751.95       344.82 o
  -2   0   2       1687.49       1566.81        27.17 o
   2   0   2       2317.74       2073.34        40.94 o
   4   0   2      91358.18      89345.21      1919.29 o
   6   0   2      54248.25      54030.13       944.87 o
   8   0   2       2667.80       2372.41        59.11 o
  10   0   2       3887.37       3781.33        91.00 o
  12   0   2         41.22          3.15        18.81 o
  14   0   2        997.45       1068.09        37.91 o
  16   0   2      10207.79       9827.76       261.91 o
  18   0   2       2744.04       2478.02        84.40 o
  20   0   2          0.13          4.26        51.21 o
  22   0   2         69.46        103.78        32.03 o
  24   0   2         62.25         16.62        42.18 o
 -23   1   2          4.84         -5.94        22.69 o
 -21   1   2        163.28        160.58        23.65 o
 -19   1   2        259.51        258.47        25.30 o
 -17   1   2        536.16        471.97        25.61 o
 -15   1   2       1419.26       1399.65        42.26 o
 -13   1   2       1133.23       1034.04        27.08 o
 -11   1   2         17.00         12.27         6.45 o
  -9   1   2       7598.21       8318.96       123.71 o
  -7   1   2        642.36        696.09        15.30 o
  -5   1   2         29.09         41.17         2.75 o
  -3   1   2       9073.86      10122.18       112.79 o
  -1   1   2       7258.81       6873.97       102.18 o
   1   1   2      31232.24      29225.96       384.07 o
   3   1   2        949.19        918.34        15.28 o
   5   1   2       4629.20       4999.51        67.22 o
   7   1   2       1093.50       1002.76        18.39 o
   9   1   2       2845.84       2992.55        51.53 o
  11   1   2       7774.77       7847.30       134.86 o
  13   1   2       1180.36       1102.32        28.53 o
  15   1   2       1106.45       1134.51        33.73 o
  17   1   2        146.37         67.05        15.68 o
  19   1   2          0.04         -1.35        16.44 o
  21   1   2          4.86         12.50        18.42 o
  23   1   2          0.10        -20.13        20.13 o
 -24   2   2          3.00        -22.90        22.90 o
 -22   2   2         52.79         80.05        26.06 o
 -20   2   2       1171.67       1286.42        51.35 o
 -18   2   2        103.49         84.91        16.48 o
 -16   2   2        266.61        262.31        20.17 o
 -14   2   2         61.07         52.70        11.12 o
 -12   2   2         47.09         53.07         6.93 o
 -10   2   2        273.54        312.32        10.29 o
  -8   2   2       2588.86       2866.62        41.81 o
  -6   2   2       2857.79       2967.65        41.68 o
  -4   2   2       9369.89       9590.52       131.12 o
  -2   2   2      27052.63      29170.26       378.26 o
   0   2   2      64194.31      62819.31      1204.65 o
   2   2   2      43831.27      43099.79       623.37 o
   4   2   2        827.84       1110.60        21.68 o
   6   2   2       6557.01       6879.57       115.53 o
   8   2   2       3098.80       3010.30        54.79 o
  10   2   2       7036.16       7304.70       117.03 o
  12   2   2          4.65         -7.81         7.81 o
  14   2   2         88.79         44.97        10.85 o
  16   2   2        689.23        718.49        30.79 o
  18   2   2        104.68         99.04        17.65 o
  20   2   2         15.85         40.10        21.98 o
  22   2   2         30.58         28.30        23.36 o
  24   2   2         53.30        120.36        29.37 o
 -23   3   2         32.82        -11.26        22.32 o
 -21   3   2          0.24          0.82        20.39 o
 -19   3   2        104.72        159.72        19.83 o
 -17   3   2       1261.36       1228.56        48.33 o
 -15   3   2       3954.89       3790.39        87.58 o
 -13   3   2        223.95        258.08        12.13 o
 -11   3   2       2332.28       2362.43        39.20 o
  -9   3   2       1314.37       1393.97        24.65 o
  -7   3   2       9821.19      11045.31       152.68 o
  -5   3   2       2050.31       1954.32        29.42 o
  -3   3   2       5633.60       5720.15        83.50 o
  -1   3   2      15469.50      15739.63       278.97 o
   1   3   2         30.58         57.35         8.71 o
   3   3   2       1122.96       1283.20        27.83 o
   5   3   2       8349.45       9006.96       131.18 o
   7   3   2       2705.10       3109.07        48.87 o
   9   3   2       1117.67       1033.35        30.51 o
  11   3   2          4.58         -6.76         7.15 o
  13   3   2        429.76        488.38        18.67 o
  15   3   2          2.69        -11.44        11.44 o
  17   3   2        202.63        174.49        19.25 o
  19   3   2        260.48        239.31        23.79 o
  21   3   2          6.46         -7.90        19.87 o
  23   3   2        203.19        225.66        31.08 o
 -24   4   2          0.09         19.28        36.15 o
 -22   4   2         87.58         68.87        24.79 o
 -20   4   2        142.52        152.61        22.52 o
 -18   4   2        257.13        273.81        24.18 o
 -16   4   2        559.85        664.68        28.89 o
 -14   4   2        443.28        556.30        20.57 o
 -12   4   2       1547.28       1538.12        30.49 o
 -10   4   2       4558.67       5029.68        83.10 o
  -8   4   2       1418.44       1096.66        21.44 o
  -6   4   2       5565.36       5579.01        78.90 o
  -4   4   2        564.59        606.62        12.04 o
  -2   4   2         62.04         45.16         4.06 o
   0   4   2       4228.55       3705.11        82.25 o
   2   4   2      25758.21      27653.00       533.56 o
   4   4   2       6481.31       6583.31       130.41 o
   6   4   2        110.11        155.85         8.69 o
   8   4   2       5384.30       6220.64        93.43 o
  10   4   2       3385.69       3501.54        58.76 o
  12   4   2       2490.18       2761.53        49.87 o
  14   4   2        787.39        749.83        27.10 o
  16   4   2        385.91        356.58        24.45 o
  18   4   2          2.99        -15.03        15.03 o
  20   4   2         25.73         43.55        28.69 o
  22   4   2          4.13         -9.04        20.32 o
 -23   5   2         60.63         40.79        28.85 o
 -21   5   2        104.27         51.66        27.35 o
 -19   5   2        149.00        152.20        20.98 o
 -17   5   2        159.56        155.44        19.95 o
 -15   5   2        175.31        105.43        22.22 o
 -13   5   2       3682.59       3694.58        76.44 o
 -11   5   2        317.21        358.83        12.73 o
  -9   5   2        451.27        400.71        13.11 o
  -7   5   2        553.07        508.99        12.02 o
  -5   5   2       9023.92       9570.67       142.50 o
  -3   5   2        547.56        670.61        13.76 o
  -1   5   2         16.96          2.45         4.20 o
   1   5   2       1093.71       1102.81        27.30 o
   3   5   2       5214.19       5720.70       113.82 o
   5   5   2       4066.33       4736.39        96.17 o
   7   5   2       2433.53       2335.76        52.26 o
   9   5   2       2024.93       2281.41        52.62 o
  11   5   2       2244.02       2229.13        48.55 o
  13   5   2       1157.20       1082.55        40.59 o
  15   5   2       1079.95       1060.53        39.86 o
  17   5   2         12.14         -3.29        26.96 o
  19   5   2         86.07         78.49        26.45 o
  21   5   2         77.68         91.79        23.68 o
  23   5   2         35.40         15.29        36.36 o
 -22   6   2        113.44         77.81        29.23 o
 -20   6   2        186.56        245.41        27.67 o
 -18   6   2        142.68        154.98        23.25 o
 -16   6   2          8.65          9.39        17.66 o
 -14   6   2       2222.34       2069.62        52.88 o
 -12   6   2         68.71         85.93         8.38 o
 -10   6   2        104.66         89.52         8.72 o
  -8   6   2        557.87        578.60        14.19 o
  -6   6   2       1317.34       1353.09        23.44 o
  -4   6   2      10568.94      10894.08       210.48 o
  -2   6   2       1258.67       1228.70        40.88 o
   0   6   2       1330.05       1320.55        45.31 o
   2   6   2         27.05         79.66         6.63 o
   4   6   2       5813.07       6318.82       126.12 o
   6   6   2        354.97        516.85        24.10 o
   8   6   2        156.67        150.13         8.29 o
  10   6   2       1839.40       1821.47        37.10 o
  12   6   2        163.40        158.43        11.62 o
  14   6   2        648.88        693.71        26.82 o
  16   6   2          0.08        -14.02        14.02 o
  18   6   2         11.44        -11.21        16.66 o
  20   6   2         33.05         31.63        20.39 o
  22   6   2         59.04         45.13        22.68 o
 -21   7   2        206.72        232.98        28.77 o
 -19   7   2         36.81         54.16        21.36 o
 -17   7   2         19.78         -3.67        16.65 o
 -15   7   2         21.01         28.59        17.48 o
 -13   7   2        103.31        108.51        15.30 o
 -11   7   2       1216.38       1272.14        27.37 o
  -9   7   2        968.65        829.36        18.41 o
  -7   7   2        148.72        147.44         7.34 o
  -5   7   2       2499.35       2362.86        50.21 o
  -3   7   2        502.65        556.60        17.78 o
  -1   7   2        769.67        853.46        42.18 o
   1   7   2       1390.74       1613.91        55.66 o
   3   7   2        116.80        118.31         8.30 o
   5   7   2        346.68        475.58        16.58 o
   7   7   2         26.56         27.59         7.96 o
   9   7   2       1925.06       1980.77        75.70 o
  11   7   2         60.34         56.55         9.50 o
  13   7   2         97.82        100.91        12.44 o
  15   7   2        144.24        123.36        14.99 o
  17   7   2         34.55         13.75        15.91 o
  19   7   2         29.28          8.81        18.33 o
  21   7   2         18.64          8.36        19.93 o
 -20   8   2         49.63         54.69        33.68 o
 -18   8   2        100.60        102.50        20.02 o
 -16   8   2         94.79         47.08        18.49 o
 -14   8   2          6.25          7.12        10.83 o
 -12   8   2        395.16        354.27        16.27 o
 -10   8   2        940.76       1048.50        26.01 o
  -8   8   2       7413.89       7717.39       158.44 o
  -6   8   2       2576.49       2665.81        57.28 o
  -4   8   2         33.13         56.14         8.20 o
  -2   8   2         39.15         56.93        12.05 o
   0   8   2        203.09        135.26        16.21 o
   2   8   2         71.02         92.64        12.54 o
   4   8   2       1641.97       1747.20        43.52 o
   6   8   2       1377.00       1563.79        42.31 o
   8   8   2         27.09         32.34         9.41 o
  10   8   2        417.04        464.02        22.26 o
  12   8   2       2873.27       2908.99       175.56 o
  14   8   2         16.01          5.44         7.88 o
  16   8   2        119.37        151.56        18.60 o
  18   8   2        152.90        144.59        19.72 o
  20   8   2         12.33          7.63        17.76 o
 -19   9   2          0.30         19.42        16.49 o
 -17   9   2         74.41         61.25        16.90 o
 -15   9   2         45.31         35.88        10.60 o
 -13   9   2         49.55         55.62         9.46 o
 -11   9   2        514.67        424.87        19.02 o
  -9   9   2       1511.18       1617.80        40.77 o
  -7   9   2         20.10         32.33        23.58 o
  -5   9   2       1634.11       1630.28        47.53 o
  -3   9   2        485.35        528.29        30.43 o
  -1   9   2         28.38         48.83        14.75 o
   1   9   2         19.15         13.50        14.34 o
   3   9   2        319.06        354.04        34.28 o
   5   9   2        275.23        300.03        19.17 o
   7   9   2        208.18        270.20        17.30 o
   9   9   2        237.70        249.05        20.27 o
  11   9   2        949.43       1064.95       105.23 o
  13   9   2        119.47        119.91        21.51 o
  15   9   2        488.37        605.06        42.01 o
  17   9   2        147.08        154.05        29.45 o
  19   9   2        165.35        148.17        44.57 o
 -18  10   2          0.00        -13.49        23.95 o
 -16  10   2          7.22         20.88        25.04 o
 -14  10   2         57.05         69.09        22.34 o
 -12  10   2          0.04         -4.75        11.51 o
 -10  10   2        272.76        285.35        12.21 o
  -8  10   2         24.82         17.85        11.21 o
  -6  10   2        264.19        281.31        29.40 o
  -4  10   2        269.17        260.33        14.71 o
  -2  10   2       1031.53        928.69        80.41 o
   0  10   2        272.52        244.54        24.72 o
   2  10   2         98.67        139.83        22.85 o
   4  10   2        161.92        128.19        25.56 o
   6  10   2          0.17         -2.49        20.98 o
   8  10   2        783.85        817.68        32.54 o
  10  10   2         15.18         28.44        11.18 o
  12  10   2          3.83          3.77        13.72 o
  14  10   2         10.98        -12.01        18.36 o
  16  10   2         10.54         24.80        23.73 o
  18  10   2         84.19        104.56        28.62 o
 -17  11   2          5.47        -15.72        20.22 o
 -15  11   2        115.86         75.77        20.87 o
 -13  11   2          2.78         -8.33        15.79 o
 -11  11   2         81.03         68.18        18.95 o
  -9  11   2        269.27        263.65        19.26 o
  -7  11   2         65.21         99.43        29.09 o
  -5  11   2        975.32        923.31        54.23 o
  -3  11   2       2896.19       2707.18       139.10 o
  -1  11   2        926.24        897.77        52.77 o
   1  11   2         24.62         42.38        19.74 o
   3  11   2          1.09          5.82        19.32 o
   5  11   2        219.99        183.88        29.71 o
   7  11   2        401.33        505.71        46.96 o
   9  11   2        232.51        246.58        18.96 o
  11  11   2        175.71        184.33        17.22 o
  13  11   2         26.79         44.66        18.29 o
  15  11   2         51.09         95.75        23.76 o
  17  11   2        119.66        106.82        28.03 o
 -14  12   2         11.58         31.58        34.91 o
 -12  12   2          0.04         -1.25        27.01 o
 -10  12   2         26.64          6.02        15.65 o
  -8  12   2        549.61        568.14        27.34 o
  -6  12   2        388.24        395.45        83.00 o
  -4  12   2        208.21        236.39        19.26 o
  -2  12   2         59.37         75.86        18.80 o
   0  12   2        598.77        630.58        44.67 o
   2  12   2        266.73        232.49        29.50 o
   4  12   2         27.77        -18.49        20.57 o
   6  12   2        120.63        186.80        56.62 o
   8  12   2         28.55         16.95        12.34 o
  10  12   2        125.82        162.05        21.09 o
  12  12   2        314.18        339.92        21.24 o
  14  12   2         65.74         49.39        19.87 o
 -13  13   2        122.39         37.61        34.28 o
 -11  13   2          4.66         -0.62        28.05 o
  -9  13   2          0.41          7.50        16.48 o
  -7  13   2        118.90        143.60        25.14 o
  -5  13   2        126.34        137.93        21.40 o
  -3  13   2          7.78         28.12        19.11 o
  -1  13   2         16.77          6.88        11.27 o
   1  13   2        110.37         89.34        23.89 o
   3  13   2         47.82         67.73        24.93 o
   5  13   2        453.29        528.15        49.86 o
   7  13   2        145.55        153.13        22.23 o
   9  13   2          0.02         -7.24        13.90 o
  11  13   2          0.54         22.73        18.84 o
  13  13   2        177.94        172.66        39.89 o
 -10  14   2         55.92         51.11        32.20 o
  -8  14   2          0.01         22.14        17.80 o
  -6  14   2         64.01         54.19        17.83 o
  -4  14   2        190.82        173.43        20.34 o
  -2  14   2         87.33         70.48        15.77 o
   0  14   2          2.71         -2.00        12.26 o
   2  14   2         10.28         20.11        16.83 o
   4  14   2        211.16        218.57        22.23 o
   6  14   2        159.99        171.41        23.69 o
   8  14   2         58.78         54.97        15.57 o
  10  14   2         80.14         75.24        20.05 o
  -5  15   2         90.13         65.03        28.67 o
  -3  15   2        113.43        139.60        25.45 o
  -1  15   2         50.22         60.01        17.22 o
   1  15   2         28.38         30.88        15.42 o
   3  15   2         42.36         25.35        18.49 o
   5  15   2          3.18         12.47        18.28 o
 -23   1   3          0.74         -2.94        20.02 o
 -21   1   3        129.55        139.68        24.11 o
 -19   1   3        109.07         86.15        24.57 o
 -17   1   3       1590.01       1601.72        48.69 o
 -15   1   3        960.17        990.60        31.61 o
 -13   1   3        217.54        171.18        12.26 o
 -11   1   3        278.63        239.81        11.20 o
  -9   1   3       8724.43       9122.05       122.19 o
  -7   1   3       1484.70       1582.30        23.64 o
  -5   1   3       5974.91       6250.96        73.94 o
  -3   1   3      84831.45      84645.14       932.81 o
  -1   1   3      37545.60      37681.28       565.05 o
   1   1   3      10759.97      10618.68       138.75 o
   3   1   3      68875.53      67952.91       875.75 o
   5   1   3      46646.50      45127.40       612.16 o
   7   1   3       8784.33       9462.94       135.52 o
   9   1   3       2496.44       2484.20        44.04 o
  11   1   3       3409.20       3621.92        67.26 o
  13   1   3        240.35        286.82        13.91 o
  15   1   3       4363.77       4081.73        84.60 o
  17   1   3       1088.45       1138.82        40.18 o
  19   1   3        714.44        738.14        40.30 o
  21   1   3        320.23        322.81        28.33 o
  23   1   3         42.96         22.83        23.85 o
 -24   2   3          0.00        -17.68        33.50 o
 -22   2   3        332.21        421.42        47.91 o
 -20   2   3       1044.18       1074.29        47.29 o
 -18   2   3         25.59        -14.44        14.44 o
 -16   2   3         16.91         10.20        14.01 o
 -14   2   3       2238.27       2367.67        50.04 o
 -12   2   3         58.36         87.69         8.76 o
 -10   2   3        272.55        348.10        12.67 o
  -8   2   3      21634.56      22182.09       288.91 o
  -6   2   3       5459.07       5271.61        68.16 o
  -4   2   3        218.66        162.18         4.93 o
  -2   2   3     118075.56     120470.75      1494.02 o
   0   2   3      10375.06      10855.57       169.57 o
   2   2   3        307.04        319.12         8.52 o
   4   2   3      22984.23      23483.36       382.27 o
   6   2   3         46.64         34.20         4.46 o
   8   2   3      17560.46      17216.41       306.37 o
  10   2   3        179.77        208.31        10.04 o
  12   2   3       1376.53       1461.00        33.42 o
  14   2   3       2822.51       2856.73        57.62 o
  16   2   3       1030.38        892.48        34.78 o
  18   2   3        306.94        295.05        21.98 o
  20   2   3        679.46        691.05        41.57 o
  22   2   3         84.65        107.58        26.41 o
  24   2   3        411.39        574.70        44.52 o
 -23   3   3         12.11         11.66        22.34 o
 -21   3   3         15.92         16.22        21.24 o
 -19   3   3        576.79        539.79        28.75 o
 -17   3   3        999.45       1024.14        37.99 o
 -15   3   3         22.77         -0.92        13.23 o
 -13   3   3       1733.96       1803.87        35.03 o
 -11   3   3       1259.97       1384.57        26.51 o
  -9   3   3        586.85        823.10        16.72 o
  -7   3   3       4033.29       4929.13        70.79 o
  -5   3   3       9137.95       9487.89       137.35 o
  -3   3   3      21453.17      22366.47       303.58 o
  -1   3   3       2301.08       2244.13        38.52 o
   1   3   3       5947.87       5437.94       119.13 o
   3   3   3       1509.33       1599.91        34.41 o
   5   3   3       5520.08       5774.49        90.85 o
   7   3   3         69.09        117.91         6.51 o
   9   3   3       1376.20       1181.10        23.34 o
  11   3   3        904.91        922.65        35.36 o
  13   3   3       2740.18       2636.94        57.52 o
  15   3   3        398.52        426.44        28.60 o
  17   3   3        248.12        222.95        19.57 o
  19   3   3         14.48         19.11        16.70 o
  21   3   3         63.97         45.34        21.94 o
  23   3   3          4.00         -2.01        22.59 o
 -24   4   3          5.25        -34.56        38.13 o
 -22   4   3        336.58        364.51        41.59 o
 -20   4   3        334.57        353.27        28.41 o
 -18   4   3        310.35        360.82        25.85 o
 -16   4   3         50.43        -12.16        12.16 o
 -14   4   3        189.62        180.40        14.27 o
 -12   4   3        287.98        276.12        13.40 o
 -10   4   3       2305.78       2510.23        42.93 o
  -8   4   3       1842.31       2180.51        36.66 o
  -6   4   3          6.71         -1.35         4.85 o
  -4   4   3      20609.60      22395.75       321.44 o
  -2   4   3       1317.77       1244.95        27.59 o
   0   4   3       2285.74       2234.12        57.04 o
   2   4   3       3677.24       3601.93        82.50 o
   4   4   3        792.35        822.46        20.65 o
   6   4   3       2251.35       2483.13        39.96 o
   8   4   3        481.37        592.74        14.56 o
  10   4   3        521.61        541.29        21.55 o
  12   4   3       2055.05       2043.37        40.04 o
  14   4   3         18.93          4.48        10.71 o
  16   4   3        207.73        186.85        20.07 o
  18   4   3        554.06        543.89        30.01 o
  20   4   3        119.93        135.24        22.22 o
  22   4   3         35.84         42.38        24.35 o
 -23   5   3          7.85         24.99        28.75 o
 -21   5   3         69.65         63.44        27.54 o
 -19   5   3        830.75        934.59        47.28 o
 -17   5   3        516.57        490.08        49.63 o
 -15   5   3        207.47        139.65        15.89 o
 -13   5   3       2442.48       2396.65        43.73 o
 -11   5   3       1530.34       1409.45        30.43 o
  -9   5   3       2696.64       2951.50        45.82 o
  -7   5   3        112.44        146.08         6.81 o
  -5   5   3       2659.56       3136.49        48.19 o
  -3   5   3        218.77        239.71         7.72 o
  -1   5   3       4129.02       4603.77       102.41 o
   1   5   3       6201.64       6439.21       142.00 o
   3   5   3         19.51         22.24         5.56 o
   5   5   3          2.61          4.68         8.07 o
   7   5   3         46.13         20.50         8.09 o
   9   5   3        121.54        100.88        11.52 o
  11   5   3          1.55         -8.03         8.03 o
  13   5   3       1363.54       1482.08        37.83 o
  15   5   3         34.27         29.08        15.13 o
  17   5   3         10.29          7.08        15.09 o
  19   5   3         27.91         42.82        17.40 o
  21   5   3        315.78        356.44        32.83 o
  23   5   3         92.31         89.88        31.10 o
 -22   6   3         40.12         51.67        50.49 o
 -20   6   3        150.32        120.34        24.47 o
 -18   6   3        282.24        296.00        27.11 o
 -16   6   3       1651.53       1536.76        58.39 o
 -14   6   3        523.00        439.40        24.34 o
 -12   6   3       1240.48       1296.08        28.95 o
 -10   6   3        144.51        129.80         8.12 o
  -8   6   3       5366.02       5362.71        77.30 o
  -6   6   3       1405.66       1428.99        34.91 o
  -4   6   3      10386.50      10200.20       167.51 o
  -2   6   3        913.07        966.83        24.92 o
   0   6   3         20.78         11.26         5.20 o
   2   6   3       3241.49       3918.05        88.98 o
   4   6   3       3185.74       3551.89        74.04 o
   6   6   3       2125.15       2335.38        59.60 o
   8   6   3       3257.21       3157.15        68.27 o
  10   6   3       1389.95       1377.43        28.38 o
  12   6   3        364.30        342.71        16.80 o
  14   6   3        115.42        124.73        14.11 o
  16   6   3        387.89        422.99        25.34 o
  18   6   3          0.09         -5.31        16.97 o
  20   6   3          0.44         14.10        19.32 o
  22   6   3          0.56          6.98        22.06 o
 -21   7   3          4.89         13.79        21.41 o
 -19   7   3        143.09        116.44        22.90 o
 -17   7   3          2.27         21.41        23.31 o
 -15   7   3        180.48        168.08        21.26 o
 -13   7   3         14.49         -9.40        13.55 o
 -11   7   3         59.75         37.48         8.37 o
  -9   7   3       1529.76       1478.50        26.19 o
  -7   7   3       4374.26       4203.47        60.92 o
  -5   7   3       1059.76       1055.70        21.30 o
  -3   7   3        273.64        294.33        19.01 o
  -1   7   3        732.68        646.85        27.82 o
   1   7   3        101.67         90.14         7.74 o
   3   7   3        818.37        904.86        26.12 o
   5   7   3       2424.66       2724.17        59.20 o
   7   7   3       1421.38       1531.66        45.21 o
   9   7   3       2446.75       2473.61        73.53 o
  11   7   3       1626.33       1584.21        40.07 o
  13   7   3          4.75          2.50        14.00 o
  15   7   3          9.67         -1.45        13.26 o
  17   7   3         58.47         88.45        18.86 o
  19   7   3        101.60        134.96        22.90 o
  21   7   3          4.17          6.07        27.76 o
 -20   8   3          3.20        -17.97        17.97 o
 -18   8   3          7.43        -16.56        16.56 o
 -16   8   3        240.05        202.41        22.39 o
 -14   8   3        105.78        121.97        17.75 o
 -12   8   3        301.61        301.45        15.20 o
 -10   8   3         23.55         11.21         8.72 o
  -8   8   3       2262.06       2035.13        38.52 o
  -6   8   3        205.00        196.15        13.53 o
  -4   8   3        658.53        624.71        19.61 o
  -2   8   3       1598.82       1482.96        62.85 o
   0   8   3       1272.34       1279.08        47.48 o
   2   8   3       2520.04       2568.67        87.21 o
   4   8   3        334.31        373.65        19.04 o
   6   8   3        229.35        266.47        15.58 o
   8   8   3        540.97        544.93        21.31 o
  10   8   3          3.64         -5.06        11.59 o
  12   8   3        123.49         78.70        22.33 o
  14   8   3         74.74         58.26        37.40 o
  16   8   3        181.00        196.44        14.64 o
  18   8   3         30.20         38.95        23.73 o
  20   8   3          6.92         -1.91        28.80 o
 -19   9   3         54.60         69.64        19.13 o
 -17   9   3         15.09         30.18        20.07 o
 -15   9   3         72.10         53.81        25.66 o
 -13   9   3         42.08         32.12         8.87 o
 -11   9   3         19.52          8.99        10.01 o
  -9   9   3          2.70          2.32         7.82 o
  -7   9   3       4760.81       4634.56       125.48 o
  -5   9   3        279.02        302.47        16.56 o
  -3   9   3         53.12         41.97         7.69 o
  -1   9   3       4791.57       4498.60       200.08 o
   1   9   3       2007.41       2016.09        71.32 o
   3   9   3         31.24         37.81        18.70 o
   5   9   3        404.16        419.83        20.08 o
   7   9   3        573.73        641.25        27.57 o
   9   9   3       3712.99       3956.63       100.73 o
  11   9   3          7.10         41.39        18.00 o
  13   9   3         10.94          4.21        18.44 o
  15   9   3        439.21        538.84        54.85 o
  17   9   3         55.86         29.36        25.33 o
  19   9   3          3.83        -25.56        25.56 o
 -18  10   3          2.22         14.14        16.75 o
 -16  10   3         24.35         46.36        23.71 o
 -14  10   3         22.29         20.77        18.43 o
 -12  10   3          1.67         -3.89        20.57 o
 -10  10   3         30.22         34.74        14.08 o
  -8  10   3        113.72         78.54        14.06 o
  -6  10   3          0.82        -10.10        10.10 o
  -4  10   3        907.28        893.15        29.65 o
  -2  10   3        282.94        254.72        25.35 o
   0  10   3          0.44          1.04        16.00 o
   2  10   3       1307.19       1421.97        77.29 o
   4  10   3        882.43        995.21        64.82 o
   6  10   3       2851.69       3141.19        85.09 o
   8  10   3         39.53         66.94        11.14 o
  10  10   3        286.11        303.32        20.46 o
  12  10   3        178.79        187.73        22.99 o
  14  10   3         39.59         17.81        19.43 o
  16  10   3         81.73        129.18        27.81 o
  18  10   3         44.65         44.46        26.98 o
 -17  11   3         36.21         22.76        21.64 o
 -15  11   3          1.07         18.48        18.44 o
 -13  11   3          8.62         14.21        14.23 o
 -11  11   3          6.08         15.86        16.82 o
  -9  11   3        198.49        196.44        18.98 o
  -7  11   3          0.94        -12.72        21.92 o
  -5  11   3        865.58        857.13        30.80 o
  -3  11   3       2273.28       1995.77        89.80 o
  -1  11   3        579.24        538.74        41.35 o
   1  11   3         35.84         57.55        20.57 o
   3  11   3        246.23        227.30        30.33 o
   5  11   3        108.28         84.35        27.43 o
   7  11   3       1117.39       1147.71        77.29 o
   9  11   3       1048.53       1082.52        36.14 o
  11  11   3        378.49        342.70        26.93 o
  13  11   3        189.05        148.47        16.00 o
  15  11   3          0.03          2.82        20.36 o
  17  11   3          1.96        -15.86        22.47 o
 -14  12   3        212.09        196.76        40.93 o
 -12  12   3         10.91         28.26        28.46 o
 -10  12   3          4.91         -7.21        15.71 o
  -8  12   3         50.54         68.29        13.75 o
  -6  12   3          4.66          7.55        13.43 o
  -4  12   3        156.23        143.37        20.88 o
  -2  12   3        360.58        310.90        16.04 o
   0  12   3         56.28         40.31        20.57 o
   2  12   3         32.30         29.09        21.61 o
   4  12   3        149.19        145.85        29.50 o
   6  12   3         14.20          6.44        23.69 o
   8  12   3         52.38         46.12        18.70 o
  10  12   3         40.94         47.82        16.00 o
  12  12   3          3.41         19.94        13.66 o
  14  12   3          8.67         -1.95        18.29 o
 -13  13   3         20.24         14.96        33.04 o
 -11  13   3        151.07        122.79        35.11 o
  -9  13   3        151.39        151.46        32.41 o
  -7  13   3         27.22         -7.56        14.46 o
  -5  13   3          5.12          9.56        13.66 o
  -3  13   3          0.06         11.39        12.84 o
  -1  13   3        229.70        227.52        17.29 o
   1  13   3        242.93        287.55        34.49 o
   3  13   3          2.03         14.54        23.48 o
   7  13   3        490.80        483.27        36.36 o
   9  13   3         59.82         64.52        16.01 o
  11  13   3        160.20        147.25        23.06 o
 -10  14   3        207.69        294.62        43.63 o
  -8  14   3        284.69        337.42        40.51 o
  -6  14   3         10.48         -4.57        16.41 o
  -4  14   3          1.75          0.03        28.26 o
  -2  14   3         55.96         59.14        15.62 o
   0  14   3         97.04         85.01        37.50 o
   2  14   3        586.53        635.36        56.93 o
   6  14   3        191.07        229.58        24.31 o
   8  14   3         30.58         32.83        14.28 o
  -3  15   3         48.35         36.03        17.93 o
  -1  15   3          0.98        -18.91        18.91 o
   1  15   3         39.65         70.02        18.70 o
 -24   0   4        287.44        327.06        45.03 o
 -22   0   4         62.24         88.96        32.91 o
 -20   0   4         61.52         19.50        28.88 o
 -18   0   4        996.13        971.43        59.77 o
 -16   0   4       1301.07       1383.92        55.55 o
 -14   0   4         26.06         -3.24        18.29 o
 -12   0   4       3639.47       3725.40       106.84 o
 -10   0   4      10237.94      11631.86       229.26 o
  -8   0   4       6504.62       6764.29       123.37 o
  -6   0   4      12715.46      12675.19       194.85 o
  -4   0   4       2997.01       2771.96        45.39 o
  -2   0   4       8172.45       8119.00       133.62 o
   0   0   4        439.91        353.64         8.39 o
   2   0   4      80070.47      75630.00      1324.25 o
   4   0   4     109708.55     107736.73      1884.60 o
   6   0   4     115876.65     118999.15      2269.20 o
   8   0   4       1038.37       1353.65        38.06 o
  10   0   4       6865.17       7316.05       166.95 o
  12   0   4        549.40        616.30        30.01 o
  14   0   4        318.55        337.53        24.61 o
  16   0   4       1480.17       1458.49        63.46 o
  18   0   4         68.48        -10.41        22.10 o
  20   0   4         70.23         79.23        36.88 o
  22   0   4         49.64         18.37        36.26 o
  24   0   4          7.15         25.76        41.76 o
 -23   1   4         79.71        112.81        25.23 o
 -21   1   4         53.85         24.20        20.07 o
 -19   1   4        748.86        775.67        38.65 o
 -17   1   4        366.64        264.29        21.02 o
 -15   1   4         58.22         43.98        12.75 o
 -13   1   4        639.82        526.84        19.22 o
 -11   1   4       2828.79       2988.56        50.03 o
  -9   1   4        273.19        271.64         9.62 o
  -7   1   4        988.16        864.58        15.96 o
  -5   1   4         74.07         69.51         3.43 o
  -3   1   4      21285.81      22421.37       248.28 o
  -1   1   4          5.93         15.94         1.92 o
   1   1   4        284.73        352.86         8.61 o
   3   1   4        659.05        580.33        10.38 o
   5   1   4      10640.38      10091.42       139.71 o
   7   1   4         11.53         17.88         4.94 o
   9   1   4       1169.45       1451.95        30.97 o
  11   1   4        664.19        669.03        20.18 o
  13   1   4        239.18        234.08        13.27 o
  15   1   4        188.56        165.78        15.41 o
  17   1   4        688.28        709.37        30.78 o
  19   1   4         17.70         41.63        17.64 o
  21   1   4         16.56         22.84        21.60 o
  23   1   4         18.44          0.38        22.66 o
 -24   2   4         14.94         30.05        24.75 o
 -22   2   4        136.75        190.20        30.65 o
 -20   2   4          6.06         49.52        20.30 o
 -18   2   4        400.14        387.23        25.47 o
 -16   2   4        560.59        573.13        41.13 o
 -14   2   4       1044.95        952.20        27.38 o
 -12   2   4       2125.24       2236.96        40.43 o
 -10   2   4        251.55        326.66        11.51 o
  -8   2   4         66.82         60.93         5.38 o
  -6   2   4        137.17        135.19         5.39 o
  -4   2   4       2653.67       2459.02        34.47 o
  -2   2   4     122230.05     120170.05      1373.88 o
   0   2   4      19572.70      20562.35       246.17 o
   2   2   4      11589.90      10932.40       158.68 o
   4   2   4        147.74         52.28         4.98 o
   6   2   4      21185.02      21957.96       358.89 o
   8   2   4      10027.74      10846.12       180.46 o
  10   2   4        937.04        728.09        18.85 o
  12   2   4       2889.24       2852.04        55.73 o
  14   2   4        101.32        117.56        12.35 o
  16   2   4         26.35         -5.35        14.43 o
  18   2   4        172.14        159.79        18.91 o
  20   2   4        272.91        224.04        28.93 o
  22   2   4         81.03         72.44        24.12 o
  24   2   4         20.12         40.41        41.99 o
 -23   3   4         13.50         10.09        23.05 o
 -21   3   4        343.86        306.77        31.54 o
 -19   3   4       1475.49       1608.02        51.07 o
 -17   3   4        862.92        859.51        35.03 o
 -15   3   4       1497.85       1619.10        46.49 o
 -13   3   4        300.73        311.63        12.75 o
 -11   3   4       5386.75       5820.21        81.61 o
  -9   3   4        919.16        763.12        16.01 o
  -7   3   4          0.16         -1.90         4.44 o
  -5   3   4      18140.94      19042.74       258.77 o
  -3   3   4       3044.39       3241.12        48.72 o
  -1   3   4        993.85        983.34        20.14 o
   1   3   4          1.17          3.96         4.18 o
   3   3   4       6029.12       5650.27        83.23 o
   5   3   4        371.43        275.64         8.83 o
   7   3   4       2787.61       3002.78        47.65 o
   9   3   4       4808.34       5099.96        91.13 o
  11   3   4        918.56        967.56        27.16 o
  13   3   4          5.23         -7.37         7.37 o
  15   3   4       5520.04       5288.15       116.38 o
  17   3   4        854.53        810.63        32.79 o
  19   3   4        177.12        216.95        23.10 o
  21   3   4        137.69        158.37        27.09 o
  23   3   4         62.64         79.15        27.15 o
 -22   4   4          5.45         26.15        31.17 o
 -20   4   4        102.46        119.33        29.06 o
 -18   4   4          6.16        -15.62        15.62 o
 -16   4   4          1.09          4.20        13.83 o
 -14   4   4          8.78          5.93        10.46 o
 -12   4   4        187.48        254.98        11.23 o
 -10   4   4        373.70        407.12        16.19 o
  -8   4   4       3468.20       3306.21        55.92 o
  -6   4   4      24894.16      27680.98       376.60 o
  -4   4   4      18951.52      19595.95       281.92 o
  -2   4   4       6484.97       6783.84       133.87 o
   0   4   4        159.67        109.06         5.89 o
   2   4   4        156.79        117.72         8.14 o
   4   4   4       3202.56       3128.47        64.61 o
   6   4   4       6448.79       6294.78       130.71 o
   8   4   4          1.43         -4.93         4.93 o
  10   4   4          4.22         -5.89         5.89 o
  12   4   4        714.79        724.25        21.12 o
  14   4   4         67.77         76.97        13.07 o
  16   4   4         99.44        106.02        18.04 o
  18   4   4        501.74        520.45        29.93 o
  20   4   4          0.34        -15.79        15.79 o
  22   4   4        116.82        155.67        28.12 o
 -23   5   4          6.24         -5.77        26.41 o
 -21   5   4        137.66        100.19        30.23 o
 -19   5   4        363.76        365.85        31.17 o
 -17   5   4        203.19        194.60        21.70 o
 -15   5   4          0.02          0.95        12.59 o
 -13   5   4         76.84         58.00        13.09 o
 -11   5   4        221.31        240.62        11.02 o
  -9   5   4        372.45        357.53        11.12 o
  -7   5   4        872.30       1013.60        19.09 o
  -5   5   4        284.36        152.55         6.62 o
  -3   5   4       1656.55       1744.97        31.56 o
  -1   5   4      12772.19      13987.69       303.90 o
   1   5   4       1477.95       1259.62        32.66 o
   3   5   4        157.06        157.15         8.81 o
   5   5   4        613.33        621.97        29.57 o
   7   5   4          5.70         -2.42         4.17 o
   9   5   4       1662.17       1779.34        33.67 o
  11   5   4       1469.64       1392.90        33.63 o
  13   5   4       5994.04       5788.36       112.32 o
  15   5   4         16.59          5.10        14.14 o
  17   5   4        549.35        554.46        29.03 o
  19   5   4         89.19         45.64        17.32 o
  21   5   4        358.57        367.86        31.16 o
  23   5   4         29.05         11.44        27.99 o
 -22   6   4         44.74         70.62        31.48 o
 -20   6   4         13.58         32.03        21.22 o
 -18   6   4          0.01          5.17        18.55 o
 -16   6   4         95.20         96.76        28.59 o
 -14   6   4         43.68         47.09        14.56 o
 -12   6   4          0.40         -1.25         7.85 o
 -10   6   4         92.50         51.24         6.98 o
  -8   6   4          6.09         10.35         6.36 o
  -6   6   4        791.01        769.32        20.26 o
  -4   6   4       3388.38       3301.23        57.02 o
  -2   6   4        532.00        660.32        20.14 o
   0   6   4        927.27       1013.08        27.49 o
   2   6   4        688.32        775.41        23.67 o
   4   6   4       2151.14       2722.93        77.85 o
   6   6   4       1277.62       1220.32        51.72 o
   8   6   4        544.42        473.48        19.65 o
  10   6   4        316.81        306.21        11.80 o
  12   6   4        884.97        895.78        28.50 o
  14   6   4        387.22        366.22        18.97 o
  16   6   4        539.71        570.45        28.95 o
  18   6   4         53.84          0.11        17.69 o
  20   6   4          2.80          1.96        21.81 o
  22   6   4         77.17         52.81        23.56 o
 -21   7   4          1.06        -11.30        22.37 o
 -19   7   4          2.12          1.88        31.00 o
 -17   7   4        158.23        128.97        21.35 o
 -15   7   4       1755.16       1550.48        59.91 o
 -13   7   4       2938.85       2983.26        68.64 o
 -11   7   4        954.53        839.27        21.92 o
  -9   7   4       1556.86       1469.54        26.32 o
  -7   7   4          4.05         -6.83         6.83 o
  -5   7   4       1168.15       1433.75        27.76 o
  -3   7   4        237.58        239.82        11.36 o
  -1   7   4        376.03        298.37        12.79 o
   1   7   4       5647.45       5869.77       131.03 o
   3   7   4          0.36         10.63         7.29 o
   5   7   4        162.09        260.64        12.78 o
   7   7   4        825.38        858.97        26.19 o
   9   7   4        556.88        537.75        28.09 o
  11   7   4        769.66        745.68        45.30 o
  13   7   4        134.85        126.10        11.86 o
  15   7   4        211.00        207.48        29.89 o
  17   7   4        541.41        509.85        31.51 o
  19   7   4         41.94         66.21        23.10 o
  21   7   4        163.53        180.77        25.15 o
 -20   8   4         10.28         13.43        24.45 o
 -18   8   4          0.29        -17.89        17.89 o
 -16   8   4        375.31        436.66        29.00 o
 -14   8   4        194.71        135.18        18.50 o
 -12   8   4        185.21        175.58        14.03 o
 -10   8   4       2589.62       2465.96        44.10 o
  -8   8   4         15.58          4.58         6.68 o
  -6   8   4        921.93        880.99        21.69 o
  -4   8   4        662.16        637.22        26.60 o
  -2   8   4         50.73         67.54        12.27 o
   0   8   4         48.57         64.52         8.10 o
   2   8   4       2871.58       2994.93        70.32 o
   4   8   4       1996.95       2057.66        52.30 o
   6   8   4       1637.69       1890.82        50.76 o
   8   8   4       1314.80       1516.85        72.81 o
  10   8   4          6.89          8.35        13.69 o
  12   8   4        502.03        534.16        51.32 o
  14   8   4        147.05        150.91        25.52 o
  16   8   4         60.57         72.70        11.09 o
  18   8   4         28.07         52.57        16.71 o
  20   8   4         24.61         22.62        17.93 o
 -19   9   4          1.93          5.37        17.92 o
 -17   9   4        492.70        508.14        30.94 o
 -15   9   4        473.26        539.97        29.77 o
 -13   9   4          0.02          1.55         9.56 o
 -11   9   4        326.61        376.95        13.37 o
  -9   9   4         82.20         44.17         7.67 o
  -7   9   4        170.04        203.59        29.87 o
  -5   9   4       1177.26       1011.93        33.24 o
  -3   9   4        451.44        402.95        40.83 o
  -1   9   4        112.78        137.13        22.02 o
   1   9   4        115.89        155.83        23.48 o
   3   9   4        619.02        586.46        34.64 o
   5   9   4          3.38          8.66        10.37 o
   7   9   4        379.94        345.60        16.85 o
   9   9   4         74.32        165.12        16.44 o
  11   9   4        339.55        384.50        58.38 o
  13   9   4        103.75        103.07        30.96 o
  15   9   4         10.07         21.97        22.43 o
  17   9   4         52.51         78.70        25.93 o
  19   9   4          0.38        -24.38        24.38 o
 -18  10   4         64.83         85.28        29.80 o
 -16  10   4        235.90        227.48        18.10 o
 -14  10   4          6.53          6.23        17.52 o
 -12  10   4         88.61         71.16        12.66 o
 -10  10   4         23.80         46.37        14.03 o
  -8  10   4         20.74         -3.94        10.13 o
  -6  10   4       1302.34       1157.72        43.53 o
  -4  10   4        404.54        377.25        18.21 o
  -2  10   4        191.99        187.20        25.76 o
   0  10   4       1856.60       1567.61        83.11 o
   2  10   4         45.14         32.41        20.98 o
   4  10   4        614.77        605.23        51.11 o
   6  10   4         44.42         71.74        12.74 o
   8  10   4          0.11         10.19        10.57 o
  10  10   4        146.45        162.23        17.76 o
  12  10   4          6.26          8.27        27.22 o
  14  10   4         40.11         13.27        20.92 o
  16  10   4          0.24         -2.86        22.45 o
  18  10   4          8.51        -12.37        27.01 o
 -17  11   4        106.17        101.24        38.02 o
 -15  11   4        255.09        259.93        26.08 o
 -13  11   4        116.67        108.23        20.88 o
 -11  11   4        269.42        280.07        40.10 o
  -9  11   4         53.86         44.49        18.27 o
  -7  11   4         98.72         81.38        13.11 o
  -5  11   4         86.03         96.69        13.93 o
  -3  11   4        511.15        529.07        21.02 o
  -1  11   4          1.84        -17.66        17.66 o
   1  11   4       1067.50       1107.20        66.49 o
   3  11   4       1631.41       1574.68        89.34 o
   5  11   4         11.98         23.06        25.76 o
   7  11   4          6.77          5.52         9.69 o
   9  11   4        330.63        408.86        45.05 o
  11  11   4        725.08        769.12        63.27 o
  13  11   4        164.22        177.25        20.15 o
  15  11   4         84.23         66.88        37.50 o
 -14  12   4          0.02        -20.98        34.07 o
 -12  12   4         11.31         30.96        30.75 o
 -10  12   4         30.99         46.33        28.88 o
  -8  12   4        237.97        257.43        20.47 o
  -6  12   4        667.75        603.18        33.35 o
  -4  12   4        860.70        765.85        28.52 o
  -2  12   4        530.44        536.25        43.63 o
   0  12   4         48.02         77.91        22.85 o
   2  12   4          2.80        -17.45        19.95 o
   4  12   4        211.35        218.57        35.11 o
   8  12   4        544.70        570.53        39.48 o
  10  12   4        221.85        200.97        18.57 o
  12  12   4        192.95        269.78        24.54 o
  14  12   4          9.13        -15.47        20.15 o
 -11  13   4         12.07         27.84        30.75 o
  -9  13   4          0.31         -2.70        26.39 o
  -7  13   4          0.53        -11.03        14.62 o
  -5  13   4         16.93          1.69        13.84 o
  -3  13   4         12.22         -0.88        15.37 o
  -1  13   4          1.59         46.96        22.85 o
   1  13   4         89.28         70.64        26.18 o
   3  13   4        308.18        231.87        36.15 o
   7  13   4         84.43         79.37        17.24 o
   9  13   4        122.93        179.72        27.22 o
  11  13   4         50.85         63.25        19.90 o
  -8  14   4         19.73         10.18        27.43 o
  -6  14   4          0.41        -19.11        22.44 o
  -4  14   4          1.72          3.47        15.18 o
  -2  14   4         79.29        104.72        16.95 o
   0  14   4         44.78          2.49        25.35 o
   8  14   4          0.20         23.93        13.95 o
  -3  15   4          0.01         12.67        21.82 o
  -1  15   4          3.75         19.95        18.49 o
 -23   1   5          1.78         44.85        21.85 o
 -21   1   5        160.90        181.60        24.99 o
 -19   1   5        227.11        209.01        24.67 o
 -17   1   5         58.64         40.91        22.59 o
 -15   1   5       3681.10       3570.00        76.01 o
 -13   1   5       1250.09       1193.53        30.71 o
 -11   1   5       4696.08       5144.33        85.61 o
  -9   1   5        617.96        871.95        18.49 o
  -7   1   5       3460.86       4141.53        55.20 o
  -5   1   5        145.66        126.65         4.49 o
  -3   1   5       1109.43       1065.72        14.39 o
  -1   1   5      15252.81      14490.54       172.97 o
   1   1   5      97945.02      93447.52      1109.11 o
   3   1   5      57645.09      54918.00       784.22 o
   5   1   5       9378.85       9403.71       130.89 o
   7   1   5       1567.12       1703.74        29.81 o
   9   1   5         11.14          9.06         6.88 o
  11   1   5        676.84        506.70        17.56 o
  13   1   5       1274.23       1258.20        31.44 o
  15   1   5         30.22          6.13        10.96 o
  17   1   5         35.21         26.76        14.31 o
  19   1   5         22.16         22.57        25.88 o
  21   1   5         25.14          4.02        20.45 o
  23   1   5         21.26         -4.92        36.27 o
 -24   2   5         56.96         77.31        27.97 o
 -22   2   5         60.24         84.61        25.67 o
 -20   2   5        112.08        128.71        29.51 o
 -18   2   5          0.63        -14.11        14.11 o
 -16   2   5       2603.03       2546.99        65.62 o
 -14   2   5       2412.35       2556.80        53.09 o
 -12   2   5         30.60         28.54         7.51 o
 -10   2   5        306.88        383.00        11.43 o
  -8   2   5       2106.70       2361.71        34.12 o
  -6   2   5        510.26        470.28        10.52 o
  -4   2   5      47211.36      47862.79       615.12 o
  -2   2   5      63146.79      61943.46       764.13 o
   0   2   5       4092.73       4084.80        52.75 o
   2   2   5      16236.79      15821.61       228.76 o
   4   2   5       4122.35       3849.85        61.99 o
   6   2   5         21.13         63.07         5.54 o
   8   2   5       4493.21       4173.82        73.82 o
  10   2   5        551.85        475.80        16.36 o
  12   2   5          5.19         -8.11         8.11 o
  14   2   5       1526.82       1432.91        35.32 o
  16   2   5       2294.21       2115.28        57.42 o
  18   2   5        478.21        514.80        26.85 o
  20   2   5         85.10        119.44        24.95 o
  22   2   5         38.98         61.51        25.27 o
  24   2   5         17.24         28.31        27.03 o
 -23   3   5         26.29         -6.46        21.86 o
 -21   3   5         11.79        -15.08        21.14 o
 -19   3   5        183.57        248.42        33.74 o
 -17   3   5         37.81          4.76        14.82 o
 -15   3   5        626.22        579.44        25.65 o
 -13   3   5        125.85        114.14         9.27 o
 -11   3   5       1222.28       1291.41        24.52 o
  -9   3   5       2715.37       3090.53        45.60 o
  -7   3   5         13.17         18.57         4.47 o
  -5   3   5        466.69        566.85        12.09 o
  -3   3   5       5469.65       5799.56        81.09 o
  -1   3   5       9217.92       8347.11       114.80 o
   1   3   5       3432.66       3253.72        60.53 o
   3   3   5         24.40         36.57         3.29 o
   5   3   5         76.74         97.62         5.25 o
   7   3   5       3191.15       3322.32        52.37 o
   9   3   5       1677.18       1832.49        37.10 o
  11   3   5        499.61        427.99        17.24 o
  13   3   5       2118.39       2054.08        52.71 o
  15   3   5       4297.14       4235.42        96.93 o
  17   3   5          0.72        -12.09        14.54 o
  19   3   5         15.42          5.64        29.00 o
  21   3   5          7.79         22.25        21.94 o
  23   3   5         28.62         24.77        27.29 o
 -22   4   5          1.61        -25.34        25.34 o
 -20   4   5        276.36        309.76        38.73 o
 -18   4   5        348.66        322.00        25.86 o
 -16   4   5       2496.88       2298.30        61.25 o
 -14   4   5        515.26        519.58        23.75 o
 -12   4   5        229.09        168.39        10.04 o
 -10   4   5         65.81         76.22         7.29 o
  -8   4   5       1730.08       1842.45        34.47 o
  -6   4   5        846.65        725.05        16.09 o
  -4   4   5      11292.39      12081.40       185.81 o
  -2   4   5      18781.75      20445.85       358.84 o
   0   4   5        368.51        449.04        11.76 o
   2   4   5       1219.17       1244.87        28.46 o
   4   4   5       1212.67       1307.80        25.59 o
   6   4   5       1008.76       1041.86        23.99 o
   8   4   5       2226.96       2406.08        61.54 o
  10   4   5        556.25        493.80        14.74 o
  12   4   5        422.11        434.83        15.73 o
  14   4   5       1566.52       1576.74        40.68 o
  16   4   5        364.76        356.35        25.61 o
  18   4   5         77.87        118.97        19.33 o
  20   4   5          1.16         13.98        17.38 o
  22   4   5         77.73        121.16        27.03 o
 -23   5   5        142.43        174.37        36.91 o
 -21   5   5         75.33        104.23        30.81 o
 -19   5   5          0.21        -21.33        21.33 o
 -17   5   5         52.87         49.51        17.56 o
 -15   5   5         32.01         28.93        14.16 o
 -13   5   5        299.33        327.70        14.72 o
 -11   5   5        600.56        563.03        18.05 o
  -9   5   5        610.94        621.19        15.52 o
  -7   5   5       5568.90       5737.41        82.24 o
  -5   5   5        921.89        860.96        17.19 o
  -3   5   5       2804.96       2837.72        49.47 o
  -1   5   5       6230.10       6419.23       127.61 o
   1   5   5        783.30        761.48        23.18 o
   3   5   5        270.56        198.01        10.14 o
   5   5   5       5131.89       5638.11       113.27 o
   7   5   5         44.78         32.99         4.80 o
   9   5   5         12.67         -4.35         5.60 o
  11   5   5       1346.43       1310.20        27.82 o
  13   5   5       1025.35       1082.00        55.18 o
  15   5   5        319.53        228.86        20.30 o
  17   5   5         85.93         84.22        17.42 o
  19   5   5         38.01         30.24        17.42 o
  21   5   5          5.54        -17.65        17.65 o
 -22   6   5         12.66        -18.00        42.38 o
 -20   6   5         72.13         68.58        23.08 o
 -18   6   5         71.29         75.42        21.20 o
 -16   6   5       1286.16       1346.46        54.48 o
 -14   6   5        296.45        366.41        25.92 o
 -12   6   5        302.31        302.22        12.30 o
 -10   6   5          5.37         -5.89         6.40 o
  -8   6   5       5524.30       5919.91        85.23 o
  -6   6   5        728.91        684.58        15.11 o
  -4   6   5       8528.23       8400.84       139.35 o
  -2   6   5       7256.58       7489.87       166.13 o
   0   6   5       3914.29       4140.02        94.77 o
   2   6   5        167.35        149.24        10.68 o
   4   6   5        402.81        318.85        13.88 o
   6   6   5       1966.94       2080.08        83.32 o
   8   6   5         65.92         65.87         9.97 o
  10   6   5        103.64        113.85        10.62 o
  12   6   5        611.76        540.46        21.23 o
  14   6   5        375.07        350.23        19.91 o
  16   6   5         55.70         59.37        16.50 o
  18   6   5          4.00         22.97        18.03 o
  20   6   5          2.52        -18.91        18.91 o
  22   6   5         13.69         14.64        22.60 o
 -21   7   5        159.79        168.26        33.75 o
 -19   7   5        141.74        162.73        35.42 o
 -17   7   5        318.25        290.32        26.87 o
 -15   7   5         17.59         70.12        30.83 o
 -13   7   5        284.38        388.89        25.86 o
 -11   7   5        499.09        443.93        17.01 o
  -9   7   5       1596.33       1552.50        27.58 o
  -7   7   5       3099.39       3193.67        47.91 o
  -5   7   5        276.84        241.76        11.13 o
  -3   7   5        140.44        217.76        11.61 o
  -1   7   5         29.40          0.43         6.86 o
   1   7   5        118.19        145.70        10.33 o
   3   7   5        145.99        135.56        15.65 o
   5   7   5        362.03        494.33        30.42 o
   7   7   5        156.61        126.27        10.56 o
   9   7   5       2357.71       2293.10        60.50 o
  11   7   5       2432.59       2627.33        90.13 o
  13   7   5        384.82        459.27        24.24 o
  15   7   5       3427.87       3375.87        84.91 o
  17   7   5        118.95        137.84        34.16 o
  19   7   5        114.61        108.61        20.90 o
  21   7   5          0.72         34.28        20.90 o
 -20   8   5        201.38        282.89        28.88 o
 -18   8   5          6.54          0.67        18.45 o
 -16   8   5         45.88         94.15        19.35 o
 -14   8   5         53.36         60.10        16.59 o
 -12   8   5       2210.31       2150.41        47.42 o
 -10   8   5         17.63         -0.98        10.00 o
  -8   8   5          0.48         -8.95         8.95 o
  -6   8   5        384.94        331.01        11.92 o
  -4   8   5        416.66        395.68        26.61 o
  -2   8   5        951.78       1048.50        28.86 o
   0   8   5       1098.84        991.49        33.73 o
   2   8   5       3725.75       3809.25        88.86 o
   4   8   5       2192.90       2520.93        66.48 o
   6   8   5         33.26         27.55        12.53 o
   8   8   5        206.06        203.52        13.91 o
  10   8   5        238.25        216.85        23.04 o
  12   8   5        440.58        423.11        58.18 o
  14   8   5          0.01          6.05        20.20 o
  16   8   5        122.50        112.23        24.54 o
  18   8   5         23.74         33.93        15.24 o
  20   8   5         76.57         97.90        19.74 o
 -19   9   5         34.86         32.94        19.52 o
 -17   9   5         43.14         42.92        23.92 o
 -15   9   5         76.96        100.40        19.09 o
 -13   9   5        130.22        167.41        17.14 o
 -11   9   5       1183.58       1124.44        24.49 o
  -9   9   5          0.77         -6.88         6.88 o
  -7   9   5         41.54         52.37        12.74 o
  -5   9   5         52.45         19.64         9.68 o
  -3   9   5       1753.20       1871.58        94.95 o
  -1   9   5       1343.89       1134.00        65.03 o
   1   9   5       1075.76        989.74        37.98 o
   3   9   5        694.31        708.87        33.73 o
   5   9   5        884.42        947.34        35.45 o
   7   9   5        327.45        392.56        39.80 o
   9   9   5       3428.72       3478.43       157.35 o
  11   9   5         23.77         42.77        18.63 o
  13   9   5        113.89        154.71        24.39 o
  15   9   5        172.51        173.76        31.27 o
  17   9   5        175.83        186.46        36.57 o
  19   9   5         68.74         90.09        30.77 o
 -18  10   5        252.10        305.61        39.62 o
 -16  10   5          0.06        -17.07        22.05 o
 -14  10   5          0.30         -9.15         9.15 o
 -12  10   5         81.45        100.53        12.42 o
 -10  10   5        162.51        136.10        14.49 o
  -8  10   5        884.79        902.76        30.34 o
  -6  10   5        453.02        482.88        23.76 o
  -4  10   5         25.40         25.45         9.13 o
  -2  10   5          5.44         22.65        19.11 o
   0  10   5         50.86        100.35        23.69 o
   2  10   5         75.16         67.94        23.89 o
   4  10   5        995.40        882.42        31.14 o
   6  10   5        263.62        301.51        19.73 o
   8  10   5          1.63         -6.16        11.70 o
  10  10   5        111.97         52.64        15.25 o
  12  10   5         44.12         63.50        19.83 o
  14  10   5         20.62          2.68        20.46 o
  16  10   5         51.87         43.16        30.65 o
  18  10   5         31.65         50.30        26.29 o
 -17  11   5          0.23         17.14        29.61 o
 -15  11   5         16.13         37.57        17.41 o
 -13  11   5        183.32        146.89        40.10 o
 -11  11   5         12.74         44.46        28.05 o
  -9  11   5          0.44          2.26        10.52 o
  -7  11   5        222.16        238.73        17.05 o
  -5  11   5         36.74         50.07        10.80 o
  -3  11   5         41.26         52.20         9.34 o
  -1  11   5        170.74        149.80        26.18 o
   1  11   5        713.77        558.90        47.58 o
   3  11   5         26.34         18.28        25.97 o
   5  11   5         70.12         36.57        28.26 o
   7  11   5          0.58        -13.15        15.48 o
   9  11   5          0.92         -3.36        14.75 o
  11  11   5         20.26         -4.54        17.80 o
  13  11   5        126.83        121.84        19.61 o
  15  11   5          0.34         -3.13        20.89 o
 -14  12   5         22.84         50.07        37.40 o
 -12  12   5         41.03         34.49        33.04 o
 -10  12   5        213.10        277.37        39.68 o
  -8  12   5        103.28         82.11        15.09 o
  -6  12   5         17.68         19.74        19.20 o
  -4  12   5          0.04          8.63         9.76 o
  -2  12   5          3.87         14.96        20.98 o
   0  12   5          3.46        -19.74        19.74 o
   2  12   5         27.81         64.41        25.76 o
   4  12   5        107.01        113.03        30.13 o
   8  12   5        257.68        230.00        25.14 o
  10  12   5        266.21        302.59        68.15 o
  12  12   5         42.55         60.88        19.94 o
  14  12   5          1.55         -6.32        20.06 o
 -11  13   5        167.71        188.03        39.06 o
  -9  13   5        229.78        257.63        39.68 o
  -7  13   5         11.94         30.96        24.10 o
  -5  13   5          1.48         -7.92        14.79 o
  -3  13   5          2.19        -10.10        10.10 o
  -1  13   5          0.53         -7.90        22.23 o
   1  13   5          5.48         35.11        25.76 o
   9  13   5          0.00        -19.32        19.32 o
  11  13   5         22.95         11.64        26.59 o
  -8  14   5         36.30         32.20        29.50 o
  -6  14   5         55.88        100.56        28.67 o
  -4  14   5         45.57         83.94        23.06 o
  -2  14   5          3.02         22.85        17.04 o
   8  14   5          3.40         41.97        20.57 o
  -3  15   5          0.42          7.69        20.57 o
  -1  15   5         44.53         43.22        19.32 o
 -24   0   6        695.76        947.99        69.45 o
 -22   0   6        288.68        336.11        44.46 o
 -20   0   6         74.90          6.52        27.77 o
 -18   0   6        282.42        177.57        37.81 o
 -16   0   6       1565.47       1671.04        62.65 o
 -14   0   6        230.88        169.79        20.95 o
 -12   0   6       8250.29       8310.30       189.62 o
 -10   0   6       2127.13       2267.83        59.28 o
  -8   0   6        442.72        427.23        15.18 o
  -6   0   6       7783.52       7782.40       130.00 o
  -4   0   6       7473.69       7214.03       120.65 o
  -2   0   6       2002.62       1831.64        33.61 o
   0   0   6     211331.80     197218.36      3450.06 o
   2   0   6      72998.34      70023.11      1223.92 o
   4   0   6        790.29        811.56        23.21 o
   6   0   6      28962.40      29616.92       640.59 o
   8   0   6      64980.54      66829.54      1437.44 o
  10   0   6       2008.49       2119.67        57.19 o
  12   0   6       1528.60       1509.69        53.52 o
  14   0   6         40.57          1.40        14.87 o
  16   0   6       1025.29        963.45        45.55 o
  18   0   6        861.01        683.73        68.56 o
  20   0   6         13.19        -23.58        42.07 o
  22   0   6        368.73        633.07        75.21 o
  24   0   6         71.41         45.92        44.88 o
 -23   1   6        225.66        269.96        29.87 o
 -21   1   6         92.33        113.53        23.07 o
 -19   1   6        620.64        506.91        32.38 o
 -17   1   6       4190.17       4372.35       101.54 o
 -15   1   6        457.09        400.67        20.17 o
 -13   1   6        606.87        546.71        19.93 o
 -11   1   6         13.04         11.27         6.19 o
  -9   1   6       1426.92       1519.51        27.03 o
  -7   1   6       9490.24       9978.60       127.06 o
  -5   1   6        578.10        628.60        11.59 o
  -3   1   6         94.57        109.56         4.40 o
  -1   1   6        121.90        119.00         5.57 o
   1   1   6          0.17          2.91         2.95 o
   3   1   6       8609.44       8417.16       123.44 o
   5   1   6      28754.04      27526.96       395.50 o
   7   1   6         12.01         32.77         6.93 o
   9   1   6       5302.15       6087.24       106.05 o
  11   1   6        167.01        147.61        10.91 o
  13   1   6        109.02         83.75        11.05 o
  15   1   6          0.43        -10.55        10.55 o
  17   1   6       1014.48        907.17        35.30 o
  19   1   6        280.03        359.31        27.81 o
  21   1   6          2.88         60.32        23.51 o
  23   1   6         19.24         32.69        25.63 o
 -24   2   6         19.52         14.93        25.29 o
 -22   2   6         34.05         64.61        25.76 o
 -20   2   6          9.32        -13.19        17.09 o
 -18   2   6         75.67         91.89        19.31 o
 -16   2   6        598.80        611.71        28.18 o
 -14   2   6       1493.18       1576.57        37.86 o
 -12   2   6        151.86        161.62        10.46 o
 -10   2   6       3069.78       3444.73        48.69 o
  -8   2   6       1290.92       1638.02        25.61 o
  -6   2   6       9471.82       9678.03       122.69 o
  -4   2   6        477.72        577.22        12.21 o
  -2   2   6      15450.38      15322.72       242.78 o
   0   2   6       3444.66       3517.41        44.18 o
   2   2   6       2011.53       1838.95        31.40 o
   4   2   6       1331.04       1151.22        33.37 o
   6   2   6       6015.67       5602.24       103.93 o
   8   2   6       4322.81       4251.36        75.30 o
  10   2   6        860.89        847.78        22.60 o
  12   2   6       1697.12       1704.15        37.97 o
  14   2   6        692.95        633.87        24.58 o
  16   2   6        335.49        283.93        21.09 o
  18   2   6         41.21         26.18        16.63 o
  20   2   6         25.33         -0.14        19.23 o
  22   2   6          9.01         15.74        23.90 o
 -23   3   6         20.30          2.72        22.48 o
 -21   3   6         54.53         35.99        22.64 o
 -19   3   6          8.55         -5.30        17.27 o
 -17   3   6       1485.66       1438.02        46.10 o
 -15   3   6         18.38         22.65        13.36 o
 -13   3   6         87.77         36.01         8.09 o
 -11   3   6       2235.46       2671.42        41.92 o
  -9   3   6        170.01        250.21         8.82 o
  -7   3   6         19.74         -3.22         4.42 o
  -5   3   6       9321.16       9378.29       124.10 o
  -3   3   6         27.89         33.68         4.26 o
  -1   3   6      13234.49      13237.68       181.18 o
   1   3   6        476.32        466.54         9.18 o
   3   3   6        771.70        880.88        16.21 o
   5   3   6      13474.17      13586.89       197.55 o
   7   3   6       4157.93       4483.49        87.97 o
   9   3   6       2311.31       2302.83        63.52 o
  11   3   6       4789.86       4861.80       104.39 o
  13   3   6        934.01        854.47        27.85 o
  15   3   6         27.39         -3.11        13.64 o
  17   3   6         32.52         72.61        16.78 o
  19   3   6        553.03        623.69        38.36 o
  21   3   6         32.84         35.30        22.04 o
  23   3   6         57.95        109.63        28.52 o
 -22   4   6         66.80        -13.17        26.86 o
 -20   4   6        322.75        312.98        38.27 o
 -18   4   6          4.32         28.89        17.47 o
 -16   4   6       2232.40       2169.30        58.78 o
 -14   4   6       1597.16       1457.62        38.81 o
 -12   4   6        987.87       1029.71        23.19 o
 -10   4   6       1550.74       1499.35        29.70 o
  -8   4   6       1269.90       1345.07        25.81 o
  -6   4   6        349.26        313.13         9.71 o
  -4   4   6       1247.24       1365.28        23.74 o
  -2   4   6       2304.97       2042.76        42.11 o
   0   4   6       1651.77       1512.12        30.81 o
   2   4   6       7597.39       8073.34       145.35 o
   4   4   6       1826.21       1866.81        32.27 o
   6   4   6       4500.55       4320.54        71.02 o
   8   4   6         30.60         21.93         6.47 o
  10   4   6          4.67         -3.02         6.88 o
  12   4   6        427.47        480.05        20.16 o
  14   4   6       1066.46       1174.16        38.31 o
  16   4   6         53.95         28.74        15.59 o
  18   4   6        390.99        409.19        27.30 o
  20   4   6          2.05         -0.69        17.23 o
  22   4   6        255.81        290.69        34.00 o
 -23   5   6        108.18        114.28        33.40 o
 -21   5   6        355.22        296.46        38.90 o
 -19   5   6         16.57         -3.58        19.29 o
 -17   5   6       2070.69       1904.81        69.92 o
 -15   5   6       3321.86       3115.64        75.56 o
 -13   5   6        805.50        848.17        25.76 o
 -11   5   6         80.88         37.99         9.69 o
  -9   5   6        562.08        543.38        21.41 o
  -7   5   6       1819.89       1835.82        30.60 o
  -5   5   6      10699.71      11194.15       163.52 o
  -3   5   6      15637.31      16374.67       267.63 o
  -1   5   6        715.11        899.07        23.42 o
   1   5   6      16886.04      16810.15       495.56 o
   3   5   6          1.98          7.22         4.77 o
   5   5   6        720.71        599.08        29.20 o
   7   5   6       1646.87       1621.79        32.04 o
   9   5   6        189.67        165.41         8.44 o
  11   5   6          0.89         -7.09         7.09 o
  13   5   6       1028.93       1031.84        33.44 o
  15   5   6        648.41        675.72        31.43 o
  17   5   6        252.99        280.44        23.35 o
  19   5   6         48.65         32.11        17.43 o
  21   5   6          2.19         16.70        18.91 o
 -22   6   6          5.97        -21.49        25.84 o
 -20   6   6          2.00        -41.87        41.87 o
 -18   6   6        366.45        265.72        27.60 o
 -16   6   6          2.44         23.84        17.55 o
 -14   6   6         43.23          2.63        13.45 o
 -12   6   6        505.91        552.59        16.57 o
 -10   6   6        959.59       1035.98        22.02 o
  -8   6   6        747.21        765.12        16.98 o
  -6   6   6        247.27        241.51        11.13 o
  -4   6   6       2870.37       3041.49        53.95 o
  -2   6   6        588.79        709.33        33.92 o
   0   6   6       1194.88       1309.05        35.80 o
   2   6   6       3014.51       3083.50        73.79 o
   4   6   6        352.93        367.36        17.84 o
   6   6   6        218.97        218.63        12.77 o
   8   6   6       1048.36       1068.19        31.76 o
  10   6   6        354.97        423.50        19.92 o
  12   6   6        204.46        222.20        14.61 o
  14   6   6        117.04         95.95        13.46 o
  16   6   6        315.38        335.70        30.12 o
  18   6   6        227.91        244.12        25.57 o
  20   6   6          0.06         -4.35        25.46 o
  22   6   6         32.16         52.79        25.81 o
 -21   7   6         65.06         68.03        27.75 o
 -19   7   6         21.22         14.76        20.18 o
 -17   7   6         21.03         18.98        18.68 o
 -15   7   6         83.36         80.28        18.55 o
 -13   7   6       1467.91       1367.00        44.21 o
 -11   7   6        583.79        600.97        18.79 o
  -9   7   6        221.77        152.42         8.72 o
  -7   7   6        181.99        165.39         8.13 o
  -5   7   6       2587.48       2051.19        38.59 o
  -3   7   6        184.87        196.34        10.10 o
  -1   7   6        168.92        145.27        10.92 o
   1   7   6       6124.13       6759.17       197.40 o
   3   7   6       1747.11       1965.46        64.17 o
   5   7   6        771.19        805.38        42.82 o
   7   7   6        293.50        350.71        25.31 o
   9   7   6        913.67       1043.87        35.36 o
  11   7   6         23.11         26.99        15.93 o
  13   7   6       3691.16       3677.91        80.79 o
  15   7   6        446.98        422.35        26.54 o
  17   7   6        410.16        392.58        27.70 o
  19   7   6         87.74         72.23        19.84 o
  21   7   6         99.31        128.11        23.50 o
 -20   8   6         46.69         51.27        27.71 o
 -18   8   6         54.70         71.48        21.11 o
 -16   8   6        459.58        492.27        30.96 o
 -14   8   6        312.87        347.04        26.75 o
 -12   8   6        650.99        791.54        30.92 o
 -10   8   6         76.89         19.87         7.80 o
  -8   8   6       3870.68       3571.20        59.49 o
  -6   8   6         17.33          2.50         7.12 o
  -4   8   6       7258.70       7027.79       126.92 o
  -2   8   6        866.86        793.33        25.12 o
   0   8   6        477.13        457.74        19.44 o
   2   8   6        214.33        155.00        12.42 o
   4   8   6        532.76        531.74        34.58 o
   6   8   6       1157.09       1147.19        65.29 o
   8   8   6        193.84        196.28        12.92 o
  10   8   6          1.16         10.76        33.24 o
  12   8   6        434.16        424.54        46.12 o
  14   8   6         12.67        -19.32        19.32 o
  16   8   6         14.11         26.55        44.15 o
  18   8   6         85.89         81.69        15.96 o
  20   8   6          1.12        -12.57        15.69 o
 -19   9   6         13.57         16.59        24.40 o
 -17   9   6         25.31         30.41        21.92 o
 -15   9   6          1.85        -17.62        17.62 o
 -13   9   6          6.45          9.54        12.95 o
 -11   9   6        515.56        403.67        22.10 o
  -9   9   6         36.17         37.33        11.79 o
  -7   9   6          2.02         18.73        14.97 o
  -5   9   6        104.29        155.80         9.24 o
  -3   9   6       2610.84       2446.00        67.06 o
  -1   9   6        291.02        293.00        16.50 o
   1   9   6        171.81        143.36        12.79 o
   3   9   6        633.43        591.65        26.67 o
   5   9   6        300.20        282.82        24.30 o
   7   9   6        194.52        233.93        15.03 o
   9   9   6        590.47        669.99        39.88 o
  11   9   6        190.14        176.72        40.93 o
  13   9   6        151.03        190.46        25.91 o
  15   9   6        114.15        122.44        26.87 o
  17   9   6         74.22        124.77        29.49 o
  19   9   6         76.33         97.65        32.31 o
 -18  10   6         16.61         12.74        16.69 o
 -16  10   6        126.85        113.93        17.57 o
 -14  10   6         31.28         38.91        13.33 o
 -12  10   6         58.79         54.47         7.81 o
 -10  10   6         37.75         61.28        12.87 o
  -8  10   6         69.31         49.56        11.18 o
  -6  10   6       1275.69       1132.06        38.45 o
  -4  10   6          7.00          1.46         8.00 o
  -2  10   6          0.84          6.86        19.95 o
   0  10   6        140.09        146.68        27.01 o
   2  10   6         24.06          9.43        10.61 o
   4  10   6         68.82         65.86        12.66 o
   6  10   6          0.08          9.84        12.98 o
   8  10   6        646.07        648.52        78.54 o
  10  10   6          9.39         15.33        16.32 o
  12  10   6          2.11        -16.17        16.17 o
  14  10   6        172.41        195.32        43.63 o
  16  10   6          1.85          1.08        22.84 o
 -15  11   6         59.92         49.79        17.32 o
 -13  11   6          0.44        -17.24        30.13 o
 -11  11   6         45.40         49.03        31.79 o
  -9  11   6         81.70         87.32        18.64 o
  -7  11   6         15.64         15.40        20.61 o
  -5  11   6        343.66        318.37        17.91 o
  -3  11   6          3.35         -2.93        10.44 o
  -1  11   6       1057.96       1140.44        72.10 o
   1  11   6        933.60       1040.50        68.77 o
   3  11   6       1370.23       1353.82        84.56 o
   5  11   6          1.96        -10.17        16.65 o
   7  11   6         18.49         19.03        17.87 o
   9  11   6        773.30        758.51        47.79 o
  11  11   6          2.98          2.29        17.31 o
  13  11   6        118.10         94.53        19.51 o
  15  11   6         35.23         34.71        19.00 o
 -14  12   6        171.89        124.87        41.97 o
 -12  12   6         37.75         40.31        32.41 o
 -10  12   6          0.57         11.01        28.88 o
  -8  12   6         61.52         24.07        14.02 o
  -6  12   6          4.05         -3.89        11.08 o
  -4  12   6        281.37        267.75        19.90 o
  -2  12   6        122.47        110.33        27.01 o
   0  12   6        182.29        148.55        29.09 o
   2  12   6          0.44         -9.35        23.27 o
   8  12   6         73.15         68.81        13.30 o
  10  12   6         95.53         89.67        18.07 o
  12  12   6        464.49        531.36        44.25 o
  14  12   6          7.17          0.72        23.17 o
 -11  13   6         48.30         69.60        34.28 o
  -9  13   6        135.04        155.20        35.11 o
  -7  13   6          3.94        -20.26        20.26 o
  -5  13   6        128.63        122.27        17.04 o
  -3  13   6          4.05         20.30         9.65 o
  -1  13   6         55.86         51.11        25.35 o
   9  13   6        165.42        173.49        26.18 o
  11  13   6        184.48        173.60        18.79 o
  -8  14   6         25.07         34.07        30.96 o
  -6  14   6         15.19        -10.18        24.31 o
  -4  14   6         35.79          7.22        14.76 o
  -2  14   6         73.17         33.45        16.83 o
   8  14   6         22.09         20.78        19.32 o
 -23   1   7          5.67         18.82        21.89 o
 -21   1   7         97.64         94.52        22.60 o
 -19   1   7          1.47        -16.02        17.32 o
 -17   1   7         37.74         64.85        18.55 o
 -15   1   7          0.18        -11.95        12.75 o
 -13   1   7        255.07        210.32        13.88 o
 -11   1   7        162.65        224.90        11.75 o
  -9   1   7        463.92        436.24        12.81 o
  -7   1   7       3270.65       3543.85        48.47 o
  -5   1   7          1.51         13.86         3.83 o
  -3   1   7       3723.41       3403.90        43.64 o
  -1   1   7      16679.98      16353.17       189.25 o
   1   1   7       1251.33       1280.80        20.09 o
   3   1   7       1895.22       1843.68        38.51 o
   5   1   7       1681.88       2035.09        34.20 o
   7   1   7          9.30         -6.20         6.20 o
   9   1   7       6132.91       6057.01       105.92 o
  11   1   7       6854.13       7146.25       124.98 o
  13   1   7       2976.64       2816.23        56.84 o
  15   1   7        150.65        154.84        15.30 o
  17   1   7        791.18        844.03        34.50 o
  19   1   7         65.33         41.43        18.27 o
  21   1   7        153.31        129.65        26.99 o
  23   1   7          6.23        -11.34        28.05 o
 -24   2   7         26.17         41.64        31.03 o
 -22   2   7         16.54         30.10        23.34 o
 -20   2   7          1.23        -19.31        19.31 o
 -18   2   7         24.60          1.73        16.80 o
 -16   2   7         56.21         83.87        16.91 o
 -14   2   7        186.68        217.21        14.56 o
 -12   2   7        455.03        401.85        14.99 o
 -10   2   7       4022.62       3912.96        57.07 o
  -8   2   7        118.65        131.31         9.43 o
  -6   2   7      12554.83      13542.99       178.29 o
  -4   2   7       7554.14       7490.73       104.64 o
  -2   2   7        174.32        211.82         9.51 o
   0   2   7       2569.87       2192.06        33.09 o
   2   2   7       8650.26       8038.40       112.24 o
   4   2   7       5057.28       5137.19        77.40 o
   6   2   7        155.25        135.61         8.18 o
   8   2   7        554.32        724.59        19.56 o
  10   2   7       1042.94       1122.51        27.52 o
  12   2   7       3615.24       3640.10        69.33 o
  14   2   7       4711.71       4540.71        92.46 o
  16   2   7          3.08         -1.46        13.52 o
  18   2   7        128.25        100.16        19.57 o
  20   2   7          1.45        -14.56        22.13 o
  22   2   7         24.63         -4.21        23.10 o
 -23   3   7         47.10        -27.69        27.69 o
 -21   3   7          2.80          4.61        22.01 o
 -19   3   7        231.21        147.11        22.15 o
 -17   3   7        264.31        291.37        30.77 o
 -15   3   7        845.63        844.19        30.05 o
 -13   3   7        548.59        573.36        16.42 o
 -11   3   7       4774.62       4941.70        67.88 o
  -9   3   7       1421.09       1621.69        26.21 o
  -7   3   7         85.82        115.08         6.55 o
  -5   3   7       3849.21       4194.38        65.09 o
  -3   3   7      10854.13      11685.26       161.17 o
  -1   3   7       9212.33       9638.79       132.97 o
   1   3   7        337.97        453.35         9.78 o
   3   3   7       1315.57       1370.05        23.65 o
   5   3   7          3.11         -3.99         3.99 o
   7   3   7       7648.98       7604.78       128.98 o
   9   3   7         25.58         13.01         6.43 o
  11   3   7          0.70         -8.05         8.05 o
  13   3   7       1573.88       1549.63        40.02 o
  15   3   7        217.61        253.04        24.71 o
  17   3   7         26.07         -6.60        14.14 o
  19   3   7        141.17        153.12        21.76 o
  21   3   7          0.24         20.69        21.78 o
  23   3   7         32.11         -2.05        24.48 o
 -22   4   7        129.71        155.82        35.32 o
 -20   4   7          0.01         20.30        38.44 o
 -18   4   7         75.80         62.64        18.29 o
 -16   4   7        182.68        169.25        18.41 o
 -14   4   7        201.23        160.66        14.85 o
 -12   4   7        651.35        635.10        18.05 o
 -10   4   7         26.59         26.94         6.88 o
  -8   4   7        562.88        523.66        15.15 o
  -6   4   7        634.73        591.96        13.61 o
  -4   4   7       7540.21       8103.22       113.28 o
  -2   4   7       2154.23       2296.04        34.50 o
   0   4   7       1071.17        918.23        17.95 o
   2   4   7       3393.27       3859.05        69.77 o
   4   4   7       1457.22       1542.75        30.22 o
   6   4   7       1655.40       1657.90        31.97 o
   8   4   7          1.63         -5.45         5.45 o
  10   4   7        997.11       1081.40        24.84 o
  12   4   7       1399.82       1509.88        35.37 o
  14   4   7        469.76        454.61        26.21 o
  16   4   7        168.48        145.89        19.37 o
  18   4   7        241.91        244.15        24.56 o
  20   4   7        291.47        359.35        27.77 o
  22   4   7          1.43         -7.47        23.64 o
 -23   5   7        128.96        217.53        56.31 o
 -21   5   7         85.25         93.90        31.66 o
 -19   5   7        523.64        551.30        37.32 o
 -17   5   7         24.34         55.71        47.75 o
 -15   5   7        526.30        561.07        24.02 o
 -13   5   7         57.72         63.63        12.14 o
 -11   5   7          3.43          1.77         6.62 o
  -9   5   7        166.23        222.71        10.19 o
  -7   5   7       7209.63       7383.24       110.49 o
  -5   5   7       5210.44       4987.69        80.25 o
  -3   5   7        184.08        185.35         7.23 o
  -1   5   7        301.74        244.24         8.87 o
   1   5   7        701.21        743.83        24.08 o
   3   5   7       1457.53       1473.08        44.46 o
   5   5   7        318.24        283.28        11.72 o
   7   5   7        112.65        141.67         6.98 o
   9   5   7         19.68         18.75         6.20 o
  11   5   7         42.56         22.28         8.78 o
  13   5   7        277.00        277.72        27.17 o
  15   5   7        441.90        565.40        29.12 o
  17   5   7         95.05         52.19        17.03 o
  19   5   7         10.63         15.72        17.60 o
  21   5   7         25.52         39.94        20.16 o
 -22   6   7        192.74        263.28        38.89 o
 -20   6   7        162.67        154.32        31.19 o
 -18   6   7         58.52         99.49        22.76 o
 -16   6   7         35.13         32.07        18.56 o
 -14   6   7        261.08        277.53        21.14 o
 -12   6   7       1962.60       2001.13        40.71 o
 -10   6   7       2350.27       2266.66        38.39 o
  -8   6   7        743.32        617.83        15.34 o
  -6   6   7          0.46         -4.07         5.05 o
  -4   6   7       1546.94       1476.48        29.85 o
  -2   6   7      12529.57      12283.94       218.19 o
   0   6   7        107.85         71.99         9.39 o
   2   6   7          6.59         29.42         8.67 o
   4   6   7        172.01        207.35        16.30 o
   6   6   7        684.51        711.61        23.83 o
   8   6   7         12.71          9.22         8.10 o
  10   6   7       1226.53       1171.73        38.58 o
  12   6   7         13.27         16.71        10.54 o
  14   6   7         40.60         57.98        12.80 o
  16   6   7          0.36         29.94        15.06 o
  18   6   7         93.48        133.11        21.69 o
  20   6   7        132.34        171.04        32.04 o
 -21   7   7         52.15         31.25        48.20 o
 -19   7   7        162.56        113.54        24.44 o
 -17   7   7          4.30        -13.05        17.16 o
 -15   7   7         89.76         96.04        19.21 o
 -13   7   7       1356.45       1303.20        43.64 o
 -11   7   7        211.09        222.73        12.36 o
  -9   7   7        184.64        177.77         9.84 o
  -7   7   7       1193.33       1259.51        22.83 o
  -5   7   7        239.34        237.79        10.08 o
  -3   7   7         30.42         26.31         5.85 o
  -1   7   7         12.93         -3.55         7.96 o
   1   7   7        646.10        767.60        26.24 o
   3   7   7         44.73         29.11         9.49 o
   5   7   7        708.45        613.79        28.78 o
   7   7   7        249.92        191.70        18.15 o
   9   7   7        247.09        247.68        17.89 o
  11   7   7         55.01         18.56        15.93 o
  13   7   7         38.04         31.60        22.23 o
  15   7   7        135.68        126.09        14.51 o
  17   7   7         21.78          4.89        15.84 o
  19   7   7         22.79         66.83        19.28 o
  21   7   7         31.64         47.27        21.69 o
 -20   8   7        114.77         94.47        24.44 o
 -18   8   7         23.59          3.86        18.74 o
 -16   8   7         79.75        125.38        33.62 o
 -14   8   7        112.65        152.12        16.94 o
 -12   8   7        106.35         92.10        14.10 o
 -10   8   7        647.16        517.46        16.70 o
  -8   8   7       4210.51       3937.04        65.22 o
  -6   8   7       1818.36       1841.51        51.43 o
  -4   8   7        603.73        727.23        19.56 o
  -2   8   7       2065.90       1991.94        51.24 o
   0   8   7          3.76         -8.39         8.39 o
   2   8   7         96.29         86.06        11.46 o
   4   8   7       2996.56       3154.65       131.53 o
   6   8   7       1564.46       1674.31        83.61 o
   8   8   7       1825.39       1900.21        73.64 o
  10   8   7        151.84        173.20        22.74 o
  12   8   7        480.27        513.79        36.14 o
  14   8   7        103.79        122.27        26.49 o
  16   8   7         51.78         24.16        37.09 o
  18   8   7          7.05          2.58        12.60 o
  20   8   7          1.92         -4.67        14.67 o
 -19   9   7        138.81        112.16        23.31 o
 -17   9   7          0.29         -9.63        16.92 o
 -15   9   7        198.67        191.67        21.36 o
 -13   9   7         10.62          2.54        11.62 o
 -11   9   7        102.84         78.53        15.25 o
  -9   9   7         23.91         15.41         8.92 o
  -7   9   7       5431.14       5303.63       108.17 o
  -5   9   7       2069.90       1994.87        44.40 o
  -3   9   7        133.51         96.29         8.55 o
  -1   9   7        271.61        288.21        17.02 o
   1   9   7        507.97        512.39        24.51 o
   3   9   7         29.71         29.97        12.77 o
   5   9   7       1203.34       1386.68        59.54 o
   7   9   7        148.28        160.04        26.91 o
   9   9   7        469.24        497.57        40.46 o
  11   9   7        147.24        130.55        23.07 o
  13   9   7        532.14        522.98        37.75 o
  15   9   7        159.53        195.16        28.90 o
  17   9   7          1.08          3.42        23.06 o
 -18  10   7         11.24         21.83        17.64 o
 -16  10   7        111.73        130.50        18.64 o
 -14  10   7         46.37         24.11        13.34 o
 -12  10   7        108.06        137.65        12.08 o
 -10  10   7          0.01          9.17         7.97 o
  -8  10   7          7.36         -5.91         7.95 o
  -6  10   7        487.68        552.08        26.72 o
  -4  10   7        111.42         94.34        10.90 o
  -2  10   7        801.97        816.11        56.72 o
   0  10   7        312.45        344.81        22.45 o
   2  10   7        694.83        681.82        28.33 o
   4  10   7        307.21        313.77        20.09 o
   6  10   7        486.37        496.54        54.75 o
   8  10   7       2392.24       2338.04       156.87 o
  10  10   7        676.15        761.47        49.03 o
  12  10   7         11.46         19.71        17.18 o
  14  10   7          8.14         -2.06        22.85 o
  16  10   7         22.40         31.24        23.71 o
 -15  11   7          0.01        -22.85        22.85 o
 -13  11   7         63.21        100.98        36.78 o
 -11  11   7          0.08         -4.60        18.27 o
  -9  11   7         70.12         95.54        16.10 o
  -7  11   7         74.90         95.72        15.98 o
  -5  11   7          6.50         -4.57         9.54 o
  -3  11   7          7.77         -6.11        11.10 o
  -1  11   7        280.40        221.07        32.41 o
   1  11   7       1086.38        997.91        68.98 o
   3  11   7          0.83          3.50         8.76 o
   5  11   7          7.85          5.38        13.00 o
   7  11   7         15.85         32.20        23.06 o
   9  11   7          6.30          4.89        15.77 o
  11  11   7          6.57         22.00        17.97 o
  13  11   7          1.25        -15.27        15.27 o
  15  11   7         11.69         16.76        18.66 o
 -14  12   7        210.02        139.00        43.63 o
 -12  12   7         14.74         13.30        33.66 o
 -10  12   7          0.16        -18.19        18.19 o
  -8  12   7        330.07        325.42        22.39 o
  -6  12   7        284.04        270.46        29.92 o
  -4  12   7        281.82        250.68        15.86 o
  -2  12   7        206.82        271.76        36.36 o
   0  12   7         22.71         24.10        25.56 o
   6  12   7         39.56          0.83        13.50 o
   8  12   7         11.77         -3.21        25.35 o
  10  12   7          0.26         -3.37        27.32 o
  12  12   7         18.10         -0.15        22.23 o
  14  12   7         63.52         74.80        35.11 o
 -11  13   7         31.90         80.20        35.32 o
  -9  13   7          1.85         18.08        31.17 o
  -7  13   7        161.49        117.76        19.53 o
  -5  13   7         97.03         77.87        15.58 o
  -3  13   7         34.36         34.05        10.94 o
   9  13   7         12.07         -3.38        23.79 o
  11  13   7         94.80         97.31        19.01 o
  -8  14   7         19.32         28.05        31.17 o
  -6  14   7        147.22        163.40        21.87 o
  -4  14   7        302.61        423.99        38.02 o
  -2  14   7        230.33        224.90        16.45 o
 -24   0   8         65.37         60.62        36.78 o
 -22   0   8          9.02         15.68        28.98 o
 -20   0   8          2.90         27.26        28.13 o
 -18   0   8         62.60         59.25        27.98 o
 -16   0   8       2263.89       2313.98        99.82 o
 -14   0   8        393.04        398.40        23.37 o
 -12   0   8       8160.03       8401.71       192.23 o
 -10   0   8        145.75        111.96        13.01 o
  -8   0   8      11950.58      11647.41       229.24 o
  -6   0   8         38.35         37.28         8.89 o
  -4   0   8       7799.76       7747.95       174.47 o
  -2   0   8       1645.62       1518.69        35.15 o
   0   0   8       1691.81       1883.87        41.86 o
   2   0   8      16105.60      15536.92       338.71 o
   4   0   8      40302.45      40197.35       866.95 o
   6   0   8         48.16          1.98         8.43 o
   8   0   8      15119.43      13879.51       320.19 o
  10   0   8        236.02        208.79        16.43 o
  12   0   8        197.01        217.34        20.33 o
  14   0   8        406.70        322.98        25.85 o
  16   0   8        926.54        905.21        44.86 o
  18   0   8        111.49        141.53        29.88 o
  20   0   8        437.58        415.33        43.71 o
  22   0   8         42.20         83.94        47.37 o
 -23   1   8         11.47         23.60        21.79 o
 -21   1   8        172.01        165.93        30.41 o
 -19   1   8         15.50        -19.27        24.95 o
 -17   1   8         79.35         63.44        18.21 o
 -15   1   8         17.38          8.30        11.79 o
 -13   1   8       4186.93       4283.89        80.67 o
 -11   1   8       2044.36       2275.54        43.57 o
  -9   1   8        233.84        239.16         9.15 o
  -7   1   8        575.83        617.82        13.53 o
  -5   1   8       5226.75       5508.27        71.98 o
  -3   1   8         74.11         96.98         4.83 o
  -1   1   8         21.80         12.30         4.04 o
   1   1   8       4502.17       4127.71        54.63 o
   3   1   8        292.37        360.38        10.68 o
   5   1   8       4832.91       4558.13        74.82 o
   7   1   8       2374.21       2597.86        49.56 o
   9   1   8      11649.67      11554.28       194.96 o
  11   1   8       3923.09       3865.49        72.74 o
  13   1   8       1396.50       1346.32        34.01 o
  15   1   8          0.45        -10.80        10.80 o
  17   1   8         54.36         29.28        14.85 o
  19   1   8          1.99          8.16        19.61 o
  21   1   8        391.05        362.11        35.76 o
  23   1   8        165.11        155.73        37.06 o
 -22   2   8          3.53         13.48        23.10 o
 -20   2   8        130.14        140.08        23.12 o
 -18   2   8        383.48        460.97        30.01 o
 -16   2   8       1508.10       1478.45        41.81 o
 -14   2   8          0.02         -6.90        11.03 o
 -12   2   8        699.66        687.93        18.68 o
 -10   2   8          2.77          4.98         6.20 o
  -8   2   8          3.57          3.24         4.28 o
  -6   2   8       4053.20       4286.16        60.17 o
  -4   2   8        869.59        959.02        17.96 o
  -2   2   8       1683.36       1961.57        32.23 o
   0   2   8        923.62        854.02        15.69 o
   2   2   8        657.74        610.74        18.38 o
   4   2   8        513.25        473.78        18.05 o
   6   2   8       1851.89       1872.35        36.82 o
   8   2   8       2650.99       2568.21        53.37 o
  10   2   8        630.91        685.24        21.13 o
  12   2   8        301.79        310.16        15.28 o
  14   2   8        886.69        772.71        27.37 o
  16   2   8         45.07         25.28        14.00 o
  18   2   8         22.03         18.69        16.59 o
  20   2   8        215.50        190.73        29.38 o
  22   2   8          4.27        -22.71        22.71 o
 -23   3   8        190.55        219.91        39.81 o
 -21   3   8         31.70         51.12        25.06 o
 -19   3   8          2.43        -17.52        18.08 o
 -17   3   8        978.16        980.63        37.57 o
 -15   3   8       3667.97       3383.03        73.70 o
 -13   3   8       1205.33       1220.35        34.51 o
 -11   3   8       1294.69       1374.70        26.12 o
  -9   3   8        210.53        185.99         8.90 o
  -7   3   8      12309.23      13634.31       188.88 o
  -5   3   8       3341.16       3470.15        51.78 o
  -3   3   8       3553.97       2976.63        44.62 o
  -1   3   8        823.87       1032.79        18.34 o
   1   3   8       4183.11       4644.01        66.39 o
   3   3   8        950.06        911.07        19.92 o
   5   3   8        948.22        907.49        19.51 o
   7   3   8        500.60        393.02        13.94 o
   9   3   8        550.60        581.06        17.15 o
  11   3   8        100.30        100.59        10.74 o
  13   3   8         24.46         31.55        10.99 o
  15   3   8          0.98         -5.61        14.08 o
  17   3   8          0.03        -11.28        14.99 o
  19   3   8          3.22         15.35        17.59 o
  21   3   8        272.59        306.89        40.64 o
  23   3   8         19.45          9.36        25.86 o
 -22   4   8         22.30         31.91        30.43 o
 -20   4   8         46.60         61.50        27.77 o
 -18   4   8         51.01         21.58        17.67 o
 -16   4   8        613.74        611.79        26.04 o
 -14   4   8        184.89        167.03        15.16 o
 -12   4   8        199.99        194.10        11.23 o
 -10   4   8       1221.09       1204.94        24.49 o
  -8   4   8         14.34         24.77         7.55 o
  -6   4   8        312.86        286.71         9.16 o
  -4   4   8      26408.96      26527.50       361.86 o
  -2   4   8      25259.07      26309.41       357.92 o
   0   4   8       4555.43       4878.41        69.26 o
   2   4   8      10669.83      11214.84       154.60 o
   4   4   8       2839.05       2911.32        46.03 o
   6   4   8       1312.62       1270.92        23.94 o
   8   4   8       1243.95       1259.01        26.25 o
  10   4   8       2169.90       2053.94        39.56 o
  12   4   8         12.32         13.65         9.86 o
  14   4   8        835.50        778.98        33.95 o
  16   4   8          7.89          9.25        15.19 o
  18   4   8         70.15         56.31        18.00 o
  20   4   8          0.48         28.31        18.73 o
  22   4   8          2.87         -3.43        22.92 o
 -21   5   8        196.56        231.25        74.17 o
 -19   5   8        612.08        660.18        49.33 o
 -17   5   8         41.72         -9.96        18.23 o
 -15   5   8          1.53         -5.93        11.76 o
 -13   5   8       1205.22       1023.92        31.28 o
 -11   5   8        418.29        374.44        15.63 o
  -9   5   8         61.13         63.03         7.38 o
  -7   5   8        529.71        543.76        18.55 o
  -5   5   8       2714.00       2954.36        50.28 o
  -3   5   8         17.44         15.65         4.63 o
  -1   5   8       1178.26       1033.48        23.70 o
   1   5   8       5352.46       5182.38        88.12 o
   3   5   8       1701.48       1806.90        32.23 o
   5   5   8         53.11         55.76        10.30 o
   7   5   8       1168.34       1243.94        29.28 o
   9   5   8        174.21        147.17         8.76 o
  11   5   8         24.00         15.70        10.12 o
  13   5   8       7947.81       7663.45       159.65 o
  15   5   8       1924.13       1708.47        54.41 o
  17   5   8        172.68        179.19        20.51 o
  19   5   8         95.32         91.88        20.23 o
  21   5   8          9.91        -17.43        17.43 o
 -22   6   8         72.68        113.40        34.49 o
 -20   6   8        382.63        355.93        40.23 o
 -18   6   8          0.91         17.94        19.80 o
 -16   6   8          0.73        -16.22        16.22 o
 -14   6   8         91.51         55.64        15.79 o
 -12   6   8        807.97        764.88        26.38 o
 -10   6   8         66.34         27.27         7.85 o
  -8   6   8         23.52          8.91         6.67 o
  -6   6   8         23.46         21.10         5.91 o
  -4   6   8       7309.32       7041.83       119.19 o
  -2   6   8       1580.93       1657.42        32.15 o
   0   6   8        134.33        171.60        12.55 o
   2   6   8       4301.97       4782.03       128.92 o
   4   6   8        136.22        168.04        10.17 o
   6   6   8         94.89        136.31         9.86 o
   8   6   8         72.49         64.37         9.67 o
  10   6   8         27.67          4.86         7.71 o
  12   6   8       3995.50       4160.28        90.82 o
  14   6   8        589.18        616.69        25.54 o
  16   6   8         55.58         29.93        15.45 o
  18   6   8          5.27         16.68        18.73 o
  20   6   8          0.01         -2.60        19.11 o
 -21   7   8          5.24         39.76        38.54 o
 -19   7   8        175.82        177.35        27.00 o
 -17   7   8          6.54        -16.84        16.84 o
 -15   7   8         38.25         27.29        15.05 o
 -13   7   8          0.04         -5.03        13.38 o
 -11   7   8        447.73        438.58        23.68 o
  -9   7   8         90.39        101.84         9.20 o
  -7   7   8         94.27         85.02         7.30 o
  -5   7   8        436.66        539.60        16.44 o
  -3   7   8         40.80         71.07         7.26 o
  -1   7   8         40.93         17.55         8.73 o
   1   7   8        428.33        426.21        19.94 o
   3   7   8          0.09         -8.02         8.46 o
   5   7   8        133.16         96.47         9.90 o
   7   7   8        601.40        641.24        23.49 o
   9   7   8         99.39         99.62        16.55 o
  11   7   8         64.03         33.66        16.34 o
  13   7   8        494.49        446.79        23.61 o
  15   7   8        142.87        117.60        13.88 o
  17   7   8        114.34         64.19        17.56 o
  19   7   8         89.32         86.07        20.39 o
 -20   8   8          0.95        -23.28        23.28 o
 -18   8   8         14.58         -7.73        19.55 o
 -16   8   8          4.87         34.18        18.73 o
 -14   8   8          4.01         -7.16        12.86 o
 -12   8   8        233.29        183.81        17.08 o
 -10   8   8       1104.21       1112.15        29.40 o
  -8   8   8        178.87        150.24        11.68 o
  -6   8   8       2865.69       2743.38        60.41 o
  -4   8   8         97.15        102.17         9.24 o
  -2   8   8       1579.10       1362.96        33.34 o
   0   8   8       1355.36       1355.36        44.26 o
   2   8   8        339.05        315.50        17.64 o
   4   8   8        693.81        734.07        56.15 o
   6   8   8        265.06        283.72        15.38 o
   8   8   8        523.07        539.68        69.86 o
  10   8   8          2.66         20.10        17.76 o
  12   8   8       1171.48       1220.07        59.46 o
  14   8   8        139.97        139.51        26.47 o
  16   8   8          5.27         42.25        25.10 o
  18   8   8         11.13         21.18        14.45 o
 -19   9   8         35.63        -19.16        19.51 o
 -17   9   8         31.41         60.31        21.02 o
 -15   9   8         58.20         24.96        16.88 o
 -13   9   8          7.43          3.83        11.91 o
 -11   9   8        128.95         94.80        11.02 o
  -9   9   8          2.04         -9.17         9.17 o
  -7   9   8       2691.08       2669.86        99.11 o
  -5   9   8         91.73        140.06        13.69 o
  -3   9   8        625.48        550.56        17.48 o
  -1   9   8        694.78        783.33        31.37 o
   1   9   8        156.41        171.47        15.92 o
   3   9   8        514.20        473.21        25.56 o
   5   9   8        188.93        191.94        34.96 o
   7   9   8         62.21         46.01        30.44 o
   9   9   8        432.11        508.24        60.69 o
  11   9   8        293.24        298.55        28.58 o
  13   9   8         27.86         38.67        20.97 o
  15   9   8        117.71        178.62        29.30 o
  17   9   8         25.36         26.60        32.52 o
 -16  10   8        227.68        231.46        22.27 o
 -14  10   8          1.57         21.49        12.28 o
 -12  10   8        131.91        113.21        16.97 o
 -10  10   8         30.50         27.31         9.61 o
  -8  10   8         30.62         25.61         8.99 o
  -6  10   8        296.06        270.15        12.83 o
  -4  10   8        399.45        426.33        15.45 o
  -2  10   8          0.49          8.39        13.39 o
   0  10   8        200.08        185.06        15.66 o
   2  10   8        550.02        576.87        41.60 o
   4  10   8        448.56        482.79        34.69 o
   6  10   8         25.28        -23.48        23.48 o
   8  10   8        143.44        147.64        42.38 o
  10  10   8        618.59        701.28        74.80 o
  12  10   8         33.15         55.31        17.83 o
  14  10   8          1.38          2.75        20.91 o
  16  10   8         12.35          4.34        26.28 o
 -15  11   8        580.35        506.19        34.10 o
 -13  11   8        249.04        245.92        18.17 o
 -11  11   8         43.16         30.10        20.55 o
  -9  11   8         71.72        103.18        16.47 o
  -7  11   8         79.73         87.51        27.43 o
  -5  11   8        103.74         79.54        12.29 o
  -3  11   8        106.66         87.02        10.41 o
  -1  11   8        268.44        224.18        35.53 o
   1  11   8         38.39         60.29        10.54 o
   3  11   8         55.08         55.35        13.87 o
   5  11   8        221.74        252.85        31.17 o
   7  11   8        205.04        196.93        21.19 o
   9  11   8         61.96         64.62        27.32 o
  11  11   8        155.97        145.01        29.92 o
  13  11   8          0.07         -9.60        16.18 o
  15  11   8         63.21         80.66        21.23 o
 -14  12   8         72.99        150.63        45.29 o
 -12  12   8         21.93          3.95        35.94 o
 -10  12   8        157.76        119.54        24.02 o
  -8  12   8          2.58         -3.99        13.13 o
  -6  12   8          8.04        -17.69        18.80 o
  -4  12   8        132.31        157.16        19.63 o
   4  12   8          8.96        -11.43        11.43 o
   6  12   8         37.01        -16.83        16.83 o
   8  12   8         24.34         -2.07        13.23 o
  10  12   8         11.69         14.80        19.32 o
  12  12   8          0.06        -18.32        18.32 o
 -11  13   8         71.72         84.56        36.78 o
  -9  13   8         46.34         50.85        21.64 o
  -7  13   8         71.42        107.53        20.35 o
  -5  13   8         28.18         27.22        13.66 o
  -3  13   8          2.83          9.60        10.49 o
   9  13   8         33.98         27.28        23.69 o
  -6  14   8        332.36        338.58        29.09 o
  -4  14   8        146.24        186.58        19.83 o
  -2  14   8          3.92         17.46        15.27 o
 -23   1   9        129.72        181.29        27.53 o
 -21   1   9          4.84         -6.14        18.46 o
 -19   1   9       1139.82       1076.30        47.01 o
 -17   1   9        152.61        204.60        25.19 o
 -15   1   9        572.00        598.06        26.82 o
 -13   1   9        830.09        792.73        25.35 o
 -11   1   9        315.80        415.85        14.59 o
  -9   1   9        140.75        171.50         9.07 o
  -7   1   9        110.25         66.72         6.21 o
  -5   1   9      10033.23      10618.72       140.89 o
  -3   1   9       1794.01       1605.86        25.37 o
  -1   1   9        119.70        185.82         6.89 o
   1   1   9      11185.59      10385.88       132.02 o
   3   1   9       3006.01       2791.84        47.99 o
   5   1   9      16902.41      16481.37       255.17 o
   7   1   9          1.72         -6.59         6.59 o
   9   1   9       3117.44       2848.18        55.37 o
  11   1   9        674.62        607.84        21.30 o
  13   1   9         25.39         31.89        11.31 o
  15   1   9        116.73         77.11        13.39 o
  17   1   9        102.45         75.95        16.72 o
  19   1   9        163.07        134.23        25.41 o
  21   1   9          5.33         31.52        23.39 o
  23   1   9        110.65        232.77        41.21 o
 -22   2   9          4.73         -1.60        23.78 o
 -20   2   9        654.14        811.25        43.97 o
 -18   2   9        542.41        475.60        30.38 o
 -16   2   9        281.40        258.93        19.16 o
 -14   2   9          9.58         14.37        11.75 o
 -12   2   9       3821.90       3723.94        66.38 o
 -10   2   9       5889.80       5773.76        86.04 o
  -8   2   9       2760.96       2838.81        45.14 o
  -6   2   9        353.38        431.19        12.40 o
  -4   2   9        394.41        354.99         9.46 o
  -2   2   9      16799.75      16849.99       243.39 o
   0   2   9       4851.56       4386.24        71.22 o
   2   2   9       2526.73       2032.04        34.00 o
   4   2   9         77.13         21.68         5.32 o
   6   2   9       2536.26       2726.43        55.29 o
   8   2   9        106.69         89.30         9.99 o
  10   2   9       3617.56       3342.12        63.76 o
  12   2   9         27.87         32.03        10.32 o
  14   2   9         51.67         33.19        12.13 o
  16   2   9          1.76        -12.41        12.41 o
  18   2   9        180.84        198.49        22.75 o
  20   2   9         47.21        126.30        26.34 o
  22   2   9        328.20        387.56        37.96 o
 -23   3   9          1.34          0.03        30.25 o
 -21   3   9         76.42         55.32        30.54 o
 -19   3   9          0.11        -13.81        17.01 o
 -17   3   9        140.30         85.80        17.51 o
 -15   3   9        664.83        593.67        27.01 o
 -13   3   9        172.54        139.86        14.26 o
 -11   3   9         44.19         35.59         8.26 o
  -9   3   9         10.74          9.64         6.37 o
  -7   3   9       2252.01       2354.80        38.40 o
  -5   3   9       2205.39       2403.53        38.06 o
  -3   3   9        895.59        670.45        13.95 o
  -1   3   9       3306.53       3090.80        46.20 o
   1   3   9       2232.30       2147.43        35.52 o
   3   3   9         84.12         71.48         5.79 o
   5   3   9       1098.80       1006.95        23.08 o
   7   3   9          1.51         11.40         6.23 o
   9   3   9         16.14         -5.76         7.44 o
  11   3   9       2240.35       2185.82        45.91 o
  13   3   9       2739.47       2620.59        59.06 o
  15   3   9          0.77        -16.27        16.27 o
  17   3   9        113.66         94.94        18.30 o
  19   3   9        105.08        141.03        39.20 o
  21   3   9         25.38         38.77        26.72 o
 -22   4   9        413.12        479.20        47.57 o
 -20   4   9         82.25         24.98        28.12 o
 -18   4   9        120.17        106.05        27.54 o
 -16   4   9          3.26          3.84        12.88 o
 -14   4   9        738.70        707.11        26.67 o
 -12   4   9        519.89        503.13        19.35 o
 -10   4   9       2849.63       2984.14        48.29 o
  -8   4   9        293.85        282.40        10.00 o
  -6   4   9        221.58        136.78         7.42 o
  -4   4   9       1277.18       1226.37        22.18 o
  -2   4   9        900.88        802.56        16.05 o
   0   4   9       5149.06       5334.34        87.17 o
   2   4   9          3.16          4.46         4.33 o
   4   4   9          5.00          4.99         4.49 o
   6   4   9       2542.89       2502.48        41.86 o
   8   4   9         42.17         26.02         6.95 o
  10   4   9       2533.79       2410.36        48.38 o
  12   4   9       1586.74       1532.51        39.27 o
  14   4   9        649.70        596.59        29.76 o
  16   4   9        929.74        961.82        49.39 o
  18   4   9        119.63        136.61        20.45 o
  20   4   9         20.43         12.95        18.63 o
  22   4   9          1.04        -10.66        23.19 o
 -21   5   9          4.88         39.03        27.71 o
 -19   5   9         50.35          5.72        26.07 o
 -17   5   9         26.36         31.37        16.70 o
 -15   5   9         12.94         -7.50        13.42 o
 -13   5   9        221.51        175.90        15.28 o
 -11   5   9          5.62          1.42         8.02 o
  -9   5   9        589.49        569.91        16.45 o
  -7   5   9          0.82          4.81         5.84 o
  -5   5   9        401.81        473.46        13.52 o
  -3   5   9      12060.99      12148.25       177.52 o
  -1   5   9       8346.90       7593.31       127.80 o
   1   5   9        377.21        489.75        18.46 o
   3   5   9       1300.76       1342.10        40.25 o
   5   5   9       1091.99       1286.98        24.38 o
   7   5   9        277.31        354.26        11.29 o
   9   5   9       1207.64       1211.53        26.38 o
  11   5   9        548.69        562.74        22.98 o
  13   5   9          7.05        -12.45        12.45 o
  15   5   9         52.37         57.55        16.09 o
  17   5   9          3.74          6.06        15.53 o
  19   5   9          5.02          1.01        16.63 o
  21   5   9         45.34         55.95        21.49 o
 -20   6   9         55.10         75.05        29.21 o
 -18   6   9         42.71         32.45        21.53 o
 -16   6   9        494.46        437.75        26.80 o
 -14   6   9        573.63        566.18        28.97 o
 -12   6   9       1079.89       1001.03        33.43 o
 -10   6   9       1851.14       2057.15        38.26 o
  -8   6   9       8358.03       7976.09       120.32 o
  -6   6   9       2355.13       2218.23        38.05 o
  -4   6   9        938.47       1007.39        22.59 o
  -2   6   9        772.57        842.84        29.90 o
   0   6   9        262.90        313.70        14.75 o
   2   6   9       1402.26       1286.85        36.66 o
   4   6   9       5807.48       6221.54       144.14 o
   6   6   9         79.68         74.60         8.49 o
   8   6   9        691.03        731.06        55.30 o
  10   6   9        139.34        121.15        10.82 o
  12   6   9        740.16        711.21        26.39 o
  14   6   9         10.44          9.87        17.12 o
  16   6   9         23.04         40.90        16.06 o
  18   6   9         52.30         33.73        19.13 o
  20   6   9         32.31          7.67        27.22 o
 -21   7   9         52.58         65.55        41.76 o
 -19   7   9          0.07         42.38        26.15 o
 -17   7   9        128.85         72.30        21.39 o
 -15   7   9        103.54        126.54        21.50 o
 -13   7   9        250.97        228.13        19.44 o
 -11   7   9        424.34        357.14        17.18 o
  -9   7   9       1131.32       1124.07        24.76 o
  -7   7   9       1245.82       1205.12        24.58 o
  -5   7   9        937.34       1011.27        24.70 o
  -3   7   9       1264.92       1297.68        29.92 o
  -1   7   9        402.61        333.04        12.17 o
   1   7   9        665.05        710.96        26.75 o
   3   7   9        307.57        294.69        16.90 o
   5   7   9        762.46        788.17        31.46 o
   7   7   9       1085.99       1078.51        32.30 o
   9   7   9       1704.14       1500.68        64.34 o
  11   7   9        106.53        132.23        35.53 o
  13   7   9        183.20        118.33        13.19 o
  15   7   9         20.06         27.59        21.35 o
  17   7   9         13.14          4.88        15.71 o
  19   7   9         47.28         34.60        21.62 o
 -20   8   9         24.09         15.90        25.90 o
 -18   8   9         73.10         61.84        22.08 o
 -16   8   9        241.38        258.58        31.16 o
 -14   8   9         24.49         47.43        16.97 o
 -12   8   9          1.78          3.08        12.27 o
 -10   8   9         73.55        117.73        17.87 o
  -8   8   9       1961.54       1685.58        35.42 o
  -6   8   9        291.89        275.53        19.50 o
  -4   8   9       2827.70       2599.68        52.90 o
  -2   8   9       1405.71       1414.32        35.09 o
   0   8   9        214.41        187.25        14.55 o
   2   8   9         66.18         43.51        11.71 o
   4   8   9        653.79        605.54        32.69 o
   6   8   9        501.49        449.61        22.40 o
   8   8   9       2038.65       2098.66        66.49 o
  10   8   9        434.56        430.38        32.38 o
  12   8   9        261.25        289.19        45.09 o
  14   8   9          1.42          1.57        21.16 o
  16   8   9         88.60         90.21        26.87 o
  18   8   9         20.84         23.69        26.89 o
 -17   9   9         11.86         23.57        18.85 o
 -15   9   9        290.66        288.70        21.71 o
 -13   9   9         90.44         45.52        16.11 o
 -11   9   9         18.42         26.56        10.35 o
  -9   9   9          2.53        -10.88        10.88 o
  -7   9   9        862.16        895.74        52.38 o
  -5   9   9        109.91         74.06         9.93 o
  -3   9   9        327.91        328.71        14.08 o
  -1   9   9        264.04        286.91        18.91 o
   1   9   9        213.10        212.96        18.33 o
   3   9   9       1230.94       1436.61        55.36 o
   5   9   9        454.00        395.59        43.01 o
   7   9   9       1694.32       1594.41        62.94 o
   9   9   9       1058.13       1067.14        43.44 o
  11   9   9        269.04        244.84        23.97 o
  13   9   9         31.62         30.39        20.84 o
  15   9   9         31.15         21.09        22.81 o
  17   9   9         46.14         45.08        26.66 o
 -16  10   9         16.64         38.88        17.18 o
 -14  10   9        503.47        589.47        28.47 o
 -12  10   9         64.96         51.02        15.93 o
 -10  10   9        160.33        192.63        18.37 o
  -8  10   9        175.32        203.00        13.32 o
  -6  10   9        104.78         78.84        12.75 o
  -4  10   9        100.32         95.63         9.29 o
  -2  10   9          0.04         -6.68         7.98 o
   0  10   9          8.74         16.51        12.83 o
   2  10   9          0.86         -5.26        13.00 o
   4  10   9         79.38         78.33        27.84 o
   6  10   9        357.52        255.56        39.27 o
   8  10   9        453.91        433.20        29.85 o
  10  10   9        304.86        333.96        29.19 o
  12  10   9         32.96         36.95        17.80 o
  14  10   9         66.46         56.34        25.87 o
  16  10   9          0.84        -22.37        23.31 o
 -15  11   9          2.28         46.18        30.65 o
 -13  11   9         13.56         57.94        15.19 o
 -11  11   9        141.29        174.81        17.07 o
  -9  11   9        148.07        144.31        10.70 o
  -7  11   9        122.98        143.26        12.90 o
  -5  11   9          0.37         -8.08         8.08 o
  -3  11   9        220.19        262.48        12.54 o
  -1  11   9        231.96        220.65        23.06 o
   1  11   9          5.82         13.87        13.21 o
   3  11   9         50.94         58.59        21.82 o
   5  11   9         47.57         22.65        23.89 o
   7  11   9          5.08         -4.78        13.43 o
   9  11   9        103.10        113.16        32.72 o
  11  11   9         49.93         25.79        19.26 o
  13  11   9          3.79          6.08        19.99 o
  15  11   9         19.51        -12.73        19.04 o
 -12  12   9         71.29         95.52        25.63 o
 -10  12   9         65.76         65.06        24.72 o
  -8  12   9         19.26         10.78        14.20 o
  -6  12   9        131.28        114.38        19.32 o
  -4  12   9         64.37         72.12        12.85 o
  -2  12   9        219.72        218.78        20.36 o
   4  12   9          0.85         33.87        17.24 o
   6  12   9         38.25          5.40        20.36 o
   8  12   9          1.48         -0.51        31.17 o
  10  12   9         20.99         24.21        18.12 o
  12  12   9          7.79          2.71        19.76 o
  -9  13   9         42.25         77.36        22.57 o
  -7  13   9        359.82        444.77        39.37 o
  -5  13   9        135.14        151.61        18.36 o
  -3  13   9        134.59        124.25        14.39 o
   7  13   9        130.58        119.26        19.11 o
   9  13   9          3.61        -13.08        13.08 o
  -6  14   9        258.16        326.37        27.18 o
  -4  14   9         72.19         58.38        16.16 o
  -2  14   9          0.27         14.96        16.41 o
 -22   0  10        138.42        110.24        65.14 o
 -20   0  10        153.07        117.16        32.45 o
 -18   0  10       4264.98       4522.15       172.09 o
 -16   0  10        556.05        578.36        46.11 o
 -14   0  10       2919.52       3096.36        83.18 o
 -12   0  10        429.70        327.19        20.90 o
 -10   0  10        971.03        920.23        44.74 o
  -8   0  10          6.44          2.48         7.70 o
  -6   0  10       2898.01       2952.68        65.57 o
  -4   0  10       1217.73       1213.78        35.97 o
  -2   0  10         78.21        158.66         9.49 o
   0   0  10        742.40        836.89        26.55 o
   2   0  10      11958.08      11282.11       223.88 o
   4   0  10       6558.59       6316.49       144.15 o
   6   0  10         21.27         39.83        24.66 o
   8   0  10       6380.90       6372.40       148.30 o
  10   0  10       1358.72       1294.18        41.98 o
  12   0  10       3742.79       3347.73       100.33 o
  14   0  10       2750.51       2847.38        90.72 o
  16   0  10         17.95        -15.05        16.98 o
  18   0  10         48.80        110.67        28.57 o
  20   0  10        225.44        439.22        63.58 o
  22   0  10         27.39        114.48        47.79 o
 -23   1  10          1.77         23.17        22.44 o
 -21   1  10          1.21         -6.37        19.33 o
 -19   1  10         16.08         48.15        25.64 o
 -17   1  10        167.77        193.52        23.41 o
 -15   1  10        166.61        183.05        18.90 o
 -13   1  10        199.28        178.72        12.81 o
 -11   1  10        357.09        307.93        13.18 o
  -9   1  10        686.67        721.42        19.26 o
  -7   1  10        395.90        346.61        11.15 o
  -5   1  10         45.06         28.95         5.85 o
  -3   1  10        965.99       1036.84        18.86 o
  -1   1  10      15251.36      15398.67       212.92 o
   1   1  10       3103.88       2974.81        45.47 o
   3   1  10        385.79        421.14        13.33 o
   5   1  10       2624.24       2796.53        52.54 o
   7   1  10        773.39        765.06        21.30 o
   9   1  10        622.78        629.01        20.98 o
  11   1  10        867.74        801.42        24.50 o
  13   1  10         44.76         30.81        11.99 o
  15   1  10          6.25          1.02        12.48 o
  17   1  10         49.33         36.40        15.54 o
  19   1  10         28.86         33.04        22.43 o
  21   1  10         55.36         93.89        32.02 o
 -22   2  10         47.68         52.48        22.35 o
 -20   2  10          9.31         39.04        20.50 o
 -18   2  10        120.39        144.08        21.29 o
 -16   2  10          0.32        -13.34        14.67 o
 -14   2  10          1.38         -5.12        11.63 o
 -12   2  10        539.43        492.22        17.84 o
 -10   2  10         18.61          8.52         6.64 o
  -8   2  10        138.59        151.10         8.50 o
  -6   2  10        276.08        212.70         8.59 o
  -4   2  10        593.56        631.71        13.83 o
  -2   2  10       4534.52       4614.37        75.14 o
   0   2  10      20803.82      20929.41       342.23 o
   2   2  10          9.94         18.90         5.14 o
   4   2  10        210.63        188.79        12.30 o
   6   2  10       2180.84       2156.36        46.15 o
   8   2  10        653.69        617.23        20.90 o
  10   2  10        758.73        749.43        22.84 o
  12   2  10        495.98        437.83        26.41 o
  14   2  10         18.00         16.75        11.72 o
  16   2  10         98.02        125.78        18.74 o
  18   2  10          4.45          3.37        18.20 o
  20   2  10        299.57        311.26        35.07 o
  22   2  10          0.01         42.90        24.59 o
 -23   3  10        130.53        219.13        40.62 o
 -21   3  10        172.41        128.66        34.24 o
 -19   3  10        667.02        623.07        35.71 o
 -17   3  10          0.04         -3.35        16.59 o
 -15   3  10        362.81        373.80        20.86 o
 -13   3  10        555.79        533.43        22.14 o
 -11   3  10       3957.23       3850.07        64.07 o
  -9   3  10       1462.30       1300.10        25.96 o
  -7   3  10        166.85        221.71         9.71 o
  -5   3  10       1518.34       1586.33        27.83 o
  -3   3  10        187.94        162.87         7.14 o
  -1   3  10       2508.32       2385.22        39.42 o
   1   3  10       3447.92       3201.74        51.05 o
   3   3  10       5757.23       6000.61        96.72 o
   5   3  10         60.16         96.07         7.32 o
   7   3  10       1188.42       1191.58        27.44 o
   9   3  10         71.07         79.11         9.42 o
  11   3  10       2122.58       1990.83        43.58 o
  13   3  10        344.32        329.07        22.68 o
  15   3  10        207.74        173.67        36.70 o
  17   3  10         21.45         63.84        17.60 o
  19   3  10         56.27         68.81        19.89 o
  21   3  10         17.70         64.99        25.97 o
 -22   4  10         10.13         47.82        33.87 o
 -20   4  10          1.17        -23.95        23.95 o
 -18   4  10         81.06         78.67        48.31 o
 -16   4  10         21.31         22.40        13.69 o
 -14   4  10        175.31        177.99        16.04 o
 -12   4  10        721.41        625.05        24.62 o
 -10   4  10        514.17        529.16        16.07 o
  -8   4  10        811.27        828.60        18.22 o
  -6   4  10       3063.30       3165.47        46.78 o
  -4   4  10       1887.85       1643.80        26.79 o
  -2   4  10        963.52        951.86        18.62 o
   0   4  10       6213.92       6159.24        87.62 o
   2   4  10       2553.22       2583.31        42.14 o
   4   4  10        213.88        169.24         7.80 o
   6   4  10        480.74        406.94        13.35 o
   8   4  10         39.03         30.41         7.22 o
  10   4  10        343.66        325.27        18.01 o
  12   4  10        550.65        546.78        23.76 o
  14   4  10        131.64        116.80        25.85 o
  16   4  10        127.51        175.42        20.43 o
  18   4  10         17.80         13.13        16.91 o
  20   4  10         33.06         30.30        24.23 o
 -21   5  10         29.73         -0.34        27.90 o
 -19   5  10          7.24          5.09        27.32 o
 -17   5  10         24.97        -16.37        16.37 o
 -15   5  10        505.62        452.91        24.60 o
 -13   5  10       1699.42       1495.13        40.27 o
 -11   5  10       1257.35       1092.15        27.30 o
  -9   5  10       1162.46       1157.68        24.46 o
  -7   5  10        184.48        167.32         9.00 o
  -5   5  10          3.55         21.29         6.18 o
  -3   5  10       2583.23       2525.30        41.57 o
  -1   5  10       3445.03       3698.48        54.43 o
   1   5  10        252.74        270.47         9.53 o
   3   5  10       1256.91       1273.17        28.32 o
   5   5  10        293.21        325.49        11.70 o
   7   5  10        515.56        501.18        14.23 o
   9   5  10         94.86        118.40         9.66 o
  11   5  10       1717.54       1667.58        44.18 o
  13   5  10       2099.11       2115.90        62.28 o
  15   5  10        204.56        174.75        19.42 o
  17   5  10         18.58          7.73        15.92 o
  19   5  10         50.90         72.93        20.18 o
  21   5  10         74.79         97.81        38.01 o
 -20   6  10        198.10        285.43        39.37 o
 -18   6  10        427.45        425.15        41.19 o
 -16   6  10          1.86        -15.57        15.57 o
 -14   6  10          1.92          4.38        24.47 o
 -12   6  10          3.39          5.23        12.02 o
 -10   6  10        140.72         80.56        11.94 o
  -8   6  10        225.15        208.35        11.90 o
  -6   6  10       3652.23       3679.22        55.76 o
  -4   6  10       2825.07       3216.00        54.18 o
  -2   6  10        183.47        230.71        13.05 o
   0   6  10         58.00         31.38         6.74 o
   2   6  10         32.24         30.35         8.32 o
   4   6  10        933.37       1042.71        36.01 o
   6   6  10         94.15         91.92         9.45 o
   8   6  10          2.02         -0.63        12.09 o
  10   6  10        112.13         87.33         9.78 o
  12   6  10        105.05        107.97        12.96 o
  14   6  10          4.10        -13.42        13.42 o
  16   6  10         65.97         42.94        16.30 o
  18   6  10         46.69         65.68        27.43 o
  20   6  10          5.31         -1.29        19.96 o
 -19   7  10         71.38         82.75        27.56 o
 -17   7  10          0.44          9.80        16.95 o
 -15   7  10         75.32         17.85        20.48 o
 -13   7  10        532.42        548.03        27.40 o
 -11   7  10        504.41        447.43        24.19 o
  -9   7  10        572.63        553.76        20.27 o
  -7   7  10       4818.49       4707.61        69.85 o
  -5   7  10       8904.42       8919.93       163.07 o
  -3   7  10       2440.36       2307.76        48.17 o
  -1   7  10        352.71        314.29        16.28 o
   1   7  10       3619.54       3381.73        97.99 o
   3   7  10         70.70         68.53         8.40 o
   5   7  10        489.50        545.83        26.63 o
   7   7  10       1731.30       1796.52        75.84 o
   9   7  10        547.56        620.82        33.02 o
  11   7  10        929.42        988.01        53.02 o
  13   7  10         18.29          4.57        15.11 o
  15   7  10          0.30         -9.56         9.56 o
  17   7  10         24.24         23.89        15.64 o
  19   7  10          0.61         21.09        17.62 o
 -18   8  10        386.78        443.31        33.66 o
 -16   8  10        394.69        486.63        28.76 o
 -14   8  10         13.67         27.23        14.96 o
 -12   8  10        142.14        144.14        17.62 o
 -10   8  10       2644.10       2639.55        55.79 o
  -8   8  10        248.22        176.75        12.49 o
  -6   8  10         52.43         50.04        11.67 o
  -4   8  10       1070.23       1128.63        44.73 o
  -2   8  10       1232.97       1250.00        29.68 o
   0   8  10        637.72        636.70        27.30 o
   2   8  10         24.75         16.85         8.03 o
   4   8  10        316.20        277.80        16.44 o
   6   8  10        361.77        285.51        20.11 o
   8   8  10        915.77        938.41        39.99 o
  10   8  10       1654.47       1708.00        72.46 o
  12   8  10         19.87         31.10        23.48 o
  14   8  10        191.93        177.06        32.62 o
  16   8  10          9.90         24.99        24.60 o
  18   8  10        214.84        300.99        38.64 o
 -17   9  10        303.61        314.48        27.68 o
 -15   9  10        197.05        298.13        22.05 o
 -13   9  10         17.60        -12.02        12.02 o
 -11   9  10        172.31        168.37        12.04 o
  -9   9  10         83.27        117.49        17.84 o
  -7   9  10         33.92         36.18        18.37 o
  -5   9  10        339.66        391.46        17.52 o
  -3   9  10        177.16        217.13        12.50 o
  -1   9  10        320.53        282.11        12.95 o
   1   9  10        155.93        120.58        16.88 o
   3   9  10         57.57        -13.09        22.85 o
   5   9  10        383.31        370.19        23.85 o
   7   9  10         11.26         -9.69        14.95 o
   9   9  10        600.99        565.86        37.12 o
  11   9  10          4.88         36.62        18.00 o
  13   9  10         56.19         61.99        23.65 o
  15   9  10         39.66         26.52        24.57 o
  17   9  10         44.72         75.39        28.67 o
 -16  10  10        159.71        208.44        21.74 o
 -14  10  10        199.53        163.89        23.20 o
 -12  10  10        277.13        252.39        22.61 o
 -10  10  10         10.01         27.59        14.46 o
  -8  10  10         19.01          1.25        11.31 o
  -6  10  10          0.12        -10.29        10.29 o
  -4  10  10        403.00        407.02        18.74 o
  -2  10  10        516.42        456.12        18.04 o
   0  10  10       2202.17       2157.05       115.10 o
   2  10  10          3.77          9.35        23.06 o
   4  10  10        419.38        381.05        43.22 o
   6  10  10        158.49        158.85        39.58 o
   8  10  10         43.07         23.46        26.91 o
  10  10  10        204.92        163.11        24.18 o
  12  10  10         14.18         39.04        18.59 o
  14  10  10         10.31         24.69        19.77 o
  16  10  10          0.03        -23.28        23.28 o
 -15  11  10        202.72        247.40        67.63 o
 -13  11  10        133.33        136.45        18.86 o
 -11  11  10        412.09        410.86        25.28 o
  -9  11  10         32.71         26.79        13.26 o
  -7  11  10         19.92         38.14        18.69 o
  -5  11  10          0.06         -8.01         8.01 o
  -3  11  10        303.70        355.85        16.05 o
  -1  11  10         28.72         10.57        13.51 o
   1  11  10        381.45        289.01        32.00 o
   3  11  10        151.69        124.25        27.43 o
   5  11  10        204.21        249.74        36.36 o
   7  11  10         94.67         78.50        16.11 o
   9  11  10         97.39        131.09        20.60 o
  11  11  10         78.73         63.85        54.12 o
  13  11  10          9.60         -4.57        22.05 o
 -12  12  10         45.80         33.14        24.07 o
 -10  12  10        195.23        236.18        29.31 o
  -8  12  10        188.79        195.35        20.22 o
  -6  12  10        170.66        175.66        23.27 o
  -4  12  10          1.27         -3.06        11.29 o
  -2  12  10          3.44         -4.97         9.48 o
   0  12  10          0.60         28.26        13.09 o
   2  12  10         67.63         81.24        20.15 o
   4  12  10          4.35         -4.36        19.11 o
   6  12  10         50.74         56.51        25.56 o
   8  12  10         24.44          9.16        14.68 o
  10  12  10         15.16         -4.23        18.02 o
  12  12  10         96.06        104.54        23.86 o
  -9  13  10         54.74         27.59        21.57 o
  -7  13  10         20.66         51.72        18.81 o
  -5  13  10         25.27          0.50        14.70 o
  -3  13  10          0.24         -1.36        11.77 o
   5  13  10         29.18         28.67        16.21 o
   7  13  10         77.34         80.24        14.91 o
   9  13  10          0.02         13.58        19.53 o
  -4  14  10        126.67        122.68        18.20 o
  -2  14  10         32.20         16.78        22.96 o
 -23   1  11         53.12         43.68        23.79 o
 -21   1  11         59.32         93.38        28.88 o
 -19   1  11         12.00         13.15        18.24 o
 -17   1  11        706.25        685.81        36.28 o
 -15   1  11       3152.52       2975.56        74.91 o
 -13   1  11        500.76        433.53        19.11 o
 -11   1  11        568.55        477.92        16.14 o
  -9   1  11          1.23         -6.92         6.92 o
  -7   1  11        620.74        649.79        16.71 o
  -5   1  11       2838.71       2921.95        45.77 o
  -3   1  11       3488.04       3609.04        54.61 o
  -1   1  11        455.79        541.86        28.05 o
   1   1  11       1419.04       1141.76        22.70 o
   3   1  11         40.03         54.31         7.80 o
   5   1  11       1143.67       1133.24        26.54 o
   7   1  11          0.03         -7.16         7.16 o
   9   1  11        956.34        952.33        25.89 o
  11   1  11          3.33         -0.13         9.33 o
  13   1  11         41.03         27.89        11.79 o
  15   1  11         60.75         90.76        16.16 o
  17   1  11          0.46          1.02        15.59 o
  19   1  11        547.41        630.46        41.41 o
  21   1  11        211.29        211.61        37.81 o
 -22   2  11         53.84         46.45        22.59 o
 -20   2  11        190.94        226.31        26.78 o
 -18   2  11        342.73        314.23        29.57 o
 -16   2  11       2554.50       2402.45        73.92 o
 -14   2  11        521.21        563.10        24.13 o
 -12   2  11        230.37        244.49        16.70 o
 -10   2  11       2026.98       2003.24        38.03 o
  -8   2  11        660.29        606.91        16.70 o
  -6   2  11       1597.52       1476.09        25.74 o
  -4   2  11       7275.79       7254.04       103.53 o
  -2   2  11        420.83        447.36        15.11 o
   0   2  11       8022.96       7881.94       133.41 o
   2   2  11       8899.32       8655.98       146.82 o
   4   2  11        179.01        176.34        10.54 o
   6   2  11       2246.93       2136.42        46.16 o
   8   2  11       1221.43       1262.89        32.73 o
  10   2  11       1029.73        966.48        26.68 o
  12   2  11        625.54        604.57        23.71 o
  14   2  11         45.20         27.56        13.12 o
  16   2  11        759.88        730.75        35.50 o
  18   2  11        392.36        395.62        28.34 o
  20   2  11         48.92         81.71        26.01 o
  22   2  11         79.94         54.53        33.45 o
 -21   3  11         68.60          6.95        29.92 o
 -19   3  11          0.31          8.72        21.73 o
 -17   3  11        172.84        236.53        24.57 o
 -15   3  11        238.87        262.94        19.37 o
 -13   3  11         54.36         77.74        13.05 o
 -11   3  11        114.04        116.42        11.69 o
  -9   3  11       3152.24       3374.27        53.84 o
  -7   3  11       1547.45       1581.13        32.31 o
  -5   3  11       4648.60       4831.41        79.99 o
  -3   3  11       1385.58       1309.15        26.91 o
  -1   3  11        696.67        678.25        17.41 o
   1   3  11       8692.69       8603.40       136.04 o
   3   3  11        321.86        314.33        10.66 o
   5   3  11        162.20        165.87         9.16 o
   7   3  11        960.74        952.74        24.15 o
   9   3  11        460.29        476.38        17.76 o
  11   3  11       2365.77       2144.84        46.34 o
  13   3  11         49.62          2.02        13.92 o
  15   3  11          0.18        -14.01        14.01 o
  17   3  11        143.85        141.84        20.35 o
  19   3  11         12.84         21.10        18.51 o
  21   3  11         12.25         24.48        24.45 o
 -22   4  11          8.11         31.35        33.13 o
 -20   4  11        292.36        294.79        39.44 o
 -18   4  11          0.36        -14.83        22.51 o
 -16   4  11        274.14        327.56        22.95 o
 -14   4  11        299.04        264.41        18.16 o
 -12   4  11        171.64        161.61        14.79 o
 -10   4  11        970.25        919.11        23.39 o
  -8   4  11       1490.93       1520.85        27.47 o
  -6   4  11        325.76        289.45        11.25 o
  -4   4  11        237.46        262.30         9.18 o
  -2   4  11         14.11         11.66         5.87 o
   0   4  11         15.59         18.14         5.40 o
   2   4  11        431.64        474.83        15.50 o
   4   4  11       2324.40       2394.66        40.65 o
   6   4  11         12.09          5.62         6.23 o
   8   4  11        554.92        514.66        19.06 o
  10   4  11       1301.45       1331.68        34.87 o
  12   4  11        713.50        641.36        41.62 o
  14   4  11        622.52        608.18        30.35 o
  16   4  11        314.36        295.73        24.13 o
  18   4  11        149.43        167.83        35.21 o
  20   4  11         70.17        101.68        27.49 o
 -21   5  11         44.24         86.58        32.12 o
 -19   5  11          2.09         26.13        26.36 o
 -17   5  11         21.45          7.29        18.83 o
 -15   5  11         67.63         64.18        15.68 o
 -13   5  11        116.29         81.34        14.74 o
 -11   5  11        361.91        371.47        18.55 o
  -9   5  11        128.82        177.08        11.23 o
  -7   5  11       3372.77       3165.10        50.26 o
  -5   5  11        551.64        638.15        14.95 o
  -3   5  11        165.08        245.78         9.01 o
  -1   5  11       1068.63       1240.32        22.39 o
   1   5  11       1437.16       1380.92        25.15 o
   3   5  11        560.76        500.47        13.42 o
   5   5  11        999.27       1062.28        20.82 o
   7   5  11         14.30          5.33         6.45 o
   9   5  11        108.10        104.39        11.46 o
  11   5  11        113.51         85.95        13.21 o
  13   5  11        594.31        601.31        41.24 o
  15   5  11          0.02         15.58        15.09 o
  17   5  11         29.34         41.79        20.57 o
  19   5  11        147.52        206.01        24.65 o
 -20   6  11         25.22         66.64        28.35 o
 -18   6  11        127.75        177.28        32.32 o
 -16   6  11        380.71        411.15        43.21 o
 -14   6  11        198.05        178.81        19.85 o
 -12   6  11        183.98        135.78        16.42 o
 -10   6  11        258.64        226.43        16.21 o
  -8   6  11        877.31        925.67        23.84 o
  -6   6  11         63.59         67.82         7.63 o
  -4   6  11       1064.11       1034.54        21.26 o
  -2   6  11         14.58         27.18         7.27 o
   0   6  11        278.65        269.08        11.49 o
   2   6  11       2688.08       2689.22        56.07 o
   4   6  11       2240.76       2410.38        71.48 o
   6   6  11        137.71        123.70        12.68 o
   8   6  11        887.55        889.38        38.55 o
  10   6  11        871.62        836.17        26.11 o
  12   6  11        531.37        540.01        22.44 o
  14   6  11         98.80         97.33        16.11 o
  16   6  11         69.02         42.41        15.72 o
  18   6  11         11.89         -7.13        17.80 o
  20   6  11         51.57         49.26        22.01 o
 -19   7  11        115.12        139.45        30.60 o
 -17   7  11         51.92         88.71        19.72 o
 -15   7  11        485.40        443.39        27.50 o
 -13   7  11          0.12         -6.18        14.01 o
 -11   7  11         22.38         56.31        14.79 o
  -9   7  11        873.05        833.24        25.63 o
  -7   7  11          7.84         -8.32         8.32 o
  -5   7  11        520.31        489.72        26.90 o
  -3   7  11         88.26        106.37        11.49 o
  -1   7  11         34.81         17.58         8.76 o
   1   7  11         51.03         27.15        10.54 o
   3   7  11        557.86        576.26        23.32 o
   5   7  11         31.37         -5.12        24.42 o
   7   7  11          2.41        -12.74        13.88 o
   9   7  11        532.45        523.14        30.20 o
  11   7  11        854.86        815.65        40.94 o
  13   7  11         47.95         55.23        23.89 o
  15   7  11        164.74        159.70        17.53 o
  17   7  11        172.80        191.56        21.11 o
  19   7  11          1.21          0.32        22.99 o
 -18   8  11         66.90         71.08        25.04 o
 -16   8  11        110.64        170.20        22.64 o
 -14   8  11         24.52        -13.63        13.63 o
 -12   8  11        341.65        323.24        20.81 o
 -10   8  11         19.85         18.49        10.04 o
  -8   8  11        309.81        306.51        15.80 o
  -6   8  11       1257.06       1023.85        40.69 o
  -4   8  11       3592.53       3617.31       118.34 o
  -2   8  11         21.62         51.76         8.73 o
   0   8  11         94.79        107.24         9.21 o
   2   8  11         14.78          7.21         7.85 o
   4   8  11         35.59         14.62        11.52 o
   6   8  11          8.36        -17.97        17.97 o
   8   8  11        112.56        102.85        27.67 o
  10   8  11       2317.79       2510.27        92.61 o
  12   8  11        254.84        236.39        28.95 o
  14   8  11         18.89          3.52        21.88 o
  16   8  11          7.13        -12.42        26.59 o
  18   8  11         15.14         41.76        27.38 o
 -17   9  11          3.26         -1.21        15.59 o
 -15   9  11        170.12        155.97        19.04 o
 -13   9  11        136.72        176.32        17.49 o
 -11   9  11         11.30         -3.88         7.13 o
  -9   9  11         96.79         67.19        14.68 o
  -7   9  11       1620.03       1478.20        44.70 o
  -5   9  11        846.07        648.52        33.17 o
  -3   9  11       1198.93       1204.34        40.57 o
  -1   9  11       1040.89        978.95        33.34 o
   1   9  11        101.95        129.02        11.25 o
   3   9  11         15.71         17.56         9.62 o
   5   9  11        126.38         91.45        16.53 o
   7   9  11         19.78          8.12        16.42 o
   9   9  11          2.50        -19.01        19.01 o
  11   9  11         69.08         99.90        20.18 o
  13   9  11        159.28        145.38        26.51 o
  15   9  11         20.96         16.41        23.14 o
  17   9  11        131.74        208.62        37.09 o
 -16  10  11         56.83         58.07        16.08 o
 -14  10  11          0.12        -11.55        11.55 o
 -12  10  11         89.14         91.76        18.92 o
 -10  10  11          5.72        -12.07        14.09 o
  -8  10  11        187.22        247.34        17.84 o
  -6  10  11          1.70        -11.29        11.29 o
  -4  10  11        233.58        165.97        15.02 o
  -2  10  11          8.50         14.88        10.16 o
   0  10  11        284.12        340.23        17.51 o
   2  10  11        472.69        430.08        44.88 o
   4  10  11        466.58        421.02        25.73 o
   6  10  11         18.52         24.68        31.06 o
   8  10  11         14.64        -16.33        16.33 o
  10  10  11         10.51         34.20        38.23 o
  12  10  11         39.41         42.51        19.80 o
  14  10  11        250.99        282.78        27.99 o
 -13  11  11        137.63        137.12        20.26 o
 -11  11  11          5.01          1.43        16.12 o
  -9  11  11         40.89         60.09        16.81 o
  -7  11  11        106.20        119.24        20.56 o
  -5  11  11        106.96         96.13        18.01 o
  -3  11  11        160.40        208.17        14.69 o
  -1  11  11        160.80        165.42        12.63 o
   1  11  11          1.81         11.01        22.02 o
   3  11  11        899.22        973.60        67.94 o
   5  11  11        326.96        301.01        22.50 o
   7  11  11         15.30          5.20        14.13 o
   9  11  11        130.45        149.23        22.48 o
  11  11  11         61.97         32.79        21.01 o
  13  11  11         43.11         36.99        23.69 o
 -12  12  11         30.23         34.80        13.64 o
 -10  12  11         83.59         84.08        20.11 o
  -8  12  11         59.19         87.63        16.56 o
  -6  12  11        348.32        361.20        19.27 o
  -4  12  11        117.38        111.85        13.97 o
  -2  12  11        374.03        419.39        19.50 o
   0  12  11         43.75         87.47        20.36 o
   2  12  11         56.25         60.05        22.23 o
   4  12  11          4.31        -14.75        21.82 o
   6  12  11         43.06         44.95        18.08 o
   8  12  11         45.78         31.85        16.41 o
  10  12  11         15.72         23.75        19.11 o
  -9  13  11          9.99         23.75        26.07 o
  -7  13  11         15.21         56.93        26.18 o
  -5  13  11        158.67        206.66        21.73 o
  -3  13  11        299.12        346.68        23.06 o
  -1  13  11        190.68        201.44        16.15 o
   3  13  11         23.49         21.61        14.96 o
   5  13  11         10.29         38.23        19.53 o
   7  13  11          1.13          4.19        13.52 o
  -2  14  11        122.64        163.06        17.78 o
 -22   0  12          0.01         12.98        31.19 o
 -20   0  12        382.63        366.07        43.99 o
 -18   0  12        779.86        694.56        74.80 o
 -16   0  12          3.34        -13.79        24.75 o
 -14   0  12        207.87        195.63        24.72 o
 -12   0  12       3022.41       3152.94        97.15 o
 -10   0  12        860.17        945.88        41.69 o
  -8   0  12       3480.18       3293.56        82.93 o
  -6   0  12         46.77         45.29        12.07 o
  -4   0  12       3898.12       4244.47        90.62 o
  -2   0  12       1129.04       1072.76        28.91 o
   0   0  12       9669.30       9660.52       213.37 o
   2   0  12      19500.25      18544.70       364.38 o
   4   0  12       4557.05       4302.55       103.05 o
   6   0  12        821.44        861.39        32.00 o
   8   0  12        393.38        310.53        19.23 o
  10   0  12       1835.72       1819.26        54.47 o
  12   0  12        305.03        359.17        26.56 o
  14   0  12        882.20        940.80        45.13 o
  16   0  12         96.85        139.56        30.18 o
  18   0  12         56.82         74.17        39.27 o
  20   0  12         76.02         99.31        45.92 o
  22   0  12        100.19        149.39        54.23 o
 -21   1  12         57.61         56.98        21.71 o
 -19   1  12        131.74        165.91        24.21 o
 -17   1  12       1099.75       1136.67        48.32 o
 -15   1  12        679.95        751.74        36.62 o
 -13   1  12        706.17        662.57        24.15 o
 -11   1  12        448.73        512.04        18.03 o
  -9   1  12       5159.58       5063.08        80.57 o
  -7   1  12       4259.56       4267.83        65.04 o
  -5   1  12          4.27          6.09         6.91 o
  -3   1  12        309.28        315.92        10.76 o
  -1   1  12         33.81         23.01         6.10 o
   1   1  12        831.09        829.45        20.01 o
   3   1  12        152.28        136.72         8.35 o
   5   1  12       2304.12       2120.22        43.00 o
   7   1  12        793.39        721.65        21.76 o
   9   1  12        923.46        878.91        24.96 o
  11   1  12        294.43        311.42        17.28 o
  13   1  12        524.34        591.06        28.71 o
  15   1  12        344.33        359.89        22.93 o
  17   1  12        159.64        107.80        23.40 o
  19   1  12        130.85        132.38        26.71 o
  21   1  12         20.16        -11.85        27.90 o
 -22   2  12          3.58        -20.72        24.71 o
 -20   2  12          0.30         -7.57        18.29 o
 -18   2  12         16.22         29.66        29.57 o
 -16   2  12        443.18        425.71        28.92 o
 -14   2  12          0.97        -11.77        13.37 o
 -12   2  12       1577.64       1638.11        42.82 o
 -10   2  12       2394.77       2402.51        41.76 o
  -8   2  12        374.92        434.15        14.37 o
  -6   2  12         33.92         39.84         8.09 o
  -4   2  12        672.35        734.77        17.58 o
  -2   2  12       4138.42       4288.21        76.53 o
   0   2  12         39.27         85.72        11.93 o
   2   2  12       1119.98       1140.68        30.74 o
   4   2  12       2815.77       2665.78        51.44 o
   6   2  12       1200.54       1182.67        30.64 o
   8   2  12        538.30        537.39        20.29 o
  10   2  12       1029.87        919.73        26.87 o
  12   2  12        162.52        132.97        13.77 o
  14   2  12       1929.12       1879.87        58.70 o
  16   2  12         38.82         47.75        17.21 o
  18   2  12         35.52         80.10        23.55 o
  20   2  12         55.14         67.20        25.20 o
 -21   3  12         41.21         21.83        45.61 o
 -19   3  12         55.78         36.81        23.34 o
 -17   3  12         49.26         47.12        18.30 o
 -15   3  12        399.81        393.75        27.10 o
 -13   3  12         49.18         17.47        12.12 o
 -11   3  12       2921.29       2746.85        61.19 o
  -9   3  12       4455.46       4339.91        67.14 o
  -7   3  12       1575.91       1442.48        27.38 o
  -5   3  12        304.95        390.90        13.90 o
  -3   3  12       4340.53       3973.75        63.25 o
  -1   3  12        108.18         92.10         7.46 o
   1   3  12       2949.13       2975.92        51.76 o
   3   3  12        899.01        871.15        21.78 o
   5   3  12       1373.34       1376.52        30.75 o
   7   3  12       1563.85       1593.80        35.10 o
   9   3  12        732.57        687.44        22.38 o
  11   3  12          1.82         -7.39        11.91 o
  13   3  12         15.08         19.95        15.65 o
  15   3  12         32.87          9.65        15.76 o
  17   3  12         81.51         46.28        18.66 o
  19   3  12         88.64        120.03        26.50 o
  21   3  12        223.19        299.36        63.03 o
 -20   4  12         32.54         26.44        28.67 o
 -18   4  12          0.03         -9.57        23.78 o
 -16   4  12         66.11         67.80        18.62 o
 -14   4  12         96.96         76.49        15.36 o
 -12   4  12        274.76        262.05        17.28 o
 -10   4  12        889.22        896.68        26.92 o
  -8   4  12       1954.48       1817.32        33.05 o
  -6   4  12        135.34        139.33         9.22 o
  -4   4  12        214.83        234.53         9.36 o
  -2   4  12        174.07        196.67         8.94 o
   0   4  12          8.57          7.62         6.03 o
   2   4  12       1926.28       1864.48        33.28 o
   4   4  12        335.76        338.86        11.83 o
   6   4  12       1065.87       1057.21        27.89 o
   8   4  12         61.30         36.61         7.89 o
  10   4  12         15.29         15.15        11.23 o
  12   4  12        159.95        147.82        18.30 o
  14   4  12         40.88         36.35        15.19 o
  16   4  12         71.11         27.48        16.65 o
  18   4  12         82.12         72.48        20.03 o
  20   4  12        139.24        162.70        28.83 o
 -21   5  12         97.88        149.79        36.20 o
 -19   5  12         28.45          7.59        27.08 o
 -17   5  12        117.48         95.87        23.19 o
 -15   5  12         97.64         96.44        18.91 o
 -13   5  12         17.82         10.76        13.84 o
 -11   5  12        106.62         78.17        14.08 o
  -9   5  12       3575.55       3444.12        61.95 o
  -7   5  12        346.09        359.71        12.81 o
  -5   5  12        398.31        400.71        13.32 o
  -3   5  12         59.61         74.67         7.11 o
  -1   5  12        924.17        922.16        18.79 o
   1   5  12        385.70        360.29        17.10 o
   3   5  12       1136.30       1227.07        36.92 o
   5   5  12        125.75        122.69         8.07 o
   7   5  12       1123.97        938.11        27.59 o
   9   5  12       1283.47       1128.97        33.08 o
  11   5  12        289.73        245.64        16.64 o
  13   5  12         27.50         23.82        14.64 o
  15   5  12        105.63         86.90        17.81 o
  17   5  12         24.56         25.40        17.16 o
  19   5  12        200.10        238.55        25.76 o
 -20   6  12         63.99         50.31        28.94 o
 -18   6  12          3.49         15.78        40.31 o
 -16   6  12          2.36         11.91        17.01 o
 -14   6  12        229.98        262.85        22.71 o
 -12   6  12        625.01        532.45        27.27 o
 -10   6  12        717.53        723.95        25.55 o
  -8   6  12          0.36          1.40         9.13 o
  -6   6  12        234.24        231.66        11.64 o
  -4   6  12       3178.95       2913.77        48.13 o
  -2   6  12        315.86        346.15        13.83 o
   0   6  12        252.65        227.80        11.35 o
   2   6  12         98.30         83.01         9.12 o
   4   6  12       1434.12       1439.81        53.71 o
   6   6  12       1566.12       1612.91        48.67 o
   8   6  12       2509.19       2369.98        61.95 o
  10   6  12         50.82         30.62         9.74 o
  12   6  12        780.72        720.84        33.65 o
  14   6  12         25.97         15.08        14.07 o
  16   6  12          6.46         19.21        15.44 o
  18   6  12          8.31         -8.94        23.51 o
 -19   7  12          4.49         49.06        39.89 o
 -17   7  12         24.99         51.07        20.56 o
 -15   7  12        205.09        175.47        21.48 o
 -13   7  12        575.01        464.70        26.35 o
 -11   7  12       1009.90       1039.76        38.16 o
  -9   7  12       1048.49       1002.35        29.13 o
  -7   7  12        807.25        724.78        21.43 o
  -5   7  12        458.14        434.04        29.15 o
  -3   7  12        995.82       1012.72        30.27 o
  -1   7  12       1112.92       1108.41        31.38 o
   1   7  12       1059.57       1081.89        30.49 o
   3   7  12         46.75         57.98        13.04 o
   5   7  12        184.75        203.76        18.47 o
   7   7  12        246.75        210.86        18.26 o
   9   7  12       1088.80       1004.57        38.52 o
  11   7  12       1884.66       2055.32        71.61 o
  13   7  12       2278.61       2472.72       100.98 o
  15   7  12          0.42        -12.14        12.14 o
  17   7  12         12.39         14.27        15.58 o
 -18   8  12         26.78          3.29        19.25 o
 -16   8  12         91.98         72.86        19.10 o
 -14   8  12        170.03        165.16        22.94 o
 -12   8  12         14.22         29.46        13.86 o
 -10   8  12        426.20        428.29        17.59 o
  -8   8  12        162.74        159.55        12.33 o
  -6   8  12       5428.64       5340.84       143.99 o
  -4   8  12       6513.49       6625.64       173.81 o
  -2   8  12        218.30        203.70        16.11 o
   0   8  12          0.01         13.23         9.45 o
   2   8  12         55.76         51.92        10.06 o
   4   8  12        207.68        207.06        18.10 o
   6   8  12       1478.52       1307.29        56.66 o
   8   8  12         21.81          6.12        25.24 o
  10   8  12        511.24        672.25        38.47 o
  12   8  12        308.28        324.56        32.65 o
  14   8  12        134.82        123.46        27.80 o
  16   8  12         21.07         51.87        45.29 o
 -17   9  12          9.77          6.46        18.10 o
 -15   9  12          4.33          5.79        15.39 o
 -13   9  12        170.93        214.00        23.36 o
 -11   9  12         17.86         20.77        10.76 o
  -9   9  12        125.98        179.55        22.52 o
  -7   9  12        343.00        335.31        20.36 o
  -5   9  12        187.97        113.05        16.07 o
  -3   9  12       1507.27       1287.22        51.98 o
  -1   9  12         44.95         38.64        11.44 o
   1   9  12         10.17         20.59         9.95 o
   3   9  12          1.70         -5.13         9.32 o
   5   9  12          7.80         23.55        19.43 o
   7   9  12         57.09         16.56        17.56 o
   9   9  12         47.79         49.55        25.45 o
  11   9  12        308.24        345.93        27.81 o
  13   9  12          2.53         -4.13        18.66 o
  15   9  12         23.65         74.75        27.51 o
 -16  10  12         25.52         27.95        17.96 o
 -14  10  12          0.36         -6.62        14.75 o
 -12  10  12        211.21        211.77        37.84 o
 -10  10  12        221.27        272.07        23.31 o
  -8  10  12         23.58         23.81        13.05 o
  -6  10  12          8.08         -3.98        12.02 o
  -4  10  12        396.88        410.40        22.67 o
  -2  10  12         38.52         40.37        11.43 o
   0  10  12         14.84          6.04         9.87 o
   2  10  12        541.15        589.04        24.64 o
   4  10  12        440.43        371.23        25.70 o
   6  10  12          3.09         -1.93        14.78 o
   8  10  12          0.58         -0.82        18.08 o
  10  10  12         42.70         71.18        21.33 o
  12  10  12          4.55        -18.28        20.10 o
  14  10  12         56.12         89.88        22.44 o
 -13  11  12          4.59         -3.95        16.68 o
 -11  11  12        113.66         98.44        22.39 o
  -9  11  12         73.00         27.51        15.68 o
  -7  11  12        239.24        208.08        17.12 o
  -5  11  12         43.14         14.04        12.02 o
  -3  11  12        223.06        313.54        18.73 o
  -1  11  12          1.98         11.54        17.41 o
   1  11  12        113.95         81.37        12.56 o
   3  11  12         18.12         27.35         9.57 o
   5  11  12         29.06         23.23        13.88 o
   7  11  12         16.83         16.93        15.77 o
   9  11  12          7.66         -8.65        16.57 o
  11  11  12        110.87         96.82        23.98 o
  13  11  12          7.13         -1.73        22.39 o
 -10  12  12         43.25         80.60        15.89 o
  -8  12  12          6.42         27.76        13.55 o
  -6  12  12        190.64        199.91        16.78 o
  -4  12  12        221.51        178.47        15.29 o
  -2  12  12         72.46         75.82        11.70 o
   0  12  12        145.85        148.52        13.02 o
   2  12  12         12.89         21.43        12.36 o
   4  12  12         83.27        125.28        28.46 o
   6  12  12         23.50          6.41        13.97 o
   8  12  12          1.07         19.41        16.35 o
  10  12  12          6.87         16.78        19.77 o
  -7  13  12          3.26         13.07        35.01 o
  -5  13  12          7.58          2.78        15.88 o
  -3  13  12        108.26        151.53        18.51 o
  -1  13  12         43.37         48.75        17.76 o
   1  13  12         50.31         54.02        16.00 o
   3  13  12          3.82        -14.34        18.08 o
   5  13  12          4.57        -18.49        20.36 o
   7  13  12          0.39        -14.75        14.75 o
 -21   1  13        147.60        165.97        27.01 o
 -19   1  13         30.70         18.68        20.75 o
 -17   1  13          1.56         -9.39        17.73 o
 -15   1  13       1265.06       1376.07        51.58 o
 -13   1  13         46.28         41.78        14.98 o
 -11   1  13       1471.81       1444.85        35.82 o
  -9   1  13        829.82        817.82        21.76 o
  -7   1  13       1639.86       1511.35        29.09 o
  -5   1  13       3822.56       3666.00        56.92 o
  -3   1  13        179.12        234.38        10.05 o
  -1   1  13        920.34        831.42        20.71 o
   1   1  13       1045.62       1029.77        23.65 o
   3   1  13         16.41         27.05         7.34 o
   5   1  13       5559.22       5143.07        92.24 o
   7   1  13        745.12        746.15        22.38 o
   9   1  13        455.45        439.47        17.73 o
  11   1  13       1336.30       1220.88        35.12 o
  13   1  13        168.53        149.32        15.44 o
  15   1  13         37.55          9.48        15.96 o
  17   1  13         67.69         68.95        22.45 o
  19   1  13         61.70        103.68        31.95 o
  21   1  13         27.65         35.00        29.42 o
 -22   2  13          1.68         19.97        25.79 o
 -20   2  13         99.64         86.60        22.89 o
 -18   2  13        111.02         89.77        21.45 o
 -16   2  13          0.49        -16.00        16.00 o
 -14   2  13         56.88         52.66        15.80 o
 -12   2  13         57.28         44.20        12.66 o
 -10   2  13        175.23        150.99        13.09 o
  -8   2  13        558.29        543.58        17.32 o
  -6   2  13      10004.20       9903.31       148.74 o
  -4   2  13      10146.54      10488.79       148.40 o
  -2   2  13         14.26         13.78         6.83 o
   0   2  13        171.56        202.38        12.15 o
   2   2  13       2157.12       2066.57        42.23 o
   4   2  13       1066.69        924.21        24.51 o
   6   2  13        717.78        625.37        21.60 o
   8   2  13        506.99        564.65        21.69 o
  10   2  13         84.10         82.02        12.71 o
  12   2  13         33.33         10.91        11.35 o
  14   2  13          0.20         -8.89        14.12 o
  16   2  13        581.90        600.18        32.15 o
  18   2  13         15.31          6.13        21.78 o
  20   2  13         71.23         81.66        26.46 o
 -21   3  13         30.22        -18.00        28.46 o
 -19   3  13          8.46         12.70        21.87 o
 -17   3  13        153.46        107.50        24.89 o
 -15   3  13        448.82        383.60        24.32 o
 -13   3  13        485.78        390.23        20.87 o
 -11   3  13        913.39        812.37        28.42 o
  -9   3  13         82.48         78.11        10.40 o
  -7   3  13        159.91        146.51        11.78 o
  -5   3  13       1992.75       2002.73        39.01 o
  -3   3  13         76.25        108.48         7.81 o
  -1   3  13       1559.12       1623.44        32.32 o
   1   3  13       1119.98       1089.17        26.16 o
   3   3  13       2371.56       2390.24        47.08 o
   5   3  13       1089.92       1072.66        25.17 o
   7   3  13       4605.33       4611.94        84.26 o
   9   3  13        396.55        332.08        15.60 o
  11   3  13       2740.52       2656.58        73.25 o
  13   3  13        149.95        146.54        18.60 o
  15   3  13          0.12        -13.95        13.95 o
  17   3  13          2.72         -0.98        16.45 o
  19   3  13        409.74        457.55        38.02 o
 -20   4  13          9.93         19.08        28.82 o
 -18   4  13        110.28         99.27        48.83 o
 -16   4  13         18.53         12.66        16.75 o
 -14   4  13        327.81        232.32        20.06 o
 -12   4  13        142.70        152.39        15.04 o
 -10   4  13       1398.54       1394.73        37.77 o
  -8   4  13         25.62         35.86         8.78 o
  -6   4  13        102.79        137.12         9.18 o
  -4   4  13       1524.15       1521.62        28.04 o
  -2   4  13       2335.14       2205.99        38.65 o
   0   4  13         10.83         -1.13         6.33 o
   2   4  13        215.70        252.78        10.46 o
   4   4  13       1370.50       1404.12        38.66 o
   6   4  13        875.02        924.13        24.87 o
   8   4  13          0.51         -7.61         7.61 o
  10   4  13         21.22         11.56        11.49 o
  12   4  13        182.91        197.71        24.23 o
  14   4  13         43.24         29.84        16.10 o
  16   4  13         16.10         34.37        17.07 o
  18   4  13         37.26         35.94        19.24 o
  20   4  13        191.88        210.51        30.83 o
 -19   5  13        299.96        338.26        41.64 o
 -17   5  13         48.16         38.32        26.60 o
 -15   5  13        212.66        220.82        31.68 o
 -13   5  13        111.29         96.22        16.39 o
 -11   5  13        499.92        544.18        25.11 o
  -9   5  13        912.88        848.44        26.02 o
  -7   5  13        114.05        105.80        10.18 o
  -5   5  13        245.03        258.25        10.37 o
  -3   5  13         55.34         50.58         6.85 o
  -1   5  13        167.40        158.84         8.33 o
   1   5  13        451.68        405.45        12.89 o
   3   5  13       2143.30       2230.73        42.93 o
   5   5  13          3.82         -0.45         6.86 o
   7   5  13        642.43        632.85        21.51 o
   9   5  13          4.51         -9.44         9.44 o
  11   5  13         73.79         64.88        12.79 o
  13   5  13        250.21        262.04        21.03 o
  15   5  13          4.06        -13.50        14.64 o
  17   5  13          0.64         -0.84        16.87 o
  19   5  13         32.43         26.31        19.62 o
 -20   6  13        120.19        158.40        35.31 o
 -18   6  13        133.31        151.22        31.76 o
 -16   6  13        202.42        246.34        27.50 o
 -14   6  13        528.20        548.48        29.85 o
 -12   6  13        664.06        605.73        29.65 o
 -10   6  13        215.74        224.30        17.41 o
  -8   6  13        382.03        469.26        18.10 o
  -6   6  13       1225.63       1215.63        31.25 o
  -4   6  13         22.73         34.06         8.13 o
  -2   6  13        897.06        867.54        20.14 o
   0   6  13        219.05        200.32        12.58 o
   2   6  13          3.04        -10.25        10.74 o
   4   6  13        150.28        125.36        17.05 o
   6   6  13         90.28         80.19        14.76 o
   8   6  13         28.72         21.98         7.80 o
  10   6  13         44.59         31.78         9.92 o
  12   6  13        129.31        114.53        12.83 o
  14   6  13         46.05         70.55        20.18 o
  16   6  13          9.67        -11.91        14.69 o
  18   6  13          5.73         26.22        19.20 o
 -19   7  13         16.82          2.77        25.19 o
 -17   7  13         28.42         49.50        20.97 o
 -15   7  13          8.34          4.72        16.05 o
 -13   7  13          0.03         13.82        14.70 o
 -11   7  13         30.63         60.00        15.55 o
  -9   7  13        993.04        920.80        25.59 o
  -7   7  13        467.43        512.47        17.87 o
  -5   7  13       3756.39       3552.55        77.55 o
  -3   7  13       2810.19       2722.28        70.02 o
  -1   7  13         70.28         31.27        11.06 o
   1   7  13          1.21         13.35        11.79 o
   3   7  13         21.25         -4.72        12.19 o
   5   7  13        130.25         93.38        16.32 o
   7   7  13        884.49        918.80        61.86 o
   9   7  13         15.66          7.04        13.76 o
  11   7  13        914.02       1023.56        47.33 o
  13   7  13        682.96        636.60        53.71 o
  15   7  13          6.94         -1.88        12.32 o
  17   7  13         14.89        -13.60        13.60 o
 -18   8  13         74.90        133.48        29.10 o
 -16   8  13         69.44         59.49        20.06 o
 -14   8  13        251.87        212.72        27.89 o
 -12   8  13        120.97        105.19        16.35 o
 -10   8  13        116.82         85.61        11.51 o
  -8   8  13       1219.40       1081.99        31.86 o
  -6   8  13        229.44        267.16        19.74 o
  -4   8  13         30.72         68.40        15.77 o
  -2   8  13       1733.78       1562.95        51.55 o
   0   8  13       1853.50       1802.25        55.68 o
   2   8  13          8.01         -6.20        10.23 o
   4   8  13         25.68         -5.37        14.69 o
   6   8  13        184.76        175.59        22.25 o
   8   8  13        130.64         70.17        21.59 o
  10   8  13        134.78        156.37        22.73 o
  12   8  13        258.67        324.39        29.12 o
  14   8  13        180.20        224.84        64.72 o
  16   8  13        114.28        145.68        51.11 o
 -17   9  13          9.83         14.96        28.67 o
 -15   9  13         12.75         11.14        15.98 o
 -13   9  13          4.32        -12.11        12.11 o
 -11   9  13         20.36         27.40         9.09 o
  -9   9  13         64.85         69.18        18.16 o
  -7   9  13        245.78        219.42        18.41 o
  -5   9  13       1323.23       1374.22        48.44 o
  -3   9  13          2.01         20.07        12.98 o
  -1   9  13         88.97        129.88        19.10 o
   1   9  13        305.03        325.77        18.64 o
   3   9  13         23.27         -7.52        17.45 o
   5   9  13         28.64          0.49        15.49 o
   7   9  13         53.44         17.19        16.57 o
   9   9  13         43.49         30.92        20.58 o
  11   9  13         30.80         55.91        19.25 o
  13   9  13         77.23         88.35        22.24 o
  15   9  13         34.59         80.35        27.44 o
 -14  10  13        240.57        265.49        18.99 o
 -12  10  13        124.53        110.01        21.20 o
 -10  10  13        145.22        147.24        20.79 o
  -8  10  13        559.92        675.79        34.44 o
  -6  10  13        222.79        262.92        20.51 o
  -4  10  13         51.00         80.92        15.21 o
  -2  10  13        370.81        388.72        22.23 o
   0  10  13         12.78         -2.80        10.94 o
   2  10  13         20.11         40.20        11.64 o
   4  10  13        168.97        149.66        19.59 o
   6  10  13         86.28         44.35        17.48 o
   8  10  13         66.31         68.81        19.18 o
  10  10  13          1.42         -3.98        26.28 o
  12  10  13         36.02         19.74        22.61 o
  14  10  13         21.65          4.99        20.64 o
 -13  11  13        143.84        193.49        23.65 o
 -11  11  13          9.20          0.45        17.25 o
  -9  11  13        119.77        156.56        20.36 o
  -7  11  13         49.82         39.39        13.84 o
  -5  11  13         71.62         86.12        15.07 o
  -3  11  13        136.98        135.91        15.63 o
  -1  11  13        198.58        253.14        17.32 o
   1  11  13          0.76         -4.99         9.98 o
   3  11  13         79.43        120.88        17.16 o
   5  11  13          0.91        -12.89        22.54 o
   7  11  13          3.22         19.73        15.85 o
   9  11  13         18.61         -8.04        18.49 o
  11  11  13          3.28        -10.19        20.30 o
 -10  12  13         68.99         62.03        16.78 o
  -8  12  13         64.44         46.18        17.74 o
  -6  12  13          3.07          5.61        12.74 o
  -4  12  13         47.53         61.39        13.73 o
  -2  12  13        278.66        311.42        19.40 o
   0  12  13        208.09        196.32        17.63 o
   2  12  13         47.29         58.70        17.12 o
   4  12  13        121.53        150.02        18.60 o
   6  12  13          2.17         10.56        14.98 o
   8  12  13         22.84          8.30        17.94 o
  -5  13  13          0.05         -0.35        16.26 o
  -3  13  13          0.00          2.98        10.31 o
  -1  13  13        233.54        249.85        16.53 o
   1  13  13        419.47        501.45        34.99 o
   3  13  13        125.51        123.96        19.63 o
   5  13  13         49.60         35.19        15.48 o
 -22   0  14        222.81        277.59        45.66 o
 -20   0  14         40.43         28.51        47.16 o
 -18   0  14        912.56       1037.89        67.94 o
 -16   0  14         14.49        -23.87        23.87 o
 -14   0  14       2058.12       1918.38        89.39 o
 -12   0  14       4673.30       4895.88       141.65 o
 -10   0  14        178.86        175.23        17.73 o
  -8   0  14       1137.57        978.01        31.78 o
  -6   0  14       1573.35       1545.10        46.50 o
  -4   0  14        224.52        253.70        17.39 o
  -2   0  14       5021.77       5283.02       111.27 o
   0   0  14        765.05        747.23        25.74 o
   2   0  14         11.91         15.50         9.90 o
   4   0  14       5098.45       5266.16       112.95 o
   6   0  14          1.66          8.13        11.69 o
   8   0  14         11.75        -12.93        13.14 o
  10   0  14        304.19        195.64        21.48 o
  12   0  14       2577.20       2258.87        77.15 o
  14   0  14       1244.39       1085.78        50.58 o
  16   0  14        108.57        124.45        39.89 o
  18   0  14        250.66        213.59        50.28 o
  20   0  14         99.42        114.06        47.58 o
 -21   1  14         30.51         10.96        21.28 o
 -19   1  14         19.55         58.96        21.14 o
 -17   1  14        323.02        290.35        27.50 o
 -15   1  14          0.60         -6.80        17.45 o
 -13   1  14        722.68        750.38        32.34 o
 -11   1  14         74.09        110.33        15.94 o
  -9   1  14        558.85        489.46        17.73 o
  -7   1  14          2.07         -0.43         7.57 o
  -5   1  14        815.57        783.82        25.71 o
  -3   1  14          1.85          1.09         6.28 o
  -1   1  14          0.02          4.42         5.57 o
   1   1  14        533.80        490.90        17.61 o
   3   1  14       1742.68       1706.16        33.22 o
   5   1  14       1473.50       1520.08        35.09 o
   7   1  14         39.89         34.87         9.46 o
   9   1  14       3430.66       3434.94        72.68 o
  11   1  14        242.52        263.94        17.39 o
  13   1  14        278.78        351.97        20.35 o
  15   1  14        118.23         67.74        17.78 o
  17   1  14         13.56          7.63        20.60 o
  19   1  14         12.76        -24.42        24.42 o
 -20   2  14        372.53        331.71        36.16 o
 -18   2  14         61.83         29.69        19.06 o
 -16   2  14        123.75        101.87        21.14 o
 -14   2  14        156.74        203.60        20.58 o
 -12   2  14        191.87        202.92        18.84 o
 -10   2  14        660.07        565.46        21.26 o
  -8   2  14        223.63        224.91        12.25 o
  -6   2  14        366.01        339.61        13.63 o
  -4   2  14       1497.45       1529.51        29.16 o
  -2   2  14        644.34        667.60        19.24 o
   0   2  14       1208.90       1313.99        32.88 o
   2   2  14        709.78        687.18        21.17 o
   4   2  14       1269.88       1286.85        30.83 o
   6   2  14        845.35        798.70        25.59 o
   8   2  14        675.85        658.07        29.93 o
  10   2  14        872.24        857.07        28.82 o
  12   2  14        130.76         97.64        17.17 o
  14   2  14         93.80         74.18        21.17 o
  16   2  14        176.07        174.08        22.47 o
  18   2  14          2.90        -20.40        20.40 o
  20   2  14         32.89         35.04        29.07 o
 -21   3  14         29.75          3.94        30.78 o
 -19   3  14         49.60         46.73        23.49 o
 -17   3  14        125.86        171.44        27.31 o
 -15   3  14        154.50        177.56        19.89 o
 -13   3  14         70.68         46.09        15.58 o
 -11   3  14         84.57         57.25        12.98 o
  -9   3  14       3209.37       3079.56        66.88 o
  -7   3  14       5248.95       4913.13        83.93 o
  -5   3  14         12.94         -4.16         5.47 o
  -3   3  14       1776.44       1664.80        32.05 o
  -1   3  14        133.22        156.66        10.69 o
   1   3  14       1345.08       1316.66        30.36 o
   3   3  14        495.10        419.77        14.98 o
   5   3  14        322.51        275.64        13.19 o
   7   3  14       1176.28       1144.94        29.89 o
   9   3  14        750.60        752.79        26.12 o
  11   3  14       1347.47       1336.44        46.16 o
  13   3  14        417.81        424.66        26.40 o
  15   3  14          1.16        -15.20        15.20 o
  17   3  14          1.29        -13.69        16.00 o
  19   3  14         21.00          0.48        23.01 o
 -20   4  14         44.21         35.96        30.61 o
 -18   4  14         84.66         57.92        29.16 o
 -16   4  14        129.42        195.64        23.75 o
 -14   4  14         68.02        102.49        18.78 o
 -12   4  14        444.39        447.70        24.14 o
 -10   4  14         88.12         89.29        13.12 o
  -8   4  14        552.68        537.31        18.34 o
  -6   4  14        266.53        309.65        12.17 o
  -4   4  14       1077.93       1114.10        23.43 o
  -2   4  14       1767.60       1748.22        32.76 o
   0   4  14          4.73         -1.24         6.76 o
   2   4  14          3.22         -5.04         6.62 o
   4   4  14        620.26        566.49        20.27 o
   6   4  14       5362.06       5123.54        93.08 o
   8   4  14        762.08        743.99        27.04 o
  10   4  14        777.09        771.57        32.26 o
  12   4  14        407.01        497.36        26.73 o
  14   4  14         23.55         23.92        16.41 o
  16   4  14         82.43         62.81        18.84 o
  18   4  14         49.21         41.70        19.73 o
 -19   5  14          2.48        -17.44        26.04 o
 -17   5  14        344.51        359.43        44.67 o
 -15   5  14        297.28        268.18        27.87 o
 -13   5  14         19.36         16.59        14.38 o
 -11   5  14       2923.09       2973.24        72.59 o
  -9   5  14          0.09        -11.86        11.86 o
  -7   5  14        613.31        668.90        20.67 o
  -5   5  14       1682.14       1568.06        32.84 o
  -3   5  14        387.32        374.08        12.96 o
  -1   5  14          0.03         -6.94         6.94 o
   1   5  14        576.90        558.41        16.72 o
   3   5  14        590.86        636.56        22.26 o
   5   5  14       1347.54       1254.20        34.56 o
   7   5  14        318.92        282.62        14.93 o
   9   5  14        148.21        114.88        13.08 o
  11   5  14        164.92        131.81        16.49 o
  13   5  14        332.34        352.57        23.91 o
  15   5  14         25.13         12.93        15.61 o
  17   5  14          4.00         14.10        17.03 o
  19   5  14         32.83         -1.77        21.44 o
 -18   6  14          5.43        -23.20        23.20 o
 -16   6  14         76.67         87.44        25.85 o
 -14   6  14        369.23        438.19        27.66 o
 -12   6  14        478.77        484.13        27.23 o
 -10   6  14        596.99        471.97        23.27 o
  -8   6  14        422.85        448.10        16.61 o
  -6   6  14        824.82        893.44        25.38 o
  -4   6  14       4276.09       4198.93        82.08 o
  -2   6  14         70.25         45.88         8.14 o
   0   6  14       1125.47       1054.51        29.35 o
   2   6  14        507.10        393.39        36.27 o
   4   6  14        490.45        460.63        27.79 o
   6   6  14       1219.10       1255.42        67.68 o
   8   6  14         92.40        107.02         9.88 o
  10   6  14        321.70        319.16        16.78 o
  12   6  14         18.62         -1.45        12.92 o
  14   6  14        228.42        253.72        29.72 o
  16   6  14         52.81         43.55        17.05 o
  18   6  14         14.96          3.75        26.10 o
 -17   7  14         15.01         40.77        20.71 o
 -15   7  14         12.66          3.33        17.61 o
 -13   7  14          5.57        -13.66        14.81 o
 -11   7  14        122.51         99.72        19.97 o
  -9   7  14         33.09         21.35        13.27 o
  -7   7  14        631.77        637.28        22.38 o
  -5   7  14         57.79         30.97         8.04 o
  -3   7  14        176.72        185.99        16.50 o
  -1   7  14        589.56        595.31        31.73 o
   1   7  14        538.95        532.26        24.09 o
   3   7  14         87.03         64.50        20.98 o
   5   7  14       1850.58       1818.53        62.47 o
   7   7  14       1219.93       1138.66        46.84 o
   9   7  14         12.77        -16.61        16.61 o
  11   7  14         58.43         45.53        17.83 o
  13   7  14         48.09         83.34        25.69 o
  15   7  14         14.53         10.74        12.54 o
  17   7  14         27.18         16.90        14.80 o
 -16   8  14         40.33         62.49        21.19 o
 -14   8  14         36.26         33.84        16.69 o
 -12   8  14        590.02        558.84        27.90 o
 -10   8  14        251.65        244.58        18.41 o
  -8   8  14        120.36         77.02        13.42 o
  -6   8  14        203.80        323.12        22.13 o
  -4   8  14         19.24         19.45        15.50 o
  -2   8  14        817.81        691.83        39.63 o
   0   8  14        246.12        294.31        20.10 o
   2   8  14        185.49        189.12        21.41 o
   4   8  14        137.24        130.70        20.04 o
   6   8  14         12.51          4.53        16.56 o
   8   8  14         16.45         -7.88        18.33 o
  10   8  14        101.63        107.40        21.52 o
  12   8  14        132.28        133.11        23.00 o
  14   8  14         16.78         47.64        24.20 o
  16   8  14         51.88         69.93        27.69 o
 -15   9  14          2.89         12.55        16.81 o
 -13   9  14         79.91         76.68        15.90 o
 -11   9  14         11.33          5.73        10.90 o
  -9   9  14         40.07         37.55        17.62 o
  -7   9  14        554.42        528.37        26.29 o
  -5   9  14        296.73        319.23        23.00 o
  -3   9  14          1.16         15.15        13.66 o
  -1   9  14         21.91         38.64        13.52 o
   1   9  14          8.47         -8.27        18.72 o
   3   9  14          7.48         12.89        15.16 o
   5   9  14         11.14        -18.91        18.91 o
   7   9  14         11.00          6.10        17.45 o
   9   9  14        143.00        105.70        23.89 o
  11   9  14        196.07        234.96        30.29 o
  13   9  14          4.29          0.61        19.29 o
  15   9  14        113.81        150.70        25.74 o
 -14  10  14         40.02         77.31        22.48 o
 -12  10  14        173.66        157.72        23.12 o
 -10  10  14         44.46         12.84        17.33 o
  -8  10  14          0.04          5.27        16.05 o
  -6  10  14          7.00          7.15        22.12 o
  -4  10  14         10.63         20.50        18.10 o
  -2  10  14        165.62        179.24        17.80 o
   0  10  14          4.82         16.49        12.06 o
   2  10  14        156.29        163.05        15.89 o
   4  10  14        263.61        267.21        24.27 o
   6  10  14         35.90         28.99        17.52 o
   8  10  14        358.97        335.05        30.46 o
  10  10  14        254.67        296.54        31.09 o
  12  10  14          0.08          5.08        22.41 o
 -11  11  14        173.36        203.23        33.15 o
  -9  11  14        430.32        471.53        35.14 o
  -7  11  14        293.72        277.08        23.83 o
  -5  11  14        436.42        368.70        36.41 o
  -3  11  14         59.56         39.06        14.20 o
  -1  11  14          0.98        -10.72        11.64 o
   1  11  14          0.01          1.39        11.75 o
   3  11  14          3.23         -1.86        25.24 o
   5  11  14         22.57          3.46        15.51 o
   7  11  14         15.65          0.57        16.39 o
   9  11  14         97.67         66.81        33.55 o
  11  11  14          8.48         -0.06        20.43 o
  -8  12  14          0.21         -2.84        15.84 o
  -6  12  14         15.94         31.79        19.53 o
  -4  12  14          7.68          9.23        13.40 o
  -2  12  14         24.91         13.40        13.82 o
   0  12  14        221.74        273.23        18.97 o
   2  12  14         13.71         11.91        12.77 o
   4  12  14        161.02        147.25        20.56 o
   6  12  14         20.31         14.71        16.73 o
   8  12  14         59.23         86.60        21.49 o
  -3  13  14         30.00         24.48        12.75 o
  -1  13  14          3.09         -5.96        11.97 o
   1  13  14        333.18        356.44        20.56 o
   3  13  14         71.92         56.16        17.00 o
 -21   1  15         81.07         78.16        24.16 o
 -19   1  15        133.14        162.02        36.04 o
 -17   1  15         25.56         31.62        19.15 o
 -15   1  15         37.76         24.32        18.77 o
 -13   1  15       1553.68       1618.42        49.39 o
 -11   1  15       3675.47       3685.15        87.39 o
  -9   1  15         17.67         31.00        11.43 o
  -7   1  15        169.72        149.72        10.31 o
  -5   1  15       2684.03       2595.95        46.37 o
  -3   1  15       5000.30       5127.58        86.42 o
  -1   1  15          2.49         -6.71         6.71 o
   1   1  15       5291.19       5337.17        96.00 o
   3   1  15         20.46         -1.93         8.20 o
   5   1  15       4628.17       4418.25        77.01 o
   7   1  15        651.90        559.91        22.19 o
   9   1  15        896.94        927.79        32.64 o
  11   1  15        610.52        536.71        23.46 o
  13   1  15        101.77        132.21        19.35 o
  15   1  15         81.97        112.32        19.39 o
  17   1  15          1.88         -5.88        24.11 o
  19   1  15          5.43        -25.38        25.38 o
 -20   2  15        650.85        642.31        45.88 o
 -18   2  15          2.43         13.68        22.08 o
 -16   2  15         62.87         72.61        23.48 o
 -14   2  15        315.14        322.49        23.63 o
 -12   2  15        486.71        501.00        25.48 o
 -10   2  15        255.88        259.89        17.09 o
  -8   2  15          0.61          1.06         9.69 o
  -6   2  15         73.67         45.71         8.96 o
  -4   2  15        387.66        352.34        14.63 o
  -2   2  15       4310.16       4234.44        74.58 o
   0   2  15        357.70        376.38        15.21 o
   2   2  15         76.00         59.68        11.40 o
   4   2  15        596.49        552.61        18.78 o
   6   2  15       1049.35        931.01        28.70 o
   8   2  15          0.12          7.10        10.49 o
  10   2  15        370.82        391.68        19.75 o
  12   2  15        457.17        455.16        27.03 o
  14   2  15        557.93        609.28        32.31 o
  16   2  15         16.89          0.77        16.97 o
  18   2  15         18.93         19.62        22.57 o
  20   2  15        204.80        343.46        43.79 o
 -19   3  15         11.20          5.83        23.03 o
 -17   3  15          2.82          2.42        26.28 o
 -15   3  15        275.71        258.07        41.97 o
 -13   3  15         69.87         69.03        18.04 o
 -11   3  15        365.91        281.03        18.26 o
  -9   3  15       1413.35       1303.14        37.16 o
  -7   3  15        834.27        756.93        22.80 o
  -5   3  15        268.12        304.80        13.89 o
  -3   3  15         46.22         60.41         8.86 o
  -1   3  15         66.68         89.79         9.78 o
   1   3  15         22.59         25.64         8.26 o
   3   3  15        178.87        154.44        10.94 o
   5   3  15        651.13        533.69        18.54 o
   7   3  15         75.89         62.82        10.67 o
   9   3  15          2.12        -12.80        12.80 o
  11   3  15        271.19        294.33        22.23 o
  13   3  15          7.97          5.92        16.64 o
  15   3  15        365.47        388.62        35.66 o
  17   3  15         13.92        -14.15        16.95 o
  19   3  15         59.67        109.43        26.41 o
 -20   4  15         37.48         -5.74        30.01 o
 -18   4  15        103.23         79.49        32.83 o
 -16   4  15         60.20         98.15        24.25 o
 -14   4  15         62.61         40.27        16.67 o
 -12   4  15        809.70        791.01        36.00 o
 -10   4  15          0.51        -12.04        12.04 o
  -8   4  15         64.20         34.22        11.53 o
  -6   4  15        484.28        474.61        16.05 o
  -4   4  15         22.26         -6.39         7.68 o
  -2   4  15        490.66        496.59        17.93 o
   0   4  15          0.31         -2.23         7.26 o
   2   4  15         31.83         19.38         7.46 o
   4   4  15        225.28        206.06        12.74 o
   6   4  15        609.11        621.43        23.04 o
   8   4  15        222.81        163.03        16.23 o
  10   4  15         66.69         29.89        14.56 o
  12   4  15          0.46         -7.69        13.21 o
  14   4  15         50.21         41.86        16.56 o
  16   4  15         24.26          0.10        17.54 o
  18   4  15        131.20         85.50        22.19 o
 -19   5  15         10.33         -8.15        26.70 o
 -17   5  15         88.20        100.09        31.58 o
 -15   5  15        660.81        628.31        38.27 o
 -13   5  15        343.88        298.78        29.99 o
 -11   5  15        185.85        220.03        18.95 o
  -9   5  15          9.66         -8.15        12.30 o
  -7   5  15        459.08        426.75        16.30 o
  -5   5  15         15.34         24.88        10.10 o
  -3   5  15        624.12        562.29        20.39 o
  -1   5  15       1666.18       1414.27        37.82 o
   1   5  15         59.71         58.36        13.80 o
   3   5  15       1027.96       1002.34        30.06 o
   5   5  15        956.50       1050.14        31.66 o
   7   5  15          0.65         -9.33         9.33 o
   9   5  15         91.28         62.21        12.14 o
  11   5  15          1.22        -10.06        12.66 o
  13   5  15          0.58         -3.51        14.46 o
  15   5  15         68.54         74.39        17.90 o
  17   5  15         20.71         20.45        21.71 o
 -18   6  15         24.85         19.08        26.56 o
 -16   6  15         63.26        111.53        23.90 o
 -14   6  15        390.61        441.11        33.88 o
 -12   6  15          3.21        -14.23        14.81 o
 -10   6  15         55.38         55.33        14.29 o
  -8   6  15        155.70        141.01        15.39 o
  -6   6  15         84.83        101.98        11.25 o
  -4   6  15        261.90        353.87        16.13 o
  -2   6  15       2157.48       2318.51        49.53 o
   0   6  15        362.70        310.25        17.68 o
   2   6  15        498.40        483.48        21.05 o
   4   6  15          0.38         -9.05         9.05 o
   6   6  15        272.34        281.41        14.72 o
   8   6  15         14.46         -2.13         8.23 o
  10   6  15        229.77        243.11        14.33 o
  12   6  15         55.40         38.67        13.77 o
  14   6  15        137.05        135.06        18.02 o
  16   6  15        301.72        374.72        26.09 o
 -17   7  15          0.03          8.47        31.23 o
 -15   7  15         29.31         20.02        19.27 o
 -13   7  15         46.55         76.55        17.99 o
 -11   7  15         24.22         -9.45        13.70 o
  -9   7  15        964.21       1004.79        37.57 o
  -7   7  15         85.34         86.37        11.60 o
  -5   7  15        179.48        148.25        10.79 o
  -3   7  15       1914.37       1835.88        53.48 o
  -1   7  15          6.90          9.85        12.15 o
   1   7  15        322.33        296.35        27.99 o
   3   7  15        417.28        369.82        29.29 o
   5   7  15        243.03        204.17        24.11 o
   7   7  15          7.17          8.44        19.91 o
   9   7  15         22.01        -13.36        14.15 o
  11   7  15        577.13        540.44        34.91 o
  13   7  15        110.63        135.80        28.57 o
  15   7  15         41.70         67.42        18.73 o
  17   7  15          0.03         -2.99        13.98 o
 -16   8  15         51.09         21.66        31.18 o
 -14   8  15          2.84         -9.02        16.30 o
 -12   8  15        133.74        108.22        17.56 o
 -10   8  15         93.42         91.97        15.29 o
  -8   8  15        304.17        320.27        16.00 o
  -6   8  15        118.83        109.13        16.81 o
  -4   8  15        267.51        260.76        22.63 o
  -2   8  15         79.93         77.74        16.34 o
   0   8  15        411.60        398.05        23.75 o
   2   8  15        298.59        269.66        25.75 o
   4   8  15        141.47        111.31        20.66 o
   6   8  15         21.29         -3.01        21.19 o
   8   8  15         49.34          2.84        19.86 o
  10   8  15          3.15          3.75        18.01 o
  12   8  15        127.91        166.19        24.77 o
  14   8  15          8.43        -13.14        20.24 o
 -15   9  15        345.20        361.96        27.48 o
 -13   9  15        157.85        193.21        21.71 o
 -11   9  15          3.23         -3.18        10.58 o
  -9   9  15        352.97        323.56        26.86 o
  -7   9  15         98.90        106.21        20.82 o
  -5   9  15        309.99        278.75        22.44 o
  -3   9  15        450.98        392.33        24.78 o
  -1   9  15        513.06        438.47        25.32 o
   1   9  15        105.85        171.08        32.79 o
   3   9  15        212.99        268.71        25.36 o
   5   9  15          0.04        -12.23        16.21 o
   7   9  15         17.44          8.73        18.27 o
   9   9  15        284.58        343.07        33.00 o
  11   9  15       1133.68       1137.50       175.15 o
  13   9  15          1.86        -11.32        19.36 o
 -12  10  15         29.49         39.58        20.37 o
 -10  10  15        107.12        101.40        25.42 o
  -8  10  15         42.22         17.60        19.62 o
  -6  10  15        537.71        533.80        59.56 o
  -4  10  15        217.14        211.66        20.41 o
  -2  10  15         55.08        107.91        16.16 o
   0  10  15        124.08        158.30        17.10 o
   2  10  15        100.28         96.33        19.44 o
   4  10  15         35.43         18.46        17.18 o
   6  10  15         10.19          7.54        40.51 o
   8  10  15        347.32        390.77        61.29 o
  10  10  15          1.24         -6.59        20.95 o
  12  10  15         38.70         34.94        25.37 o
 -11  11  15        170.88        155.76        24.40 o
  -9  11  15        857.25       1001.21        56.86 o
  -7  11  15        593.79        627.69        34.98 o
  -5  11  15        176.32        155.73        20.94 o
  -3  11  15          2.14         -9.19        17.84 o
  -1  11  15        113.10        176.63        18.27 o
   1  11  15        247.74        229.60        19.22 o
   3  11  15        195.82        187.45        22.63 o
   5  11  15         91.64        151.08        21.80 o
   7  11  15        100.54        105.07        46.12 o
   9  11  15          7.21         33.93        21.95 o
  -8  12  15         74.12        118.32        27.20 o
  -6  12  15          1.36        -16.17        22.08 o
  -4  12  15          6.55         -6.38        21.14 o
  -2  12  15         27.30         22.77        15.04 o
   0  12  15        706.04        803.29        34.60 o
   2  12  15        488.06        536.94        34.64 o
   4  12  15        187.31        163.43        22.70 o
   6  12  15         53.70         94.39        21.56 o
 -20   0  16        187.06        267.13        42.15 o
 -18   0  16        725.76        720.21        92.35 o
 -16   0  16         38.90         -5.86        25.41 o
 -14   0  16         74.67         99.33        30.53 o
 -12   0  16        882.49        908.28        58.67 o
 -10   0  16        167.39        232.54        24.51 o
  -8   0  16        356.64        334.35        25.32 o
  -6   0  16       1093.01       1119.73        39.25 o
  -4   0  16        103.06        106.37        14.93 o
  -2   0  16        216.79        227.63        17.96 o
   0   0  16       4276.43       4475.78       104.37 o
   2   0  16        493.40        509.90        22.53 o
   4   0  16        183.92        182.89        15.86 o
   6   0  16          9.69         17.38        15.17 o
   8   0  16        328.19        312.26        25.62 o
  10   0  16         29.27         -2.28        17.81 o
  12   0  16         22.10         19.31        19.08 o
  14   0  16         12.07        -22.44        28.46 o
  16   0  16         12.30        -31.79        31.79 o
  18   0  16          0.99         63.58        39.48 o
 -19   1  16        250.97        264.87        38.69 o
 -17   1  16        270.52        259.23        27.09 o
 -15   1  16        189.35        154.40        31.55 o
 -13   1  16        627.72        610.83        33.60 o
 -11   1  16          2.94          1.07        17.74 o
  -9   1  16       1718.88       1668.99        43.11 o
  -7   1  16       1588.87       1558.52        40.44 o
  -5   1  16       1334.26       1341.87        29.55 o
  -3   1  16       1333.79       1428.18        34.62 o
  -1   1  16        887.05        903.64        24.01 o
   1   1  16        646.12        714.68        21.45 o
   3   1  16        703.76        577.53        22.88 o
   5   1  16        112.21        124.31        11.94 o
   7   1  16         97.46         96.12        13.15 o
   9   1  16        444.79        391.08        20.04 o
  11   1  16        430.65        341.37        20.14 o
  13   1  16         70.39         85.85        18.81 o
  15   1  16         33.09         51.35        20.87 o
  17   1  16         98.11         84.08        60.98 o
  19   1  16          2.24        -26.05        27.66 o
 -20   2  16         26.68         37.28        26.76 o
 -18   2  16         47.36         41.88        23.27 o
 -16   2  16          1.17          3.08        17.57 o
 -14   2  16         85.40         94.93        20.54 o
 -12   2  16        376.46        393.37        25.92 o
 -10   2  16         80.94         78.01        15.21 o
  -8   2  16         48.46         53.80        11.34 o
  -6   2  16        120.73        108.52        11.95 o
  -4   2  16        699.26        702.79        21.43 o
  -2   2  16         78.59        131.91        11.43 o
   0   2  16         14.53         17.70        11.28 o
   2   2  16        234.11        221.20        13.85 o
   4   2  16        704.63        743.55        23.87 o
   6   2  16        831.15        819.69        25.88 o
   8   2  16       1889.56       1853.99        46.13 o
  10   2  16        383.80        368.32        23.84 o
  12   2  16        274.88        267.50        23.01 o
  14   2  16          9.63         44.16        16.73 o
  16   2  16         19.18         28.17        21.41 o
  18   2  16          4.77        -21.04        26.52 o
 -19   3  16         46.01         62.24        26.50 o
 -17   3  16         41.34         27.67        30.16 o
 -15   3  16         29.56         13.66        20.94 o
 -13   3  16        616.07        588.59        49.33 o
 -11   3  16       1859.93       1836.90        52.97 o
  -9   3  16          1.81        -11.54        11.54 o
  -7   3  16        254.38        204.45        15.98 o
  -5   3  16         72.74         38.02         8.37 o
  -3   3  16       1083.18        967.97        26.94 o
  -1   3  16        681.72        665.30        21.77 o
   1   3  16        757.85        756.51        23.12 o
   3   3  16         13.27          5.09         8.38 o
   5   3  16        439.55        400.18        15.96 o
   7   3  16        709.47        785.35        29.66 o
   9   3  16         89.56         77.18        16.29 o
  11   3  16        142.72        158.09        19.22 o
  13   3  16        176.83        205.32        31.83 o
  15   3  16         41.74         21.22        17.32 o
  17   3  16        204.93        198.92        35.87 o
  19   3  16         96.96         59.32        28.33 o
 -18   4  16         18.53         41.00        30.02 o
 -16   4  16         53.36         48.78        33.39 o
 -14   4  16          8.39         16.61        15.99 o
 -12   4  16        276.96        288.49        23.74 o
 -10   4  16         95.52         72.60        15.25 o
  -8   4  16          0.63        -11.76        11.76 o
  -6   4  16        338.35        375.49        17.03 o
  -4   4  16        129.01        100.67        10.61 o
  -2   4  16         57.68         33.68        10.08 o
   0   4  16        662.10        658.94        23.27 o
   2   4  16       1077.47       1036.89        32.41 o
   4   4  16       1515.03       1452.29        40.68 o
   6   4  16       1220.39       1234.15        34.07 o
   8   4  16          0.02          9.32        12.24 o
  10   4  16          0.01         -5.07        15.92 o
  12   4  16         23.51         26.12        14.97 o
  14   4  16          8.06         19.65        16.39 o
  16   4  16         30.50         33.31        18.96 o
  18   4  16         10.00         -4.74        22.31 o
 -19   5  16          0.29         -2.98        27.90 o
 -17   5  16         14.63        -16.00        24.83 o
 -15   5  16        151.83        131.58        34.41 o
 -13   5  16         40.12         25.18        16.87 o
 -11   5  16          0.80         -8.27        14.27 o
  -9   5  16        207.69        117.46        16.34 o
  -7   5  16        240.53        209.79        16.97 o
  -5   5  16        261.74        222.45        13.66 o
  -3   5  16         50.33         21.27         9.62 o
  -1   5  16          1.78         -1.60         9.42 o
   1   5  16          0.48         -9.27         9.27 o
   3   5  16       1210.26       1142.38        33.92 o
   5   5  16       4146.20       4035.18        88.99 o
   7   5  16        259.22        268.54        15.43 o
   9   5  16         98.42         72.50        14.86 o
  11   5  16         57.80         33.73        14.20 o
  13   5  16          1.30          2.44        14.48 o
  15   5  16        109.31        150.08        20.87 o
  17   5  16         95.89         86.98        20.82 o
 -18   6  16         18.31         57.98        30.65 o
 -16   6  16         13.94         -5.91        19.60 o
 -14   6  16        100.60         93.93        22.69 o
 -12   6  16         73.60         93.61        20.55 o
 -10   6  16         22.03         45.15        14.83 o
  -8   6  16         15.07          9.37        12.82 o
  -6   6  16          0.04         -9.25         9.25 o
  -4   6  16        125.94         86.73        10.52 o
  -2   6  16          8.03          5.87         8.50 o
   0   6  16        170.94        178.63        12.45 o
   2   6  16        667.10        661.90        22.53 o
   4   6  16        493.34        443.64        17.93 o
   6   6  16        224.56        283.62        19.80 o
   8   6  16          3.55          6.48         8.45 o
  10   6  16        364.30        335.92        16.80 o
  12   6  16        304.06        285.57        32.54 o
  14   6  16         63.58         86.15        18.44 o
  16   6  16         74.90         52.31        17.80 o
 -17   7  16         57.12         39.89        27.72 o
 -15   7  16         16.43         22.63        19.77 o
 -13   7  16          8.73         -7.71        17.00 o
 -11   7  16         10.92         12.09        14.93 o
  -9   7  16          1.03          3.78        16.58 o
  -7   7  16          8.74         -7.68        10.61 o
  -5   7  16       1518.27       1452.00        33.62 o
  -3   7  16        959.80       1177.73        41.39 o
  -1   7  16        200.85        173.05        17.36 o
   1   7  16         30.77         57.88        16.74 o
   3   7  16        727.55        669.68        35.31 o
   5   7  16        176.84        177.86        29.53 o
   7   7  16         53.84         94.04        18.79 o
   9   7  16        220.11        222.51        24.72 o
  11   7  16        140.60        158.42        24.46 o
  13   7  16          1.17        -21.89        21.89 o
  15   7  16        335.05        358.61        33.64 o
 -16   8  16         56.65         68.82        21.57 o
 -14   8  16        725.84        714.03        38.71 o
 -12   8  16        292.54        304.10        25.27 o
 -10   8  16         15.30         -2.89        13.26 o
  -8   8  16         99.84         64.47        10.11 o
  -6   8  16         53.47         39.69        18.33 o
  -4   8  16         68.84         51.54        17.45 o
  -2   8  16       1331.54       1487.50        52.91 o
   0   8  16        606.45        690.99        41.23 o
   2   8  16         50.57         57.05        19.79 o
   4   8  16          0.05        -16.75        16.75 o
   6   8  16         37.26          2.12        17.97 o
   8   8  16         20.44         26.24        30.65 o
  10   8  16        182.47        170.43        27.77 o
  12   8  16         78.69         76.75        22.77 o
  14   8  16         14.96         45.98        23.96 o
 -13   9  16         51.84         59.13        16.27 o
 -11   9  16        147.06        127.35        14.04 o
  -9   9  16          8.00         -0.73        17.17 o
  -7   9  16          4.65        -14.08        16.61 o
  -5   9  16         19.89         17.10        16.76 o
  -3   9  16        225.09        246.79        21.83 o
  -1   9  16        172.30        173.64        19.45 o
   1   9  16        389.52        355.74        30.50 o
   3   9  16          0.89        -11.56        17.44 o
   5   9  16         86.25         84.58        20.95 o
   7   9  16        114.02        124.92        59.21 o
   9   9  16        332.87        294.26        32.46 o
  11   9  16         44.15        106.02        27.59 o
  13   9  16          9.54         -4.17        20.96 o
 -12  10  16          6.68         13.22        22.41 o
 -10  10  16        215.76        197.81        25.61 o
  -8  10  16        786.60        789.60        40.63 o
  -6  10  16       1165.08       1100.15        47.97 o
  -4  10  16        639.43        642.23        34.25 o
  -2  10  16          4.21          9.18        14.17 o
   0  10  16          6.40         -4.29        13.82 o
   2  10  16        367.16        473.60        35.16 o
   4  10  16        272.02        358.92        59.01 o
   6  10  16        102.57         43.46        23.58 o
   8  10  16        302.46        296.12        40.31 o
  10  10  16         45.43         20.27        43.42 o
  -9  11  16        124.81        105.14        34.28 o
  -7  11  16          0.07          6.91        20.87 o
  -5  11  16        175.75        247.28        27.80 o
  -3  11  16         40.40         43.33        20.40 o
  -1  11  16          2.36          7.37        22.89 o
   1  11  16         33.90         43.19        19.54 o
   3  11  16         23.80         54.61        20.45 o
   5  11  16         12.75          9.56        18.67 o
   7  11  16          1.38          2.46        25.04 o
   9  11  16         75.54        128.21        30.13 o
  -6  12  16          1.89         18.67        17.96 o
  -4  12  16        110.62        150.68        38.33 o
  -2  12  16        120.58        165.38        19.62 o
   0  12  16         21.07         36.33        15.75 o
   2  12  16         19.94         54.20        20.44 o
   4  12  16          2.91        -17.65        17.65 o
 -19   1  17          0.62         33.93        25.25 o
 -17   1  17          4.15        -13.21        17.71 o
 -15   1  17        519.05        524.82        33.80 o
 -13   1  17        175.82        151.51        22.94 o
 -11   1  17        468.99        412.35        24.71 o
  -9   1  17        121.74        134.38        15.14 o
  -7   1  17        571.41        632.23        24.68 o
  -5   1  17        729.68        650.64        24.28 o
  -3   1  17       1087.11       1092.24        29.44 o
  -1   1  17        236.61        247.37        14.35 o
   1   1  17       1573.05       1555.42        36.50 o
   3   1  17        614.46        491.58        20.73 o
   5   1  17        904.32        886.10        26.13 o
   7   1  17          0.05          2.90        11.39 o
   9   1  17          9.73         13.47        12.65 o
  11   1  17        265.06        240.78        22.17 o
  13   1  17        460.31        396.60        27.44 o
  15   1  17         19.29        -21.96        22.08 o
  17   1  17         42.68         51.27        28.39 o
 -20   2  17        179.80        218.58        33.99 o
 -18   2  17          6.06          1.46        23.75 o
 -16   2  17         57.55         58.69        23.29 o
 -14   2  17       1177.90       1160.35        47.54 o
 -12   2  17       1416.31       1586.11        50.07 o
 -10   2  17        664.44        638.11        28.98 o
  -8   2  17         52.52         41.94        15.52 o
  -6   2  17        385.11        354.00        18.61 o
  -4   2  17        207.85        207.42        14.43 o
  -2   2  17        608.32        639.08        22.25 o
   0   2  17        328.10        320.06        14.61 o
   2   2  17        976.62       1033.31        30.75 o
   4   2  17         63.80         42.63        11.16 o
   6   2  17         11.27         -9.92         9.92 o
   8   2  17         12.15         30.92        14.53 o
  10   2  17          7.93         36.85        16.04 o
  12   2  17        242.85        206.48        22.19 o
  14   2  17        124.73        107.78        20.05 o
  16   2  17          9.06        -30.01        43.56 o
  18   2  17          0.98         24.68        28.88 o
 -19   3  17         89.69         81.06        28.48 o
 -17   3  17        390.29        570.65        41.11 o
 -15   3  17        375.11        433.60        35.60 o
 -13   3  17          0.17         24.15        16.54 o
 -11   3  17         30.06         44.49        18.98 o
  -9   3  17        132.94        134.22        16.83 o
  -7   3  17        248.38        278.10        19.47 o
  -5   3  17        445.10        382.97        19.25 o
  -3   3  17        490.92        500.67        19.18 o
  -1   3  17        194.10        214.57        12.73 o
   1   3  17          2.44         -4.90         8.69 o
   3   3  17        952.28        932.44        30.54 o
   5   3  17        193.12        152.80        17.86 o
   7   3  17        630.17        626.83        26.95 o
   9   3  17        397.25        427.67        25.67 o
  11   3  17        437.42        479.98        51.47 o
  13   3  17          4.93         18.81        19.25 o
  15   3  17          1.22        -15.79        15.79 o
  17   3  17         14.43          7.33        21.56 o
 -18   4  17         74.58         44.36        31.48 o
 -16   4  17          5.60         13.08        33.60 o
 -14   4  17        278.10        384.70        27.62 o
 -12   4  17         26.15         16.24        16.09 o
 -10   4  17        189.81        133.59        18.93 o
  -8   4  17        462.01        357.06        27.68 o
  -6   4  17       2878.84       2710.69        66.77 o
  -4   4  17        114.73        120.57        15.03 o
  -2   4  17        902.20        884.11        28.18 o
   0   4  17         36.42         21.66        11.54 o
   2   4  17        968.25        959.21        31.66 o
   4   4  17       1664.66       1581.30        43.88 o
   6   4  17          7.96         20.48        13.24 o
   8   4  17        276.35        281.09        19.28 o
  10   4  17        131.61        145.46        18.43 o
  12   4  17         28.66         45.33        16.51 o
  14   4  17         33.75          5.23        16.95 o
  16   4  17         20.53         -8.40        19.97 o
 -17   5  17          3.18        -24.41        27.33 o
 -15   5  17         96.82        128.09        24.72 o
 -13   5  17         97.01         71.64        18.69 o
 -11   5  17         60.22         56.06        16.83 o
  -9   5  17        258.20        206.11        24.38 o
  -7   5  17       1355.96       1221.64        38.87 o
  -5   5  17        329.02        368.59        20.69 o
  -3   5  17          3.58         -7.92         9.64 o
  -1   5  17         36.06          0.61        10.58 o
   1   5  17       1132.61       1172.76        34.89 o
   3   5  17        179.25        177.56        15.03 o
   5   5  17        190.47        173.96        15.58 o
   7   5  17        462.85        392.59        45.23 o
   9   5  17        280.76        355.49        21.18 o
  11   5  17         74.14         87.32        16.68 o
  13   5  17         28.70         33.44        15.78 o
  15   5  17          0.27         10.24        16.81 o
  17   5  17        114.62        162.59        23.53 o
 -16   6  17          7.33          8.14        25.37 o
 -14   6  17        127.09        125.44        23.40 o
 -12   6  17          7.35         10.79        17.60 o
 -10   6  17        239.21        236.58        24.34 o
  -8   6  17        459.25        463.46        23.82 o
  -6   6  17         80.70         53.51        14.43 o
  -4   6  17        522.71        528.84        20.06 o
  -2   6  17         57.73         25.04        10.54 o
   0   6  17        295.86        263.41        14.84 o
   2   6  17        199.79        236.18        14.03 o
   4   6  17         17.62         15.74         9.11 o
   6   6  17         14.98         13.14         9.15 o
   8   6  17         40.85         20.24         9.88 o
  10   6  17        127.80        110.51        17.91 o
  12   6  17         53.33         36.91        13.69 o
  14   6  17         87.58        124.09        18.34 o
  16   6  17          1.87         -0.57        17.34 o
 -15   7  17          0.01        -12.12        18.95 o
 -13   7  17         24.25         15.72        20.45 o
 -11   7  17          0.11         -5.79        16.17 o
  -9   7  17          0.03        -13.46        13.46 o
  -7   7  17        437.63        434.79        24.76 o
  -5   7  17        137.47        158.43        13.10 o
  -3   7  17        656.03        695.05        37.27 o
  -1   7  17         26.94         -3.08        16.34 o
   1   7  17        635.98        673.68        35.74 o
   3   7  17         19.81         21.47        16.90 o
   5   7  17          9.95         10.16        16.27 o
   7   7  17        108.82         93.61        20.36 o
   9   7  17        137.25        145.66        27.54 o
  11   7  17         33.33         29.55        36.74 o
  13   7  17        333.09        383.25        33.72 o
  15   7  17          9.43         33.91        18.38 o
 -14   8  17         64.38         56.63        19.81 o
 -12   8  17        215.26        214.93        23.09 o
 -10   8  17          0.31          9.79        14.41 o
  -8   8  17         64.66         25.15        10.15 o
  -6   8  17        254.35        212.33        24.65 o
  -4   8  17        142.40        140.21        25.65 o
  -2   8  17         33.93         34.58        27.54 o
   0   8  17          5.47         16.89        18.49 o
   2   8  17        178.86        159.51        24.15 o
   4   8  17        209.68        214.57        26.48 o
   6   8  17         30.35        -18.32        18.32 o
   8   8  17        150.38        148.16        44.57 o
  10   8  17         21.76         34.11        24.22 o
  12   8  17        105.74         90.41        24.24 o
  14   8  17         21.01         11.13        39.05 o
 -13   9  17         23.72         11.20        14.35 o
 -11   9  17         65.85         45.00        12.47 o
  -9   9  17        140.44        149.43        23.78 o
  -7   9  17         11.41         -8.21        17.77 o
  -5   9  17        310.08        337.63        30.90 o
  -3   9  17        772.31        791.77        38.08 o
  -1   9  17         64.25         65.33        26.42 o
   1   9  17          3.73         13.33        19.43 o
   3   9  17        108.72         86.76        22.13 o
   5   9  17         24.28         17.48        19.83 o
   7   9  17          9.84        -15.00        23.06 o
   9   9  17         48.59         25.93        37.61 o
  11   9  17         18.14         38.17        25.36 o
 -10  10  17        405.21        433.85        38.16 o
  -8  10  17        741.55        784.49        42.41 o
  -6  10  17        271.29        322.50        27.91 o
  -4  10  17          5.19          9.61        20.58 o
  -2  10  17        129.69        143.70        19.92 o
   0  10  17        188.50        278.39        28.54 o
   2  10  17         14.07         21.32        19.88 o
   4  10  17        110.45        234.36        47.79 o
   6  10  17         29.49          5.14        33.87 o
   8  10  17         52.44         58.20        35.32 o
  10  10  17          6.70          7.15        34.07 o
  -7  11  17         62.19        109.93        22.23 o
  -5  11  17        115.55        202.76        63.27 o
  -3  11  17        134.80        173.10        26.01 o
  -1  11  17         27.15         48.06        16.76 o
   1  11  17        138.14        172.76        37.50 o
   3  11  17          1.84         23.52        19.86 o
   5  11  17        299.02        462.14        54.12 o
   7  11  17        295.46        355.52        69.91 o
  -2  12  17          0.35        -20.86        23.37 o
   0  12  17         17.36          1.41        20.22 o
   2  12  17          6.09        -19.07        19.07 o
 -18   0  18        204.81        176.03        38.70 o
 -16   0  18        112.88        124.01        53.60 o
 -14   0  18        517.56        424.77        76.87 o
 -12   0  18       4283.82       4587.07       172.75 o
 -10   0  18        221.86        450.86        41.06 o
  -8   0  18       1230.61       1257.98        52.52 o
  -6   0  18         29.99         10.44        15.82 o
  -4   0  18         14.37          3.38        21.39 o
  -2   0  18        251.36        249.10        23.63 o
   0   0  18        324.61        348.41        25.87 o
   2   0  18        232.51        269.60        24.36 o
   4   0  18       3591.55       3396.75       103.92 o
   6   0  18       2288.62       2319.01        68.32 o
   8   0  18       2195.09       2272.05        77.98 o
  10   0  18        136.87        110.96        22.31 o
  12   0  18         98.66        -11.43        30.33 o
  14   0  18         38.78         41.97        37.19 o
  16   0  18          1.15        -12.88        34.07 o
  18   0  18         68.12         50.90        45.92 o
 -19   1  18         27.61         38.66        24.52 o
 -17   1  18        304.94        270.87        51.75 o
 -15   1  18         43.35         31.37        19.31 o
 -13   1  18         17.30          9.93        19.00 o
 -11   1  18        342.01        383.60        25.20 o
  -9   1  18       2136.27       2016.94        55.87 o
  -7   1  18        233.26        226.45        16.59 o
  -5   1  18       1143.84       1021.02        31.96 o
  -3   1  18       1082.73       1056.77        31.93 o
  -1   1  18        382.50        404.75        18.99 o
   1   1  18         96.56        104.42        13.39 o
   3   1  18        697.26        675.22        26.04 o
   5   1  18       1176.34       1149.06        30.59 o
   7   1  18       1126.40       1092.23        32.23 o
   9   1  18       2067.17       2112.31        64.89 o
  11   1  18        345.92        366.06        25.69 o
  13   1  18          5.95         13.39        19.47 o
  15   1  18          3.87         -3.29        25.00 o
  17   1  18         51.03         74.48        63.47 o
 -18   2  18          5.00          2.46        23.25 o
 -16   2  18         23.70         17.37        22.65 o
 -14   2  18         34.37        -18.91        18.91 o
 -12   2  18        346.36        346.82        24.42 o
 -10   2  18         48.08         82.41        16.74 o
  -8   2  18         47.81         59.11        14.75 o
  -6   2  18         69.84         39.59        13.43 o
  -4   2  18         13.14         15.31        11.34 o
  -2   2  18         80.59         93.31        13.25 o
   0   2  18         29.55          7.52        11.06 o
   2   2  18         71.34         33.68        11.75 o
   4   2  18       3099.32       2984.75        61.26 o
   6   2  18        128.62        106.57        13.85 o
   8   2  18         33.32         22.68        18.45 o
  10   2  18        638.24        750.78        41.65 o
  12   2  18         40.78         50.49        19.58 o
  14   2  18         15.38         28.79        17.90 o
  16   2  18          6.34         -0.50        26.74 o
 -19   3  18         49.94         22.59        31.77 o
 -17   3  18          5.07         23.35        25.20 o
 -15   3  18          2.37          3.75        20.80 o
 -13   3  18        298.03        310.62        26.33 o
 -11   3  18          2.90         -6.23        15.58 o
  -9   3  18        179.90        206.59        20.88 o
  -7   3  18       1117.67       1122.56        42.08 o
  -5   3  18       1647.59       1531.74        45.14 o
  -3   3  18       4216.87       4108.73        93.47 o
  -1   3  18        564.63        637.45        26.46 o
   1   3  18         20.43         12.09        12.54 o
   3   3  18          1.01         -3.73        13.68 o
   5   3  18        292.18        347.21        22.57 o
   7   3  18         38.95         32.95        13.95 o
   9   3  18        106.81        100.08        16.89 o
  11   3  18          2.71        -10.57        15.09 o
  13   3  18          8.33         34.90        17.47 o
  15   3  18          0.92        -17.72        17.72 o
  17   3  18          1.07          7.28        22.32 o
 -18   4  18         47.76         63.60        33.04 o
 -16   4  18         42.08         33.25        23.76 o
 -14   4  18          2.38         -9.60        19.68 o
 -12   4  18         31.31         61.48        23.72 o
 -10   4  18         62.01         72.69        18.40 o
  -8   4  18        263.17        240.36        21.37 o
  -6   4  18         27.82         38.65        14.55 o
  -4   4  18         98.62        127.26        16.80 o
  -2   4  18         90.41         88.53        16.56 o
   0   4  18         30.57         17.32        13.52 o
   2   4  18         62.19         44.71        14.58 o
   4   4  18          2.93          9.64        12.90 o
   6   4  18         69.17         86.77        15.75 o
   8   4  18         60.93         38.81        14.41 o
  10   4  18        128.93        126.62        17.00 o
  12   4  18        513.46        555.21        30.74 o
  14   4  18         81.70        129.32        40.39 o
  16   4  18         13.43         -0.51        18.21 o
 -17   5  18         19.66         45.96        30.41 o
 -15   5  18          0.06         34.64        27.54 o
 -13   5  18          0.97        -17.54        17.54 o
 -11   5  18         82.48         70.81        18.22 o
  -9   5  18         56.40         50.73        16.49 o
  -7   5  18         28.29         35.84        16.03 o
  -5   5  18       1481.74       1637.39        51.62 o
  -3   5  18         12.30         12.66        12.38 o
  -1   5  18         27.76         -0.63        12.10 o
   1   5  18         89.28        105.19        13.32 o
   3   5  18        168.50        172.23        14.65 o
   5   5  18        241.70        216.79        18.77 o
   7   5  18        177.95        176.98        18.13 o
   9   5  18        167.87        159.22        16.80 o
  11   5  18         27.66         28.82        14.31 o
  13   5  18        198.63        224.82        22.40 o
  15   5  18         31.47         48.46        21.50 o
 -16   6  18        286.22        292.44        38.16 o
 -14   6  18          2.86        -17.13        18.45 o
 -12   6  18         45.58         45.18        19.80 o
 -10   6  18         35.82         84.40        20.07 o
  -8   6  18        133.95        195.31        19.99 o
  -6   6  18         27.34         21.35        14.75 o
  -4   6  18       2961.95       2816.14        68.72 o
  -2   6  18        582.91        537.67        22.65 o
   0   6  18          6.93         14.18         9.93 o
   2   6  18         49.80         31.94        10.13 o
   4   6  18        486.93        436.29        19.22 o
   6   6  18        202.03        211.63        14.00 o
   8   6  18         78.12         59.22        13.67 o
  10   6  18          2.63        -11.52        11.52 o
  12   6  18          0.75          4.84        13.77 o
  14   6  18          4.71         14.18        15.62 o
 -15   7  18        119.05        141.46        34.48 o
 -13   7  18        265.73        254.44        27.20 o
 -11   7  18        419.53        392.47        29.26 o
  -9   7  18         30.26         23.94        21.17 o
  -7   7  18         84.49         71.86        17.83 o
  -5   7  18         53.85         75.10        11.83 o
  -3   7  18        156.64        117.46        14.42 o
  -1   7  18         13.37         17.69        17.70 o
   1   7  18        109.41        143.24        21.14 o
   3   7  18        278.93        321.69        26.89 o
   5   7  18         56.55         22.01        17.57 o
   7   7  18         23.34        -15.39        15.39 o
   9   7  18          1.12         67.11        24.06 o
  11   7  18         46.53         82.62        23.41 o
  13   7  18         79.27         86.86        25.04 o
 -14   8  18          9.20         19.69        18.70 o
 -12   8  18        129.73        168.37        35.03 o
 -10   8  18        389.53        541.25        53.82 o
  -8   8  18        333.09        380.74        24.34 o
  -6   8  18       1710.89       1733.76        72.35 o
  -4   8  18          2.36          0.46        34.49 o
  -2   8  18        768.06        760.40        62.12 o
   0   8  18         56.40         82.37        23.58 o
   2   8  18        193.96        244.78        29.20 o
   4   8  18        381.51        410.98        34.98 o
   6   8  18        219.00        215.33        28.81 o
   8   8  18         22.07         40.47        23.16 o
  10   8  18        299.64        352.04        37.87 o
  12   8  18          0.04          0.34        24.43 o
 -11   9  18          0.01        -21.04        21.04 o
  -9   9  18         59.86         42.39        23.95 o
  -7   9  18        234.01        260.89        77.50 o
  -5   9  18        193.61        226.28        25.52 o
  -3   9  18          2.88          3.86        21.27 o
  -1   9  18        105.48        151.90        25.65 o
   1   9  18          0.00        -13.15        18.62 o
   3   9  18          5.63          0.00        28.88 o
   5   9  18          1.60         -4.14        20.27 o
   7   9  18         11.22         -2.77        21.49 o
   9   9  18          4.62         14.97        35.84 o
  11   9  18          1.90         11.85        24.28 o
 -10  10  18          3.79         27.05        24.88 o
  -8  10  18          2.97         16.19        28.78 o
  -6  10  18        391.53        340.53        34.45 o
  -4  10  18        263.68        264.31        31.00 o
  -2  10  18          3.91         16.51        21.05 o
   0  10  18         15.94         13.04        27.11 o
   2  10  18          2.04        -11.52        20.05 o
   4  10  18         15.55          5.98        21.56 o
   6  10  18         78.18         55.87        24.44 o
   8  10  18        215.74        220.03        31.36 o
  -7  11  18         28.42         44.67        33.04 o
  -5  11  18          8.51         34.99        23.25 o
  -3  11  18        143.04        186.08        28.28 o
  -1  11  18         72.86         80.29        29.09 o
   1  11  18         14.35        -14.22        26.80 o
   3  11  18          0.84        -21.26        21.26 o
   5  11  18         16.62         33.77        25.11 o
 -17   1  19          0.00         18.98        23.79 o
 -15   1  19         19.65         33.48        22.78 o
 -13   1  19       1196.53       1217.80        49.88 o
 -11   1  19       1647.62       1641.92        80.61 o
  -9   1  19         34.60         64.18        16.00 o
  -7   1  19         65.98         68.75        15.25 o
  -5   1  19         11.79         15.61        12.01 o
  -3   1  19        268.34        246.71        17.17 o
  -1   1  19        258.46        260.84        17.38 o
   1   1  19       1301.51       1333.36        38.03 o
   3   1  19       2503.71       2503.13        58.53 o
   5   1  19        943.07        854.99        29.17 o
   7   1  19        539.59        604.84        26.12 o
   9   1  19          3.31          8.03        18.77 o
  11   1  19        397.95        469.68        29.54 o
  13   1  19          2.42         -7.14        23.65 o
  15   1  19         20.17         49.45        28.94 o
  17   1  19         13.76         27.10        37.92 o
 -18   2  19         19.27         10.45        24.15 o
 -16   2  19        135.11         96.08        26.24 o
 -14   2  19        211.79        176.36        28.41 o
 -12   2  19          0.53         24.85        20.92 o
 -10   2  19         94.25        104.89        19.86 o
  -8   2  19        707.68        774.23        32.49 o
  -6   2  19        559.72        548.51        26.14 o
  -4   2  19        597.79        602.69        29.89 o
  -2   2  19       1220.84       1199.78        35.33 o
   0   2  19         22.97         -6.65        11.55 o
   2   2  19        694.18        679.64        26.13 o
   4   2  19       3329.77       3375.83        90.23 o
   6   2  19          4.12        -15.21        17.39 o
   8   2  19         92.63         90.15        16.50 o
  10   2  19         47.60         71.95        18.29 o
  12   2  19          0.65         -5.43        18.35 o
  14   2  19         66.43         80.04        25.53 o
  16   2  19         31.86         -6.07        25.99 o
 -17   3  19         84.29         82.07        31.44 o
 -15   3  19         59.36         62.00        24.27 o
 -13   3  19        214.11        257.81        29.83 o
 -11   3  19         81.13         84.97        19.09 o
  -9   3  19          9.73         13.92        15.97 o
  -7   3  19         33.66         27.66        15.66 o
  -5   3  19        475.40        439.16        26.11 o
  -3   3  19         22.30         31.92        15.67 o
  -1   3  19        229.84        316.75        21.93 o
   1   3  19         15.84         -0.79        13.43 o
   3   3  19         94.51         66.43        15.54 o
   5   3  19        154.16        128.24        17.77 o
   7   3  19         18.02         11.26        15.27 o
   9   3  19        178.88        208.98        19.80 o
  11   3  19          0.31          7.29        16.27 o
  13   3  19          0.07        -16.12        16.12 o
  15   3  19          3.02          5.86        21.70 o
 -16   4  19         11.36        -21.41        53.29 o
 -14   4  19         11.11          5.07        21.22 o
 -12   4  19          1.31         19.05        16.84 o
 -10   4  19        232.75        294.25        24.86 o
  -8   4  19         68.37         66.54        17.07 o
  -6   4  19         23.77         49.28        16.32 o
  -4   4  19        187.37        196.98        19.70 o
  -2   4  19         74.52         81.50        15.94 o
   0   4  19        235.51        222.12        19.50 o
   2   4  19         17.62          1.19        13.32 o
   4   4  19        183.39        211.61        19.60 o
   6   4  19          1.84        -13.57        13.57 o
   8   4  19         74.39         89.42        16.36 o
  10   4  19        364.35        407.37        24.22 o
  12   4  19         51.17         29.40        17.57 o
  14   4  19         18.11         -6.19        17.35 o
  16   4  19          5.74         -9.92        21.46 o
 -15   5  19         71.37         48.95        29.90 o
 -13   5  19        125.25        111.16        23.97 o
 -11   5  19         17.84         21.24        16.73 o
  -9   5  19        206.58        231.83        21.95 o
  -7   5  19          4.85         -0.19        14.57 o
  -5   5  19          5.45         25.05        14.75 o
  -3   5  19        700.93        616.75        29.97 o
  -1   5  19         54.99          9.02        16.23 o
   1   5  19         97.68         97.96        18.71 o
   3   5  19        512.60        538.59        27.30 o
   5   5  19          9.70          0.18        13.11 o
   7   5  19         57.31         48.90        14.86 o
   9   5  19          6.97         13.53        13.19 o
  11   5  19          0.30         -5.95        13.60 o
  13   5  19         48.14         90.89        18.14 o
  15   5  19          3.00          8.63        18.36 o
 -16   6  19          0.13         19.86        42.07 o
 -14   6  19         43.27         34.58        24.70 o
 -12   6  19         25.99         24.06        20.00 o
 -10   6  19        176.47        263.62        26.54 o
  -8   6  19         63.44         91.77        18.01 o
  -6   6  19         13.29          2.83        14.27 o
  -4   6  19          4.16         25.34        13.68 o
  -2   6  19         26.89          1.59        12.31 o
   0   6  19         34.67         18.85        16.40 o
   2   6  19         20.77         46.90        11.00 o
   4   6  19          0.93         -7.50        16.33 o
   6   6  19        194.83        191.87        17.41 o
   8   6  19        117.23        112.90        18.08 o
  10   6  19         16.85         -9.30        12.16 o
  12   6  19          0.30         12.02        13.36 o
  14   6  19         50.98         63.07        16.48 o
 -13   7  19          4.63         10.33        19.34 o
 -11   7  19         24.66         36.19        18.93 o
  -9   7  19          0.66        -15.58        15.58 o
  -7   7  19         12.01         35.13        16.09 o
  -5   7  19        374.05        391.41        25.97 o
  -3   7  19        894.92        913.94        31.03 o
  -1   7  19        104.58        109.04        24.75 o
   1   7  19          0.00         -4.84        20.85 o
   3   7  19        114.47        102.12        22.06 o
   5   7  19         42.69         43.84        19.34 o
   7   7  19          3.79        -25.45        25.45 o
   9   7  19         46.35         67.49        25.51 o
  11   7  19         20.13         15.84        32.62 o
  13   7  19          3.06          5.46        22.77 o
 -12   8  19         37.91         19.45        17.19 o
 -10   8  19          2.91         -7.51        25.08 o
  -8   8  19         56.39         61.41        18.20 o
  -6   8  19         15.04         12.24        26.18 o
  -4   8  19          2.48        -16.87        32.72 o
  -2   8  19        302.80        237.72        31.17 o
   0   8  19        154.55        137.47        26.20 o
   2   8  19         20.40         14.30        41.45 o
   4   8  19         11.24         -0.92        21.57 o
   6   8  19         93.76         74.58        26.80 o
   8   8  19          2.64        -20.79        22.21 o
  10   8  19         10.80         -5.36        23.20 o
 -11   9  19         63.43         78.25        26.41 o
  -9   9  19         71.89         40.68        25.14 o
  -7   9  19          4.37         15.71        22.64 o
  -5   9  19         76.20         74.54        25.26 o
  -3   9  19         44.46         73.43        23.85 o
  -1   9  19          4.97          5.91        22.34 o
   1   9  19         11.35         40.43        22.02 o
   3   9  19         23.74         18.84        21.73 o
   5   9  19         83.26        115.89        25.64 o
   7   9  19         36.01         19.07        24.50 o
   9   9  19         55.83         52.77        41.24 o
  -8  10  19         95.24        123.80        27.59 o
  -6  10  19          7.77         37.99        24.02 o
  -4  10  19         59.09         45.12        40.20 o
  -2  10  19        117.21        136.70        26.80 o
   0  10  19         29.68         61.69        23.40 o
   2  10  19          2.43        -20.88        20.88 o
   4  10  19          0.79         10.83        22.96 o
   6  10  19        293.88        397.03        68.04 o
  -3  11  19        146.78        206.94        34.18 o
  -1  11  19         42.92          3.51        34.91 o
   1  11  19          1.34         -7.18        22.56 o
 -18   0  20        130.50         76.04        49.66 o
 -16   0  20        108.36         90.99        33.64 o
 -14   0  20         45.82         27.24        26.95 o
 -12   0  20        442.89        517.22        47.88 o
 -10   0  20       1126.26       1438.90       157.07 o
  -8   0  20        870.24        852.58        56.76 o
  -6   0  20         78.31         99.21        21.00 o
  -4   0  20       1176.43       1268.87        65.86 o
  -2   0  20        213.93        154.63        24.11 o
   0   0  20        413.37        379.70        30.21 o
   2   0  20        333.68        329.56        31.82 o
   4   0  20       1412.51       1480.07        60.56 o
   6   0  20        148.04        132.85        20.57 o
   8   0  20        126.47        121.18        24.15 o
  10   0  20          0.13         25.14        34.28 o
  12   0  20         70.07        107.62        40.72 o
  14   0  20        206.25        316.43        56.93 o
  16   0  20         10.88        -29.71        39.68 o
 -17   1  20        320.18        305.42        36.11 o
 -15   1  20         28.89         28.75        39.59 o
 -13   1  20        129.17        151.59        27.80 o
 -11   1  20        209.09        247.81        26.17 o
  -9   1  20        205.51        255.54        35.56 o
  -7   1  20          8.42          6.75        13.83 o
  -5   1  20         14.92         26.64        13.78 o
  -3   1  20          5.59         -3.62        11.43 o
  -1   1  20        157.00        149.36        15.91 o
   1   1  20         61.32         64.21        14.35 o
   3   1  20        340.23        382.85        21.53 o
   5   1  20         84.65         66.60        18.87 o
   7   1  20          5.62        -14.29        14.29 o
   9   1  20        568.32        607.22        29.55 o
  11   1  20          0.38         14.37        23.43 o
  13   1  20        104.42         93.18        46.54 o
  15   1  20         11.11         35.53        42.70 o
 -16   2  20          4.49         21.06        23.89 o
 -14   2  20         10.69        -16.82        27.28 o
 -12   2  20         34.03         18.59        20.87 o
 -10   2  20         40.79         24.22        17.75 o
  -8   2  20         86.74        119.53        19.42 o
  -6   2  20          0.23         -7.85        14.53 o
  -4   2  20         70.75         55.19        16.24 o
  -2   2  20        413.49        430.98        25.80 o
   0   2  20          0.45         -3.75        13.61 o
   2   2  20         80.10         80.23        17.63 o
   4   2  20          2.78         48.61        16.55 o
   6   2  20        497.85        523.14        39.20 o
   8   2  20        105.12         91.23        17.03 o
  10   2  20          0.11        -10.45        15.86 o
  12   2  20         42.77         64.82        20.72 o
  14   2  20         80.71         86.60        30.18 o
  16   2  20          7.26         -1.35        27.76 o
 -17   3  20          4.43         22.34        25.83 o
 -15   3  20         10.37         23.48        23.47 o
 -13   3  20          4.67        -19.74        19.74 o
 -11   3  20        292.84        286.12        25.86 o
  -9   3  20        486.02        460.51        28.72 o
  -7   3  20        828.73        838.69        37.37 o
  -5   3  20         38.91         33.17        15.90 o
  -3   3  20          9.64          1.98        14.18 o
  -1   3  20        887.60        842.22        35.98 o
   1   3  20        197.58        154.49        19.35 o
   3   3  20        152.12        117.26        17.79 o
   5   3  20         75.62         61.32        16.24 o
   7   3  20        212.22        226.48        22.10 o
   9   3  20        122.57        135.79        18.62 o
  11   3  20        128.82        107.37        18.81 o
  13   3  20         35.78         19.10        46.45 o
  15   3  20         58.48        100.77        26.27 o
 -16   4  20         56.34         81.83        55.99 o
 -14   4  20         12.20        -10.17        20.99 o
 -12   4  20          0.00         22.47        18.08 o
 -10   4  20          0.07         31.34        16.97 o
  -8   4  20          2.25         -6.82        14.33 o
  -6   4  20        680.09        719.33        33.85 o
  -4   4  20       1076.09       1107.59        42.52 o
  -2   4  20        153.06        136.39        18.03 o
   0   4  20          8.49          4.65        13.52 o
   2   4  20          3.22        -12.34        13.23 o
   4   4  20         94.55         50.64        17.78 o
   6   4  20        531.49        608.24        31.19 o
   8   4  20        187.97        199.59        21.90 o
  10   4  20        326.46        410.84        25.52 o
  12   4  20         85.92         97.69        18.62 o
  14   4  20          0.01        -17.08        17.08 o
 -15   5  20         93.87         57.37        31.22 o
 -13   5  20        246.93        277.83        30.49 o
 -11   5  20        356.88        460.64        34.85 o
  -9   5  20          3.97          4.98        15.59 o
  -7   5  20        625.60        666.83        33.21 o
  -5   5  20        651.54        700.04        33.02 o
  -3   5  20         26.60         40.23        15.17 o
  -1   5  20         15.32        -12.73        12.73 o
   1   5  20        112.58        134.71        17.08 o
   3   5  20         91.54        104.77        16.82 o
   5   5  20         52.44         44.18        14.95 o
   7   5  20         42.59         64.98        18.47 o
   9   5  20         53.43         49.53        24.74 o
  11   5  20        151.93        218.82        21.17 o
  13   5  20        123.89        152.58        20.65 o
 -14   6  20        143.04        172.25        33.22 o
 -12   6  20        335.38        404.73        42.11 o
 -10   6  20         71.99         76.82        21.80 o
  -8   6  20          0.43         -5.46        16.96 o
  -6   6  20          4.70         30.87        15.20 o
  -4   6  20         57.79         66.69        15.53 o
  -2   6  20        126.50        119.87        22.01 o
   0   6  20        251.31        255.02        19.79 o
   2   6  20        237.23        271.84        41.74 o
   4   6  20        387.67        414.98        35.83 o
   6   6  20        101.41        129.76        16.11 o
   8   6  20          1.85         -3.35        21.92 o
  10   6  20         39.51         23.13        14.48 o
  12   6  20         25.75         41.72        19.33 o
 -13   7  20        121.59         70.25        22.28 o
 -11   7  20        293.86        288.39        27.57 o
  -9   7  20        138.02        138.95        26.09 o
  -7   7  20        222.71        178.35        21.00 o
  -5   7  20         15.84         15.33        18.79 o
  -3   7  20          0.41         -6.58         9.76 o
  -1   7  20        212.37        256.68        18.83 o
   1   7  20        532.03        579.49        47.68 o
   3   7  20         83.13         57.68        24.48 o
   5   7  20         14.57          9.48        22.07 o
   7   7  20         94.08         43.58        24.65 o
   9   7  20        116.94        106.83        28.53 o
  11   7  20         12.60         -6.23        24.24 o
 -12   8  20          0.05        -15.23        16.45 o
 -10   8  20         60.31         66.24        17.72 o
  -8   8  20        245.75        293.94        40.83 o
  -6   8  20         85.41        123.06        27.70 o
  -4   8  20         21.57         -8.12        22.51 o
  -2   8  20         84.02         84.87        26.04 o
   0   8  20        857.90        913.65        54.20 o
   2   8  20          3.30        -31.37        31.37 o
   4   8  20        235.53        309.82        67.63 o
   6   8  20         13.83         15.61        23.28 o
   8   8  20         10.26         10.83        23.61 o
  10   8  20          0.16        -23.84        23.84 o
  -9   9  20         20.68        -11.18        23.22 o
  -7   9  20         67.84         93.98        27.70 o
  -5   9  20          8.77         -8.23        24.21 o
  -3   9  20         85.39         77.54        26.15 o
  -1   9  20         16.61         -5.75        21.76 o
   1   9  20         23.59         20.99        23.40 o
   3   9  20         13.38          1.66        22.16 o
   5   9  20          0.06        -30.59        39.27 o
   7   9  20         33.00         16.94        24.67 o
  -6  10  20          0.72          7.54        24.51 o
  -4  10  20          0.03         -4.98        52.05 o
  -2  10  20        341.49        370.71        36.79 o
   0  10  20        249.28        224.25        31.57 o
   2  10  20         21.46         16.91        24.16 o
   4  10  20         34.54         12.27        24.66 o
 -17   1  21         47.56         21.74        26.43 o
 -15   1  21         48.64         33.10        24.61 o
 -13   1  21         88.53        119.10        27.34 o
 -11   1  21         23.33         16.77        22.66 o
  -9   1  21         30.41         50.02        21.42 o
  -7   1  21        100.79        147.93        18.64 o
  -5   1  21         18.78         17.16        14.60 o
  -3   1  21         24.73         -0.57        14.05 o
  -1   1  21        140.30         93.07        17.53 o
   1   1  21       1189.51       1181.56        45.75 o
   3   1  21       3005.54       3082.70        86.06 o
   5   1  21        602.65        682.14        34.20 o
   7   1  21        182.60        161.51        21.95 o
   9   1  21        192.39        270.82        25.46 o
  11   1  21         62.04         51.85        27.01 o
  13   1  21          0.26         10.73        26.52 o
  15   1  21          3.57         -9.46        25.51 o
 -16   2  21          0.53         44.74        29.22 o
 -14   2  21        104.71         78.15        31.78 o
 -12   2  21        445.59        403.72        35.53 o
 -10   2  21         12.04          7.98        20.74 o
  -8   2  21          1.26         12.73        16.86 o
  -6   2  21          4.85         31.65        20.21 o
  -4   2  21         71.23         74.13        17.76 o
  -2   2  21        792.39        778.69        35.71 o
   0   2  21       1011.12       1062.26        41.89 o
   2   2  21        122.51         94.20        19.14 o
   4   2  21        236.74        226.82        22.61 o
   6   2  21         30.31         16.60        16.84 o
   8   2  21          3.77          6.60        21.82 o
  10   2  21          7.82         -5.73        15.74 o
  12   2  21        136.93        154.81        32.09 o
  14   2  21          3.44         21.28        27.08 o
 -15   3  21         44.42         69.04        26.78 o
 -13   3  21          9.61          3.00        21.44 o
 -11   3  21        110.14         65.98        24.17 o
  -9   3  21         21.95         25.02        17.54 o
  -7   3  21        135.50        140.87        20.27 o
  -5   3  21         11.81        -13.79        15.25 o
  -3   3  21          6.43         11.44        15.06 o
  -1   3  21         76.26         93.61        17.65 o
   1   3  21         44.43         66.73        22.73 o
   3   3  21        156.33        204.67        20.60 o
   5   3  21         14.46         17.34        15.66 o
   7   3  21        124.52        112.64        19.62 o
   9   3  21        328.45        334.97        23.83 o
  11   3  21          4.93          6.89        18.80 o
  13   3  21          3.05          3.49        21.60 o
 -14   4  21          0.00         19.38        23.38 o
 -12   4  21         96.37        134.98        26.89 o
 -10   4  21        105.02        120.83        21.50 o
  -8   4  21         81.16        132.22        20.26 o
  -6   4  21        174.25        127.20        31.80 o
  -4   4  21          5.67         -0.52        14.83 o
  -2   4  21         63.11         70.75        16.70 o
   0   4  21          4.66         26.74        14.76 o
   2   4  21        206.28        189.40        20.09 o
   4   4  21          0.09          4.52        14.42 o
   6   4  21        254.23        285.31        23.29 o
   8   4  21         90.46         78.99        18.97 o
  10   4  21          0.14        -14.97        14.97 o
  12   4  21        102.15        168.08        21.11 o
  14   4  21         35.19         18.80        21.33 o
 -13   5  21          7.53         17.82        26.25 o
 -11   5  21        174.95        260.52        25.18 o
  -9   5  21         37.75         54.69        18.38 o
  -7   5  21         24.86         35.94        16.87 o
  -5   5  21         23.68         24.36        16.72 o
  -3   5  21         40.98         45.53        16.14 o
  -1   5  21         98.08        109.63        22.23 o
   1   5  21          0.12          0.47        13.67 o
   3   5  21         22.29         33.02        14.78 o
   5   5  21         35.29         51.96        15.45 o
   7   5  21        166.44        239.67        21.76 o
   9   5  21         18.98          2.64        15.95 o
  11   5  21        107.51        145.23        25.12 o
  13   5  21         42.15         33.98        17.85 o
 -12   6  21        184.96        236.78        28.73 o
 -10   6  21        186.93        163.68        24.32 o
  -8   6  21        112.75        137.47        22.39 o
  -6   6  21         46.53         78.90        17.12 o
  -4   6  21         50.94         60.24        16.04 o
  -2   6  21        230.10        245.62        20.79 o
   0   6  21         20.06         15.31        13.89 o
   2   6  21         10.59         36.89        13.55 o
   4   6  21         22.14         34.38        13.99 o
   6   6  21        173.86        202.47        34.76 o
   8   6  21          0.01          7.26        13.45 o
  10   6  21         23.57         -0.75        14.51 o
  12   6  21         13.27        -13.52        14.19 o
 -11   7  21          5.25          7.75        18.92 o
  -9   7  21          2.63        -12.41        17.39 o
  -7   7  21         90.98         91.59        19.52 o
  -5   7  21          0.55         -4.23        17.65 o
  -3   7  21         84.49         60.79        21.86 o
  -1   7  21        272.32        227.74        17.97 o
   1   7  21        327.27        321.06        35.89 o
   3   7  21        192.01        238.96        32.33 o
   5   7  21         12.22         15.31        29.61 o
   7   7  21        119.29        161.09        44.77 o
   9   7  21         35.76         21.17        24.96 o
 -10   8  21          2.30         -6.62        15.48 o
  -8   8  21          3.30        -15.88        15.88 o
  -6   8  21         40.98         23.33        25.29 o
  -4   8  21         59.30         23.63        49.66 o
  -2   8  21          4.77          1.82        23.73 o
   0   8  21          1.59         -0.16        23.31 o
   2   8  21         70.44        106.36        26.91 o
   4   8  21          0.15          0.88        23.46 o
   6   8  21          4.22         30.82        25.54 o
   8   8  21          0.59        -22.51        22.51 o
  -7   9  21         22.83         62.02        26.40 o
  -5   9  21         21.66         32.20        26.09 o
  -3   9  21        239.54        276.03        46.75 o
  -1   9  21         17.87         11.68        24.69 o
   1   9  21         46.18          8.30        24.56 o
   3   9  21          7.58        -17.24        22.49 o
   5   9  21          8.46         38.74        39.79 o
   0  10  21         22.11          8.52        31.17 o
 -16   0  22        226.40        268.02        60.67 o
 -14   0  22        105.71        165.80        50.07 o
 -12   0  22        476.08        434.44        65.24 o
 -10   0  22          0.06        -30.85        30.85 o
  -8   0  22        437.52        413.66        46.02 o
  -6   0  22         85.61         65.61        26.72 o
  -4   0  22          6.74         -9.35        20.02 o
  -2   0  22         35.29         32.04        24.65 o
   0   0  22         16.60        -12.43        23.06 o
   2   0  22        856.62        808.31        67.94 o
   4   0  22        835.73        777.88        73.97 o
   6   0  22        210.43        227.30        47.58 o
   8   0  22         85.06         99.11        40.93 o
  10   0  22          1.02         27.43        37.81 o
  12   0  22        123.10        127.78        47.79 o
  14   0  22         55.43        122.38        46.54 o
 -15   1  22         54.70        113.06        28.63 o
 -13   1  22        271.10        283.69        33.33 o
 -11   1  22        453.41        486.71        38.65 o
  -9   1  22        648.80        668.91        62.37 o
  -7   1  22        177.07        168.37        25.92 o
  -5   1  22        225.23        247.24        23.35 o
  -3   1  22         29.53         19.64        16.75 o
  -1   1  22        675.85        656.37        33.67 o
   1   1  22       1197.31       1266.53        48.43 o
   3   1  22        201.60        264.77        23.93 o
   5   1  22          9.25         38.39        16.94 o
   7   1  22         24.91         16.67        20.88 o
   9   1  22        143.33        158.84        33.42 o
  11   1  22          1.58        -11.92        26.49 o
  13   1  22          5.69          0.97        27.46 o
 -14   2  22        290.11        364.09        36.94 o
 -12   2  22        216.73        181.78        31.00 o
 -10   2  22          8.22         14.75        22.13 o
  -8   2  22        356.42        366.64        32.72 o
  -6   2  22        332.25        339.88        26.33 o
  -4   2  22          4.26          3.57        15.88 o
  -2   2  22         79.99         97.30        18.71 o
   0   2  22          0.08         23.28        16.10 o
   2   2  22         23.51         -5.08        15.78 o
   4   2  22          2.27        -14.81        16.51 o
   6   2  22         10.00          7.92        17.07 o
   8   2  22         24.63         20.50        18.20 o
  10   2  22         83.76        127.85        23.29 o
  12   2  22          1.90        -23.87        23.87 o
 -15   3  22         50.49         72.39        31.47 o
 -13   3  22          9.92         -4.38        22.58 o
 -11   3  22        112.68        125.15        26.23 o
  -9   3  22         44.84         44.81        18.69 o
  -7   3  22          3.84          1.97        16.10 o
  -5   3  22        286.70        279.78        24.37 o
  -3   3  22         83.40         58.59        17.53 o
  -1   3  22        224.94        211.12        21.54 o
   1   3  22        329.53        376.90        26.45 o
   3   3  22         34.21         38.34        16.79 o
   5   3  22         85.03         90.62        19.09 o
   7   3  22        142.05        166.54        22.11 o
   9   3  22          1.83          3.47        17.60 o
  11   3  22        168.35        276.34        24.42 o
  13   3  22         31.81         29.22        28.24 o
 -14   4  22        310.21        411.88        38.71 o
 -12   4  22        165.71        247.35        32.84 o
 -10   4  22         81.31         35.92        19.58 o
  -8   4  22          0.49        -15.86        15.86 o
  -6   4  22        192.07        174.92        21.51 o
  -4   4  22         76.41         51.77        16.67 o
  -2   4  22          7.63         20.38        16.01 o
   0   4  22        108.43         58.75        17.27 o
   2   4  22        220.07        238.83        22.08 o
   4   4  22        354.56        417.73        27.40 o
   6   4  22        227.89        247.90        23.69 o
   8   4  22         10.48         28.10        17.98 o
  10   4  22         44.56         36.33        18.83 o
  12   4  22         97.85        157.08        24.48 o
 -13   5  22         61.87         89.89        31.36 o
 -11   5  22          4.09         30.36        21.86 o
  -9   5  22          2.37          2.58        17.31 o
  -7   5  22         23.69         25.46        16.62 o
  -5   5  22        192.21        217.88        21.82 o
  -3   5  22          2.00          2.60        14.83 o
  -1   5  22         50.15         25.45        18.11 o
   1   5  22         43.15         56.06        16.04 o
   3   5  22         55.18         44.34        15.94 o
   5   5  22          3.38         -8.47        15.03 o
   7   5  22          8.13          8.17        15.78 o
   9   5  22         14.90        -15.51        15.51 o
  11   5  22          0.51        -19.70        19.70 o
 -12   6  22        120.06        129.85        25.79 o
 -10   6  22        217.38        223.44        34.50 o
  -8   6  22        128.30        129.72        22.74 o
  -6   6  22         70.90         88.92        20.21 o
  -4   6  22         11.87         19.86        15.63 o
  -2   6  22         18.83         31.93        15.60 o
   0   6  22          0.30          4.10        13.75 o
   2   6  22        185.05        204.88        19.92 o
   4   6  22          7.34        -12.96        13.37 o
   6   6  22         20.61         -5.09        13.82 o
   8   6  22        123.37        120.59        20.27 o
  10   6  22         44.17         -0.25        15.39 o
  -9   7  22         27.70          4.37        18.38 o
  -7   7  22        238.31        274.98        26.27 o
  -5   7  22        304.90        252.28        23.62 o
  -3   7  22         94.78        100.43        16.61 o
  -1   7  22         22.23          7.56        12.44 o
   1   7  22         57.23         79.22        28.15 o
   3   7  22         44.06         70.00        28.88 o
   5   7  22          5.24         17.69        39.89 o
   7   7  22          7.24         19.99        25.10 o
   9   7  22         41.67         64.69        29.37 o
  -8   8  22         11.70        -13.36        13.36 o
  -6   8  22          0.04        -15.67        24.16 o
  -4   8  22        160.30        153.01        31.90 o
  -2   8  22        472.38        546.72        44.62 o
   0   8  22         62.22         54.91        27.86 o
   2   8  22         39.41         19.31        41.24 o
   4   8  22         43.68         65.44        26.88 o
   6   8  22         23.12         59.04        28.15 o
  -3   9  22         77.18         74.89        28.77 o
  -1   9  22          9.43         40.14        26.65 o
   1   9  22         35.65         69.80        42.70 o
   3   9  22         90.64        160.36        31.61 o
 -13   1  23         51.10         43.55        32.39 o
 -11   1  23        556.75        488.30        39.09 o
  -9   1  23        153.23        229.00        41.76 o
  -7   1  23        681.45        781.86        45.35 o
  -5   1  23        112.02        135.30        24.58 o
  -3   1  23         55.60         46.09        20.53 o
  -1   1  23         64.19        100.56        20.07 o
   1   1  23        284.25        339.94        26.44 o
   3   1  23         15.47         16.04        17.71 o
   5   1  23          3.08          6.06        47.79 o
   7   1  23        435.29        551.77        46.72 o
   9   1  23        592.97        643.70        50.82 o
  11   1  23         25.01          0.86        27.25 o
 -14   2  23         57.62         68.62        31.08 o
 -12   2  23         24.29         69.90        25.47 o
 -10   2  23         70.76         41.31        38.24 o
  -8   2  23         21.40         24.80        29.32 o
  -6   2  23        208.53        247.88        28.25 o
  -4   2  23         59.12         83.55        19.00 o
  -2   2  23          4.71         -6.81        15.85 o
   0   2  23         80.21         64.61        17.78 o
   2   2  23          0.95         -3.97        16.64 o
   4   2  23         12.35         18.60        16.94 o
   6   2  23        201.37        275.69        25.61 o
   8   2  23         50.57         39.40        22.47 o
  10   2  23        215.62        222.22        48.51 o
  12   2  23          1.78        -25.33        25.33 o
 -13   3  23          3.14         20.25        23.49 o
 -11   3  23          5.83         29.04        35.03 o
  -9   3  23        185.40        274.84        44.08 o
  -7   3  23        601.12        743.28        37.89 o
  -5   3  23          0.03         15.94        17.37 o
  -3   3  23         26.65         25.56        17.37 o
  -1   3  23        170.48        138.59        20.65 o
   1   3  23        293.80        297.68        24.94 o
   3   3  23        174.27        207.72        22.98 o
   5   3  23         73.38        112.39        20.99 o
   7   3  23        338.22        414.27        29.34 o
   9   3  23         38.51         59.80        20.76 o
  11   3  23        195.30        208.62        27.02 o
 -12   4  23         31.87          8.42        23.13 o
 -10   4  23          9.16          9.64        22.42 o
  -8   4  23          6.63         -4.07        17.31 o
  -6   4  23        182.54        251.01        24.60 o
  -4   4  23          5.12          7.83        16.21 o
  -2   4  23        225.44        166.03        21.06 o
   0   4  23         85.71         75.85        18.83 o
   2   4  23        133.49        161.17        20.74 o
   4   4  23          0.85         12.64        17.08 o
   6   4  23         54.40         60.82        19.00 o
   8   4  23          0.09          6.33        19.82 o
  10   4  23          0.00        -18.52        18.52 o
 -11   5  23         90.25         98.08        31.09 o
  -9   5  23        186.11        201.76        24.36 o
  -7   5  23         87.94         97.94        20.50 o
  -5   5  23         10.59         18.00        17.68 o
  -3   5  23         38.05         40.35        17.26 o
  -1   5  23         81.31         59.41        17.43 o
   1   5  23        209.74        188.89        21.11 o
   3   5  23         58.71         62.78        26.52 o
   5   5  23          0.74         -4.48        15.38 o
   7   5  23          7.22         32.55        17.46 o
   9   5  23          1.04         16.93        17.34 o
 -10   6  23         64.90         41.30        22.47 o
  -8   6  23          1.74        -18.23        18.23 o
  -6   6  23        153.64        190.80        24.34 o
  -4   6  23         83.15        102.26        18.95 o
  -2   6  23         73.25         69.81        17.23 o
   0   6  23          0.03        -12.63        13.92 o
   2   6  23          0.67         -9.69        13.90 o
   4   6  23          4.91         22.93        14.83 o
   6   6  23         11.53         15.67        14.29 o
   8   6  23         33.30         16.98        20.48 o
  -7   7  23        142.81        172.43        22.89 o
  -5   7  23        139.65        133.98        33.16 o
  -3   7  23          0.01         26.80        17.24 o
  -1   7  23        295.56        263.25        31.14 o
   1   7  23        119.00        116.84        20.01 o
   3   7  23          2.28         -4.79        24.07 o
   5   7  23          3.32        -23.81        23.81 o
   7   7  23          7.04         11.90        27.07 o
  -4   8  23          0.21        -22.00        25.02 o
  -2   8  23         40.20         59.52        28.25 o
   0   8  23          7.86         23.80        26.91 o
   2   8  23          6.99          4.56        26.31 o
   4   8  23          0.61        -17.32        24.89 o
 -12   0  24         12.23         54.23        44.25 o
 -10   0  24        611.37        575.10        72.30 o
  -8   0  24         44.00         50.90        41.35 o
  -6   0  24         59.33        154.16        46.96 o
  -4   0  24          0.95         55.47        37.61 o
  -2   0  24        136.55        188.65        45.71 o
   0   0  24        494.44        564.30        63.99 o
   2   0  24        545.25        572.82        64.20 o
   4   0  24         65.22         98.69        42.18 o
   6   0  24        202.08        198.42        51.32 o
   8   0  24        154.42        168.71        50.07 o
  10   0  24         22.35         67.11        43.01 o
 -13   1  24         98.84         92.60        34.76 o
 -11   1  24        156.91        168.74        37.08 o
  -9   1  24        386.49        382.68        34.97 o
  -7   1  24         52.09         90.29        24.95 o
  -5   1  24        113.52         97.98        24.87 o
  -3   1  24         76.60         86.76        23.57 o
  -1   1  24          1.68          4.39        19.93 o
   1   1  24         10.30        -10.72        19.36 o
   3   1  24         29.53         -4.26        23.79 o
   5   1  24         46.94         49.80        27.92 o
   7   1  24         83.64        120.32        32.15 o
   9   1  24         26.08         95.11        31.04 o
  11   1  24         12.66         89.71        31.98 o
 -12   2  24         11.28         42.36        25.35 o
 -10   2  24          0.00         15.77        23.35 o
  -8   2  24         50.88         49.85        24.00 o
  -6   2  24          0.17        -13.15        19.99 o
  -4   2  24          6.95         14.62        20.59 o
  -2   2  24         10.15         28.39        17.96 o
   0   2  24        309.27        405.76        28.95 o
   2   2  24         85.16         50.56        19.94 o
   4   2  24         58.14         37.99        23.16 o
   6   2  24          1.44         26.64        26.74 o
   8   2  24          3.74        -32.77        33.45 o
  10   2  24          6.06         17.41        55.06 o
 -11   3  24         19.00         35.65        24.41 o
  -9   3  24          0.90          3.03        40.92 o
  -7   3  24         37.81         24.54        21.50 o
  -5   3  24         22.91         37.64        19.28 o
  -3   3  24          4.74          8.27        16.92 o
  -1   3  24        259.15        209.78        23.89 o
   1   3  24        244.31        255.18        24.66 o
   3   3  24        153.02        158.82        22.73 o
   5   3  24        141.21        200.94        25.19 o
   7   3  24          0.12         -3.31        18.35 o
   9   3  24         75.88         51.39        25.99 o
 -10   4  24         77.57         96.74        27.46 o
  -8   4  24         71.12         64.04        23.97 o
  -6   4  24          4.28         22.98        17.92 o
  -4   4  24         38.54         24.17        18.31 o
  -2   4  24          0.35        -13.86        20.36 o
   0   4  24        117.76        113.54        20.81 o
   2   4  24         39.11         29.75        17.56 o
   4   4  24          0.53          6.44        17.77 o
   6   4  24          1.03         12.56        28.82 o
   8   4  24          2.71        -12.70        26.54 o
  -9   5  24         65.99        128.97        27.02 o
  -7   5  24         93.20        111.85        21.94 o
  -5   5  24        155.42        198.29        22.88 o
  -3   5  24         98.27        200.41        28.94 o
  -1   5  24        113.38        120.59        20.55 o
   1   5  24          0.19          1.90        16.58 o
   3   5  24          5.12          5.26        16.12 o
   5   5  24        138.61        112.66        20.00 o
   7   5  24          1.77         -7.49        16.83 o
  -8   6  24         97.45        127.50        24.29 o
  -6   6  24        156.06        209.52        26.15 o
  -4   6  24        348.95        390.76        51.02 o
  -2   6  24         68.52         54.21        17.08 o
   0   6  24          4.29          9.92        15.72 o
   2   6  24         28.63         14.41        16.43 o
   4   6  24        272.07        228.11        21.54 o
   6   6  24        260.98        299.00        23.78 o
  -5   7  24          5.84          8.62        32.15 o
  -3   7  24         26.91         45.27        16.74 o
  -1   7  24         49.06         43.50        14.07 o
   1   7  24        131.93        148.60        32.66 o
   3   7  24          8.60         -9.00        30.96 o
 -11   1  25          1.19         -4.21        27.84 o
  -9   1  25        147.83        229.93        37.08 o
  -7   1  25          0.89          3.78        27.02 o
  -5   1  25          2.80         17.33        26.04 o
  -3   1  25         46.64         56.27        31.06 o
  -1   1  25         44.89        126.53        29.97 o
   1   1  25          0.01         16.34        25.19 o
   3   1  25         17.91         23.46        26.64 o
   5   1  25          4.03        -20.08        31.17 o
   7   1  25        159.16        155.51        34.37 o
   9   1  25        242.18        347.58        42.19 o
 -10   2  25          0.31         -2.27        23.12 o
  -8   2  25        174.47        176.47        36.66 o
  -6   2  25        346.75        373.70        35.05 o
  -4   2  25          6.19        -19.80        19.80 o
  -2   2  25         17.06         12.48        21.55 o
   0   2  25         32.96         36.83        27.34 o
   2   2  25         11.15        -16.19        20.14 o
   4   2  25          0.25        -11.63        45.50 o
   6   2  25         71.25          6.08        38.02 o
   8   2  25         22.02         40.95        44.67 o
  -9   3  25          0.49          3.31        22.49 o
  -7   3  25         26.30         19.42        22.87 o
  -5   3  25         38.18         31.90        23.18 o
  -3   3  25         37.76        -10.27        21.76 o
  -1   3  25        140.72        164.20        23.43 o
   1   3  25        179.11        200.32        24.85 o
   3   3  25         22.89         11.80        19.18 o
   5   3  25         36.88         68.40        24.92 o
   7   3  25        146.00        102.76        26.90 o
  -8   4  25          7.43         18.53        21.92 o
  -6   4  25          3.52        -21.75        21.75 o
  -4   4  25         52.91         49.14        19.86 o
  -2   4  25        326.04        425.09        30.19 o
   0   4  25         29.05         52.41        19.37 o
   2   4  25          8.60         15.80        18.42 o
   4   4  25         14.15         10.45        18.33 o
   6   4  25         11.73          6.23        18.48 o
  -7   5  25         66.77         72.87        24.83 o
  -5   5  25        180.15        205.76        24.51 o
  -3   5  25         98.91         91.74        20.59 o
  -1   5  25        115.31        142.13        21.05 o
   1   5  25         30.60         28.41        18.02 o
   3   5  25         16.41         49.79        18.31 o
   5   5  25         12.62         17.17        18.06 o
  -4   6  25          0.83         -0.79        18.64 o
  -2   6  25          1.50         -8.59        17.56 o
   0   6  25         15.22         21.01        18.48 o
   2   6  25         66.99         69.51        18.47 o
  -8   0  26        767.76        804.89        84.56 o
  -6   0  26          0.05        -21.61        34.91 o
  -4   0  26        162.24        128.61        45.09 o
  -2   0  26        326.66        332.43        57.55 o
   0   0  26         62.72         10.39        35.32 o
   2   0  26         42.87         46.75        39.06 o
   4   0  26        287.04        349.05        58.80 o
   6   0  26         38.57         61.91        42.59 o
  -9   1  26        157.43        193.39        37.68 o
  -7   1  26         14.14         11.53        27.95 o
  -5   1  26          6.65          2.65        26.53 o
  -3   1  26         21.17          2.88        27.29 o
  -1   1  26         82.78        107.86        30.52 o
   1   1  26        127.44        215.32        35.02 o
   3   1  26         11.21         -0.52        26.15 o
   5   1  26        158.92        169.76        40.83 o
   7   1  26          0.73         -2.45        27.82 o
  -8   2  26         25.88          9.13        24.31 o
  -6   2  26          0.10         14.32        23.20 o
  -4   2  26         79.07         73.06        28.67 o
  -2   2  26          5.11          6.75        26.59 o
   0   2  26        135.71        143.40        33.60 o
   2   2  26        309.68        366.43        41.71 o
   4   2  26         88.18         68.69        29.25 o
   6   2  26         48.35         73.01        31.32 o
  -7   3  26         86.22         67.67        27.09 o
  -5   3  26          3.81          6.86        22.21 o
  -3   3  26          9.49         23.01        24.15 o
  -1   3  26        314.55        305.28        33.52 o
   1   3  26        182.23        201.30        29.44 o
   3   3  26         32.87         34.51        23.85 o
   5   3  26        113.09        119.11        45.09 o
  -6   4  26         76.20        100.32        26.40 o
  -4   4  26        123.67        125.32        26.58 o
  -2   4  26         30.99         27.99        22.80 o
   0   4  26          0.03         -6.93        17.86 o
   2   4  26         29.84         18.04        19.76 o
   4   4  26        112.97        165.50        28.18 o
  -3   5  26         67.43         79.93        20.88 o
  -1   5  26         75.77         92.02        21.21 o
   1   5  26        141.05        173.13        24.35 o
  -5   1  27         10.48          2.92        26.47 o
  -3   1  27         20.58         35.26        37.81 o
  -1   1  27         22.87         -4.69        31.27 o
   1   1  27          0.56          3.80        31.06 o
   3   1  27          1.29        -19.55        25.50 o
  -4   2  27         67.09         67.03        30.48 o
  -2   2  27         27.60         48.16        29.58 o
   0   2  27         22.22         19.56        28.50 o
   2   2  27         10.10        -16.83        26.81 o
  -3   3  27        180.85        221.75        31.91 o
  -1   3  27         52.08         92.19        26.50 o
   1   3  27         12.14         50.48        29.20 o
                                                
